# Supplementary material for: Integrated analysis of differentially expressed profiles and construction of a competing endogenous long non-coding RNA network in renal cell carcinoma
Source: PeerJ. 2018 Jul 17;6:e5124. doi: 10.7717/peerj.5124 (PMC6054097; doi:10.7717/peerj.5124)
Supplement: Data S1 [file peerj-06-5124-s008.zip]

Archive with 13 entries (12 files):
- Supplementary data/
- Supplementary data/lncRNA Stage1 vs non-tumor.xls
- Supplementary data/lncRNA Stage2 vs non-tumor.xls
- Supplementary data/lncRNA Stage3 vs non-tumor.xls
- Supplementary data/lncRNA Stage4 vs non-tumor.xls
- Supplementary data/miRNA Stage1 vs non-tumor.xls
- Supplementary data/miRNA Stage2 vs non-tumor.xls
- Supplementary data/miRNA Stage3 vs non-tumor.xls
- Supplementary data/miRNA Stage4 vs non-tumor.xls
- Supplementary data/mRNA Stage1 vs non-tumor.xls
- Supplementary data/mRNA Stage2 vs non-tumor.xls
- Supplementary data/mRNA Stage3 vs non-tumor.xls
- Supplementary data/mRNA Stage4 vs non-tumor.xls
