# Supplementary material for: Integrated analysis of differentially expressed profiles and construction of a competing endogenous long non-coding RNA network in renal cell carcinoma
Source: PeerJ. 2018 Jul 17;6:e5124. doi: 10.7717/peerj.5124 (PMC6054097; doi:10.7717/peerj.5124)
Supplement: Data S1 [file peerj-06-5124-s008.zip › Supplementary data/lncRNA Stage1 vs non-tumor.xls]

## Sheet: default
GeneID	lncRNA	description	Fold-change	style	P-value	FDR	mean(Stage1)	mean(Normal)
245	ALOX12P2	arachidonate 12-lipoxygenase pseudogene 2	0.31	down	1e-07	1e-07	3.97	12.88
750	GAS8-AS1	GAS8 antisense RNA 1	2.72	up	1e-07	1e-07	4.11	1.51
1564	CYP2D7	cytochrome P450 family 2 subfamily D member 7 (gene/pseudogene)	5.81	up	1e-07	1e-07	8.79	1.51
2679	GGT3P	gamma-glutamyltransferase 3 pseudogene	2.52	up	1e-07	1e-07	196.01	77.94
2681	GGTA1P	glycoprotein, alpha-galactosyltransferase 1 pseudogene	4.88	up	1e-07	1e-07	425.03	87.17
2713	GK3P	glycerol kinase 3 pseudogene	0.47	down	1e-07	1e-07	37.01	78.52
2974	GUCY1B2	guanylate cyclase 1, soluble, beta 2 (pseudogene)	2.16	up	0.0023629	0.00339	4.56	2.11
3116	HLA-DPB2	major histocompatibility complex, class II, DP beta 2 (pseudogene)	7.29	up	1e-07	1e-07	10.61	1.46
3128	HLA-DRB6	major histocompatibility complex, class II, DR beta 6 (pseudogene)	2.82	up	1e-07	1e-07	506.57	179.54
3136	HLA-H	major histocompatibility complex, class I, H (pseudogene)	3.08	up	1e-07	1e-07	4110.82	1332.58
3137	HLA-J	major histocompatibility complex, class I, J (pseudogene)	10.13	up	1e-07	1e-07	63.8	6.3
3139	HLA-L	major histocompatibility complex, class I, L (pseudogene)	4.45	up	1e-07	1e-07	61.26	13.75
3311	HSPA7	heat shock protein family A (Hsp70) member 7	17.83	up	1e-07	1e-07	110.38	6.19
3580	CXCR2P1	C-X-C motif chemokine receptor 2 pseudogene 1	14.17	up	1e-07	1e-07	28.95	2.04
4888	NPY6R	neuropeptide Y receptor Y6 (pseudogene)	3.35	up	1e-07	1e-07	188.34	56.23
5387	PMS2P3	PMS1 homolog 2, mismatch repair system component pseudogene 3	2.04	up	1e-07	1e-07	40.73	19.92
5820	PVT1	Pvt1 oncogene (non-protein coding)	39.63	up	1e-07	1e-07	128.4	3.24
6791	AURKAPS1	aurora kinase A pseudogene 1	2.17	up	1e-07	1e-07	6.6	3.05
6998	TDGF1P3	teratocarcinoma-derived growth factor 1 pseudogene 3	0.054	down	1e-07	1e-07	1.59	29.44
7221	TRPC2	transient receptor potential cation channel subfamily C member 2, pseudogene	3.95	up	1e-07	1e-07	5.92	1.5
7503	XIST	X inactive specific transcript (non-protein coding)	11.2	up	1.31e-05	2.28e-05	109.61	9.79
7754	ZNF204P	zinc finger protein 204, pseudogene	0.42	down	1e-07	1e-07	218.64	515.12
8123	PWAR5	Prader Willi/Angelman region RNA 5	0.31	down	1e-07	1e-07	27.71	88.8
8420	SNHG3	small nucleolar RNA host gene 3	2.96	up	1e-07	1e-07	25.83	8.73
8512	MBL1P	mannose-binding lectin (protein A) 1, pseudogene	0.45	down	1e-07	1e-07	4.01	8.97
8551	INE2	inactivation escape 2 (non-protein coding)	2.22	up	2e-07	3.97e-07	12.35	5.57
8552	INE1	inactivation escape 1 (non-protein coding)	2.22	up	1e-07	1e-07	17.92	8.06
8755	ADAM6	ADAM metallopeptidase domain 6 (pseudogene)	3.57	up	1e-07	1e-07	3964.47	1110.68
8847	DLEU2	deleted in lymphocytic leukemia 2 (non-protein coding)	2.6	up	1e-07	1e-07	34.83	13.41
9383	TSIX	TSIX transcript, XIST antisense RNA	3.25	up	7.57e-05	0.000124	7.86	2.42
9834	KIAA0125	KIAA0125	3.31	up	1e-07	1e-07	5.99	1.81
10141	LINC01587	long intergenic non-protein coding RNA 1587	20.56	up	1e-07	1e-07	23.89	1.16
10737	RFPL3S	RFPL3 antisense	2.32	up	1e-07	1e-07	3.41	1.47
10748	KLRA1P	killer cell lectin like receptor A1, pseudogene	3.55	up	1e-07	1e-07	25.26	7.12
10866	HCP5	HLA complex P5 (non-protein coding)	2.34	up	1e-07	1e-07	1349.08	576.67
11209	MST1P2	macrophage stimulating 1 (hepatocyte growth factor-like) pseudogene 2	0.4	down	1e-07	1e-07	104.31	260.39
23591	FAM215A	family with sequence similarity 215 member A (non-protein coding)	0.28	down	1e-07	1e-07	1.03	3.69
23642	SNHG1	small nucleolar RNA host gene 1	2.96	up	1e-07	1e-07	497.74	168.08
23766	GABARAPL3	GABA type A receptor associated protein like 3 pseudogene	0.41	down	1e-07	1e-07	1.8	4.42
25787	DGCR9	DiGeorge syndrome critical region gene 9 (non-protein coding)	19.25	up	1e-07	1e-07	137.77	7.16
25845	PP7080	uncharacterized LOC25845	0.18	down	1e-07	1e-07	515.8	2813.41
25859	PART1	prostate androgen-regulated transcript 1 (non-protein coding)	0.075	down	1e-07	1e-07	1.98	26.41
26220	DGCR5	DiGeorge syndrome critical region gene 5 (non-protein coding)	48.44	up	1e-07	1e-07	971.58	20.06
26222	DGCR10	DiGeorge syndrome critical region gene 10 (non-protein coding)	11.28	up	1e-07	1e-07	18.57	1.65
26238	LINC01558	long intergenic non-protein coding RNA 1558	0.36	down	1e-07	1e-07	5.42	15.14
27004	TCL6	T-cell leukemia/lymphoma 6 (non-protein coding)	0.14	down	1e-07	1e-07	20.08	143.54
29075	LINC00652	long intergenic non-protein coding RNA 652	0.19	down	1e-07	1e-07	1.22	6.28
29774	POM121L9P	POM121 transmembrane nucleoporin like 9, pseudogene	2.25	up	1e-07	1e-07	6.08	2.7
51352	WT1-AS	WT1 antisense RNA	0.12	down	1e-07	1e-07	1.88	15.26
54088	LINC00113	long intergenic non-protein coding RNA 113	0.49	down	1.17e-05	2.04e-05	2.35	4.77
54660	PCDHB18P	protocadherin beta 18 pseudogene	2.08	up	1e-07	1e-07	13.73	6.62
54718	BTN2A3P	butyrophilin subfamily 2 member A3, pseudogene	2.16	up	1e-07	1e-07	31.42	14.56
55073	LRRC37A4P	leucine-rich repeat containing 37 member A4, pseudogene	0.48	down	1e-07	1e-07	162.7	336.17
55592	GOLGA2P5	golgin A2 pseudogene 5	2.1	up	1e-07	1e-07	176.77	84.34
56120	PCDHGB8P	protocadherin gamma subfamily B, 8 pseudogene	2.2	up	1e-07	1e-07	2.57	1.17
57291	DANCR	differentiation antagonizing non-protein coding RNA	0.26	down	1e-07	1e-07	242.34	927.99
60674	GAS5	growth arrest specific 5 (non-protein coding)	2.96	up	1e-07	1e-07	1772.28	599.54
64595	TTTY15	testis-specific transcript, Y-linked 15 (non-protein coding)	0.32	down	0.0003477	0.000539	13.55	42.15
79100	LINC00626	long intergenic non-protein coding RNA 626	2.5	up	2e-07	3.97e-07	3.91	1.56
79315	OR7E91P	olfactory receptor family 7 subfamily E member 91 pseudogene	0.27	down	1e-07	1e-07	1.05	3.88
79469	DLEU2L	deleted in lymphocytic leukemia 2-like	2.49	up	1e-07	1e-07	4.53	1.82
79686	LINC00341	long intergenic non-protein coding RNA 341	2.53	up	1e-07	1e-07	92.96	36.7
79854	LINC00115	long intergenic non-protein coding RNA 115	2.14	up	1e-07	1e-07	22.9	10.69
79940	LINC00472	long intergenic non-protein coding RNA 472	0.21	down	1e-07	1e-07	58.49	272.35
80035	ANP32A-IT1	ANP32A intronic transcript 1	3.05	up	1e-07	1e-07	4.87	1.6
80161	ASMTL-AS1	ASMTL antisense RNA 1	4.8	up	1e-07	1e-07	45.15	9.41
80307	FER1L4	fer-1 like family member 4, pseudogene	69.4	up	1e-07	1e-07	164.05	2.36
80350	LPAL2	lipoprotein, Lp(a)-like 2, pseudogene	2.76	up	1e-07	1e-07	4.03	1.46
83656	FAM167A-AS1	FAM167A antisense RNA 1	0.46	down	1e-07	1e-07	1.03	2.25
84054	PCDHB19P	protocadherin beta 19 pseudogene	2.82	up	1e-07	1e-07	8.81	3.13
84222	TMEM191A	transmembrane protein 191A (pseudogene)	2.77	up	1e-07	1e-07	17.02	6.14
84740	AFAP1-AS1	AFAP1 antisense RNA 1	3.83	up	1e-07	1e-07	7.78	2.03
84793	FOXD2-AS1	FOXD2 antisense RNA 1 (head to head)	2.97	up	1e-07	1e-07	62.22	20.95
84850	GLIS3-AS1	GLIS3 antisense RNA 1	0.41	down	1e-07	1e-07	1.12	2.75
85028	SNHG12	small nucleolar RNA host gene 12	6.98	up	1e-07	1e-07	216.59	31.05
90632	LINC00473	long intergenic non-protein coding RNA 473	0.023	down	1e-07	1e-07	3.52	150.91
91316	GUSBP11	glucuronidase, beta pseudogene 11	2.77	up	1e-07	1e-07	377.83	136.27
91450	LOC91450	uncharacterized LOC91450	2.5	up	1e-07	1e-07	3.4	1.36
96610	BMS1P20	BMS1, ribosome biogenesis factor pseudogene 20	2.04	up	1.78e-05	3.06e-05	2386	1171.33
112597	LINC00152	long intergenic non-protein coding RNA 152	3.49	up	1e-07	1e-07	222.59	63.75
113157	RPLP0P2	ribosomal protein lateral stalk subunit P0 pseudogene 2	0.42	down	1e-07	1e-07	6.82	16.42
114614	MIR155HG	MIR155 host gene	7.87	up	1e-07	1e-07	35.81	4.55
114796	PSMG3-AS1	PSMG3 antisense RNA 1 (head to head)	0.46	down	1e-07	1e-07	118.09	257.52
114819	CROCCP3	ciliary rootlet coiled-coil, rootletin pseudogene 3	2.74	up	1e-07	1e-07	64.02	23.37
114915	EPB41L4A-AS1	EPB41L4A antisense RNA 1	2.67	up	1e-07	1e-07	738.23	276.41
115110	LOC115110	uncharacterized LOC115110	3.43	up	1e-07	1e-07	235.57	68.6
116828	N4BP2L2-IT2	N4BPL2 intronic transcript 2	4.17	up	1e-07	1e-07	44.94	10.78
117852	TRIM78P	tripartite motif containing 78, pseudogene	3.37	up	1e-07	1e-07	11.23	3.33
121838	LINC00284	long intergenic non-protein coding RNA 284	0.039	down	1e-07	1e-07	3.75	96.31
124221	PRSS30P	protease, serine, 30 pseudogene	2.28	up	1e-07	1e-07	2.86	1.25
128854	TSPY26P	testis specific protein, Y-linked 26, pseudogene	0.47	down	1e-07	1e-07	18.08	38.67
134466	ZNF300P1	zinc finger protein 300 pseudogene 1	0.32	down	1e-07	1e-07	26.67	82.83
143666	LOC143666	uncharacterized LOC143666	3.94	up	1e-07	1e-07	94.63	23.99
145820	LINC00924	long intergenic non-protein coding RNA 924	0.31	down	1e-07	1e-07	71.77	232.18
146336	SSTR5-AS1	SSTR5 antisense RNA 1	0.049	down	1e-07	1e-07	1.68	33.92
146880	LOC146880	Rho GTPase activating protein 27 pseudogene	3.12	up	1e-07	1e-07	238.76	76.52
147947	ZNF542P	zinc finger protein 542, pseudogene	0.48	down	1e-07	1e-07	236.82	488.92
148046	CIRBP-AS1	CIRBP antisense RNA 1	2.14	up	1e-07	1e-07	13.83	6.45
148145	LINC00906	long intergenic non-protein coding RNA 906	3.15	up	1e-07	1e-07	3.42	1.09
148709	LOC148709	actin pseudogene	0.24	down	1e-07	1e-07	6.16	25.59
148824	GCSAML-AS1	GCSAML antisense RNA 1	0.41	down	1e-07	1e-07	1.34	3.27
148898	ZNF436-AS1	ZNF436 antisense RNA 1	2.13	up	1e-07	1e-07	42.66	19.98
149047	MGC27382	uncharacterized MGC27382	0.44	down	1e-07	1e-07	2.46	5.55
150244	ZDHHC8P1	zinc finger DHHC-type containing 8 pseudogene 1	0.38	down	1e-07	1e-07	10.12	26.86
150384	GTSE1-AS1	GTSE1 antisense RNA 1 (head to head)	0.46	down	1e-07	1e-07	7.99	17.57
150776	LOC150776	sphingomyelin phosphodiesterase 4, neutral membrane (neutral sphingomyelinase-3) pseudogene	2.33	up	1e-07	1e-07	253.2	108.52
151174	LOC151174	uncharacterized LOC151174	0.43	down	1e-07	1e-07	4.96	11.58
151534	LBX2-AS1	LBX2 antisense RNA 1	2.83	up	1e-07	1e-07	375.13	132.62
153684	LOC153684	uncharacterized LOC153684	3.37	up	1e-07	1e-07	38.84	11.54
154386	LINC01600	long intergenic non-protein coding RNA 1600	2.02	up	1e-07	1e-07	3.56	1.76
154761	LOC154761	family with sequence similarity 115, member C pseudogene	3.26	up	1e-07	1e-07	92.01	28.19
155060	LOC155060	AI894139 pseudogene	2.09	up	1e-07	1e-07	122.03	58.32
155400	NSUN5P1	NOP2/Sun RNA methyltransferase family member 5 pseudogene 1	2.04	up	1e-07	1e-07	62.73	30.74
158160	HSD17B7P2	hydroxysteroid (17-beta) dehydrogenase 7 pseudogene 2	2.34	up	1e-07	1e-07	35.05	15.01
158228	FAM201A	family with sequence similarity 201 member A	0.36	down	1e-07	1e-07	17.07	47.31
158314	LINC00475	long intergenic non-protein coding RNA 475	4.57	up	1e-07	1e-07	5.13	1.12
162632	USP32P1	ubiquitin specific peptidase 32 pseudogene 1	2.99	up	1e-07	1e-07	108.39	36.31
171022	ABHD11-AS1	ABHD11 antisense RNA 1 (tail to tail)	6.75	up	1e-07	1e-07	13.84	2.05
193629	LINC00189	long intergenic non-protein coding RNA 189	0.33	down	1e-07	1e-07	1.97	6.01
196968	DNM1P46	dynamin 1 pseudogene 46	3.28	up	1e-07	1e-07	14.45	4.4
200420	ALMS1P1	ALMS1, centrosome and basal body associated protein pseudogene 1	2.53	up	1e-07	1e-07	6.52	2.57
207107	SFTA1P	surfactant associated 1, pseudogene	10.7	up	1e-07	1e-07	11.52	1.08
220115	TPTE2P3	transmembrane phosphoinositide 3-phosphatase and tensin homolog 2 pseudogene 3	0.45	down	1e-07	1e-07	1.41	3.1
220594	USP32P2	ubiquitin specific peptidase 32 pseudogene 2	2.59	up	1e-07	2.02e-07	44.33	17.12
221122	LOC221122	uncharacterized LOC221122	3.03	up	1e-07	1e-07	3.03	1
221442	ADCY10P1	adenylate cyclase 10 (soluble) pseudogene 1	2.97	up	1e-07	1e-07	29.99	10.11
221883	HOXA11-AS	HOXA11 antisense RNA	0.25	down	1e-07	1e-07	7.83	31.23
222699	TOB2P1	transducer of ERBB2, 2 pseudogene 1	3.45	up	1e-07	1e-07	55.39	16.05
246126	TXLNGY	taxilin gamma pseudogene, Y-linked	0.33	down	0.0008307	0.00124	15.9	48.53
246182	AKR7A2P1	aldo-keto reductase family 7, member A2 pseudogene 1	2.32	up	1e-07	1e-07	6.41	2.76
253018	HCG27	HLA complex group 27 (non-protein coding)	6.99	up	1e-07	1e-07	34.9	4.99
255082	CASC2	cancer susceptibility candidate 2 (non-protein coding)	0.45	down	1e-07	1e-07	60.13	133.17
255167	LINC01018	long intergenic non-protein coding RNA 1018	0.076	down	1e-07	1e-07	5.12	67.48
255812	SDHAP1	succinate dehydrogenase complex flavoprotein subunit A pseudogene 1	2.02	up	1e-07	1e-07	177.39	87.72
256236	NAPSB	napsin B aspartic peptidase, pseudogene	3.48	up	1e-07	1e-07	201.35	57.81
256880	LOC256880	uncharacterized LOC256880	2.16	up	1e-07	1e-07	3.23	1.49
257000	TINCR	tissue differentiation-inducing non-protein coding RNA	0.17	down	1e-07	1e-07	4.67	27.75
260294	NSUN5P2	NOP2/Sun RNA methyltransferase family member 5 pseudogene 2	2.13	up	1e-07	1e-07	170.76	79.99
282997	PDCD4-AS1	PDCD4 antisense RNA 1	2.73	up	1e-07	1e-07	69.35	25.38
283131	NEAT1	nuclear paraspeckle assembly transcript 1 (non-protein coding)	2.07	up	1e-07	2.02e-07	10187.6	4932.18
283314	C1RL-AS1	C1RL antisense RNA 1	3.14	up	1e-07	1e-07	466.85	148.7
283392	TRHDE-AS1	TRHDE antisense RNA 1	0.47	down	4.39e-05	7.32e-05	65.08	137.07
283663	LINC00926	long intergenic non-protein coding RNA 926	4.71	up	1e-07	1e-07	23.48	4.99
283673	EWSAT1	Ewing sarcoma associated transcript 1	0.17	down	1e-07	1e-07	4.76	27.86
283796	GOLGA8IP	golgin A8 family member I, pseudogene	2.73	up	1e-07	1e-07	3.7	1.36
283970	PDXDC2P	pyridoxal-dependent decarboxylase domain containing 2, pseudogene	2.89	up	1e-07	1e-07	167.73	58.12
283981	LINC00685	long intergenic non-protein coding RNA 685	2.97	up	1e-07	1e-07	9.23	3.1
284047	CCDC144B	coiled-coil domain containing 144B (pseudogene)	2.24	up	8e-07	1.53e-06	21.13	9.43
284100	YWHAEP7	tyrosine 3-monooxygenase/tryptophan 5-monooxygenase activation protein epsilon pseudogene 7	0.35	down	1e-07	1e-07	4.73	13.51
284185	LINC00482	long intergenic non-protein coding RNA 482	2.01	up	2.35e-05	4.01e-05	17.08	8.51
284367	SIGLEC17P	sialic acid binding Ig like lectin 17, pseudogene	6.41	up	1e-07	1e-07	12.32	1.92
284551	LINC01226	long intergenic non-protein coding RNA 1226	0.46	down	1e-07	1e-07	1.14	2.47
284578	LOC284578	uncharacterized LOC284578	0.0055	down	1e-07	1e-07	5.29	968.01
284739	LINC00176	long intergenic non-protein coding RNA 176	4.9	up	1e-07	1e-07	15.08	3.08
284800	FAM182A	family with sequence similarity 182 member A	2.08	up	1e-07	1e-07	2.47	1.19
284835	LINC00323	long intergenic non-protein coding RNA 323	0.17	down	1e-07	1e-07	3.02	17.58
284837	AATBC	apoptosis associated transcript in bladder cancer	2.29	up	1e-07	1e-07	9.68	4.23
285456	RPL34-AS1	RPL34 antisense RNA 1 (head to head)	0.47	down	1e-07	1e-07	2.86	6.1
285512	FAM13A-AS1	FAM13A antisense RNA 1	4.67	up	1e-07	1e-07	85.97	18.42
285629	LOC285629	uncharacterized LOC285629	0.26	down	1e-07	1e-07	1.87	7.09
285768	LINC01622	long intergenic non-protein coding RNA 1622	2.2	up	0.0008878	0.00132	46.08	20.99
285780	LY86-AS1	LY86 antisense RNA 1	0.34	down	1e-07	1e-07	1.12	3.26
285830	HLA-F-AS1	HLA-F antisense RNA 1	3.72	up	1e-07	1e-07	88.68	23.85
285908	LINC00174	long intergenic non-protein coding RNA 174	2.66	up	1e-07	1e-07	137.68	51.82
285954	INHBA-AS1	INHBA antisense RNA 1	4.33	up	1e-07	1e-07	7.11	1.64
285958	SNHG15	small nucleolar RNA host gene 15	2.68	up	1e-07	1e-07	306.4	114.14
285987	DLX6-AS1	DLX6 antisense RNA 1	2.23	up	1e-07	1e-07	2.6	1.17
286002	SLC26A4-AS1	SLC26A4 antisense RNA 1	0.35	down	1e-07	1e-07	1.38	3.97
286016	TPI1P2	triosephosphate isomerase 1 pseudogene 2	0.36	down	1e-07	1e-07	10.91	29.91
286333	FAM225A	family with sequence similarity 225 member A (non-protein coding)	4.02	up	1e-07	1e-07	7.1	1.77
286967	FAM223B	family with sequence similarity 223 member B (non-protein coding)	2.63	up	1e-07	1e-07	3.99	1.52
317751	MESTIT1	MEST intronic transcript 1, antisense RNA	0.21	down	1e-07	1e-07	1.49	6.94
326342	ADGRE4P	adhesion G protein-coupled receptor E4, pseudogene	7.6	up	1e-07	1e-07	8.45	1.11
338651	KRTAP5-AS1	KRTAP5-1/KRTAP5-2 antisense RNA 1	0.4	down	1e-07	1e-07	2.77	6.95
339005	WHAMMP3	WAS protein homolog associated with actin, golgi membranes and microtubules pseudogene 3	2.06	up	1e-07	1e-07	178.26	86.6
339483	MTMR9LP	myotubularin related protein 9-like, pseudogene	2.27	up	1e-07	1e-07	105.48	46.37
339535	LINC01139	long intergenic non-protein coding RNA 1139	0.44	down	0.0053147	0.00738	111.11	253.96
339942	H1FX-AS1	H1FX antisense RNA 1	2.17	up	1e-07	1e-07	21.64	9.98
340094	LINC01020	long intergenic non-protein coding RNA 1020	0.15	down	1e-07	1e-07	1.02	6.94
340508	GAS2L1P2	growth arrest specific 2 like 1 pseudogene 2	0.37	down	1e-07	1e-07	1.39	3.71
347689	SOX2-OT	SOX2 overlapping transcript	0.22	down	1e-07	1e-07	1.5	6.82
348249	CCL15-CCL14	CCL15-CCL14 readthrough (NMD candidate)	2.7	up	2.41e-05	4.11e-05	68.83	25.54
349152	DPY19L2P2	DPY19L2 pseudogene 2	3.33	up	1e-07	1e-07	158.73	47.73
352961	HCG26	HLA complex group 26 (non-protein coding)	3.79	up	1e-07	1e-07	115.4	30.41
359821	MRPL42P5	mitochondrial ribosomal protein L42 pseudogene 5	2.18	up	1e-07	1e-07	7.22	3.31
374387	DKFZp779M0652	uncharacterized DKFZp779M0652	2.19	up	1e-07	1e-07	6.14	2.8
374650	GOLGA6L5P	golgin A6 family-like 5, pseudogene	2.91	up	1e-07	1e-07	37.89	13.02
375719	AQP7P1	aquaporin 7 pseudogene 1	0.13	down	1e-07	1e-07	4.71	35.38
378832	COL18A1-AS1	COL18A1 antisense RNA 1	0.2	down	1e-07	1e-07	6.3	31.15
378938	MALAT1	metastasis associated lung adenocarcinoma transcript 1 (non-protein coding)	2.12	up	1e-07	1e-07	4255	2010.51
386593	CHKB-CPT1B	CHKB-CPT1B readthrough (NMD candidate)	4.02	up	1e-07	1e-07	282.4	70.29
386757	SLC6A10P	solute carrier family 6 member 10, pseudogene	3.11	up	1e-07	1e-07	26.58	8.54
387066	SNHG5	small nucleolar RNA host gene 5	2.25	up	1e-07	1e-07	1849.04	822.41
387254	SLC7A5P2	solute carrier family 7 member 5 pseudogene 2	3.13	up	1e-07	1e-07	4.41	1.41
387590	TPTEP1	transmembrane phosphatase with tensin homology pseudogene 1	0.18	down	1e-07	1e-07	35.5	197.85
387628	KGFLP1	fibroblast growth factor 7 pseudogene	0.41	down	4e-07	7.8e-07	3.74	9.04
387644	LINC00202-1	long intergenic non-protein coding RNA 202-1	3.12	up	1e-07	1e-07	7.8	2.5
387646	LRRC37A6P	leucine-rich repeat containing 37 member A6, pseudogene	0.21	down	1e-07	1e-07	24.24	113.86
388165	UBE2Q2P1	ubiquitin conjugating enzyme E2 Q2 pseudogene 1	2.58	up	1e-07	1e-07	19.12	7.41
388387	LINC00671	long intergenic non-protein coding RNA 671	2.15	up	0.0060976	0.00841	101.05	46.92
388815	MIR99AHG	mir-99a-let-7c cluster host gene	0.32	down	1e-07	1e-07	34.85	107.79
389332	LOC389332	uncharacterized LOC389332	0.27	down	3e-07	5.89e-07	67.21	244.42
389634	LINC00937	long intergenic non-protein coding RNA 937	2.57	up	1e-07	1e-07	3.82	1.48
392360	CTSL3P	cathepsin L family member 3, pseudogene	2.97	up	1e-07	1e-07	3.16	1.07
399717	GATA3-AS1	GATA3 antisense RNA 1	0.017	down	1e-07	1e-07	1.42	82.02
400043	LOC400043	uncharacterized LOC400043	0.19	down	1e-07	1e-07	143.6	767.71
400322	HERC2P2	hect domain and RLD 2 pseudogene 2	2.36	up	1e-07	1e-07	448.86	190.04
400508	CRYM-AS1	CRYM antisense RNA 1	2.15	up	1e-07	1e-07	2.77	1.29
400696	LGALS17A	Charcot-Leyden crystal protein pseudogene	5.13	up	1e-07	1e-07	5.37	1.05
400709	SIGLEC16	sialic acid binding Ig like lectin 16 (gene/pseudogene)	2.36	up	1e-07	1e-07	9.07	3.84
400759	GBP1P1	guanylate binding protein 1 pseudogene 1	2.24	up	1e-07	1e-07	23.37	10.44
400931	MIRLET7BHG	MIRLET7B host gene	2.15	up	1e-07	1e-07	25.18	11.69
401127	LOC401127	WD repeat domain 5 pseudogene	2.23	up	1e-07	1e-07	6.52	2.93
401172	FLJ33360	FLJ33360 protein	2.46	up	1e-07	1e-07	3.59	1.46
401431	ATP6V0E2-AS1	ATP6V0E2 antisense RNA 1	0.34	down	1e-07	1e-07	21.4	62.19
401629	FAM224B	family with sequence similarity 224 member B (non-protein coding)	0.35	down	1e-07	1e-07	1.44	4.15
402176	RPL21P44	ribosomal protein L21 pseudogene 44	2.29	up	1e-07	1e-07	3.68	1.61
402483	LINC01000	long intergenic non-protein coding RNA 1000	2.54	up	1e-07	1e-07	794.22	312.24
404201	WDFY3-AS2	WDFY3 antisense RNA 2	0.43	down	1e-07	1e-07	97.27	227.35
404744	NPSR1-AS1	NPSR1 antisense RNA 1	0.45	down	1e-07	1e-07	1.04	2.31
407975	MIR17HG	miR-17-92a-1 cluster host gene	2.29	up	1e-07	1e-07	15.78	6.9
425057	TTTY9B	testis-specific transcript, Y-linked 9B (non-protein coding)	0.38	down	1e-07	1e-07	1.01	2.68
439927	LINC01555	long intergenic non-protein coding RNA 1555	0.22	down	1e-07	1e-07	1.05	4.75
440081	DDX12P	DEAD/H-box helicase 12, pseudogene	5.36	up	1e-07	1e-07	53.77	10.03
440173	LOC440173	uncharacterized LOC440173	0.41	down	0.0017332	0.00252	36.41	89.59
440352	SNX29P2	sorting nexin 29 pseudogene 2	3.06	up	1e-07	1e-07	24.85	8.12
440359	YBX3P1	Y-box binding protein 3 pseudogene 1	2.66	up	1e-07	1e-07	65.78	24.72
440556	LINC00982	long intergenic non-protein coding RNA 982	0.0088	down	1e-07	1e-07	4.01	453.76
440823	MIAT	myocardial infarction associated transcript (non-protein coding)	4.79	up	1e-07	1e-07	93.4	19.5
440925	LINC01124	long intergenic non-protein coding RNA 1124	0.22	down	1e-07	1e-07	2.82	13.06
441108	C5orf56	chromosome 5 open reading frame 56	2.06	up	1e-07	1e-07	111.61	54.26
441177	LINC00602	long intergenic non-protein coding RNA 602	0.16	down	1e-07	1e-07	1.2	7.28
441251	SPDYE7P	speedy/RINGO cell cycle regulator family member E7, pseudogene	3.16	up	1e-07	1e-07	7.13	2.25
441263	DTX2P1-UPK3BP1-PMS2P11	DTX2P1-UPK3BP1-PMS2P11 readthrough, transcribed pseudogene	3.93	up	1e-07	1e-07	20.66	5.26
441432	AQP7P3	aquaporin 7 pseudogene 3	0.34	down	1e-07	1e-07	1.25	3.68
441951	ZFAS1	ZNFX1 antisense RNA 1	2.92	up	1e-07	1e-07	1827.51	625.23
474150	TTTY4C	testis-specific transcript, Y-linked 4C (non-protein coding)	0.29	down	1e-07	1e-07	2.02	7.01
492303	GEMIN8P4	gem nuclear organelle associated protein 8 pseudogene 4	0.48	down	1e-07	1e-07	10.33	21.54
503645	DPRXP4	divergent-paired related homeobox pseudogene 4	2.73	up	1e-07	1e-07	3.13	1.15
503693	LOH12CR2	loss of heterozygosity, 12, chromosomal region 2 (non-protein coding)	0.45	down	1e-07	1e-07	28.07	62.97
541471	MIR4435-2HG	MIR4435-2 host gene	4.43	up	1e-07	1e-07	364.66	82.3
541473	LOC541473	FK506 binding protein 6, 36kDa pseudogene	2.49	up	1e-07	1e-07	3.16	1.27
554202	MIR31HG	MIR31 host gene	0.18	down	1e-07	1e-07	4.57	26.03
554236	DPY19L2P1	DPY19L2 pseudogene 1	2.7	up	1e-07	1e-07	10.47	3.88
572558	PGM5-AS1	PGM5 antisense RNA 1	0.44	down	1e-07	1e-07	1.86	4.23
574029	DUSP5P1	dual specificity phosphatase 5 pseudogene 1	10.82	up	1e-07	1e-07	14.21	1.31
595135	PGM5P2	phosphoglucomutase 5 pseudogene 2	0.37	down	1e-07	1e-07	3.89	10.44
606724	LOC606724	coronin 1A pseudogene	6.88	up	1e-07	1e-07	28.91	4.2
619190	FDPSP2	farnesyl diphosphate synthase pseudogene 2	3.24	up	1e-07	1e-07	3.73	1.15
619207	SCART1	scavenger receptor protein family member	4.86	up	1e-07	1e-07	16.7	3.44
642846	LOC642846	DEAD/H (Asp-Glu-Ala-Asp/His) box polypeptide 11-like	4.49	up	1e-07	1e-07	117.51	26.18
643224	TUBBP5	tubulin beta pseudogene 5	0.32	down	3e-07	5.89e-07	6.45	19.95
643253	CCT6P1	chaperonin containing TCP1 subunit 6 pseudogene 1	2.05	up	1e-07	1e-07	61.3	29.86
643432	TSG1	tumor suppressor TSG1	3.13	up	1e-07	1e-07	9.44	3.02
643719	SCGB1B2P	secretoglobin family 1B member 2, pseudogene	2.26	up	1e-07	1e-07	4.91	2.17
643763	UG0898H09	uncharacterized LOC643763	0.27	down	1e-07	1e-07	1.5	5.49
644511	RPL13AP6	ribosomal protein L13a pseudogene 6	2.24	up	1e-07	1e-07	7.01	3.13
644596	SMIM10L2B	small integral membrane protein 10 like 2B	0.3	down	1e-07	1e-07	48.49	161.94
645323	LINC00461	long intergenic non-protein coding RNA 461	0.094	down	1e-07	1e-07	1.24	13.27
645367	GGT8P	gamma-glutamyltransferase 8 pseudogene	7.03	up	1e-07	1e-07	40.56	5.77
645683	RPL13AP3	ribosomal protein L13a pseudogene 3	2.23	up	1e-07	1e-07	9.37	4.21
645996	NAP1L6	nucleosome assembly protein 1 like 6	0.11	down	1e-07	1e-07	1.88	16.45
646023	ADORA2A-AS1	ADORA2A antisense RNA 1	2.69	up	1e-07	1e-07	118.34	44.07
647121	EMBP1	embigin pseudogene 1	3.12	up	1e-07	1e-07	28.38	9.11
647946	MIR924HG	MIR924 host gene	4.38	up	1e-07	1e-07	6.24	1.42
648740	ACTG1P4	actin gamma 1 pseudogene 4	3.67	up	1e-07	1e-07	12.79	3.49
649946	RPL23AP64	ribosomal protein L23a pseudogene 64	3.49	up	1e-07	1e-07	5.19	1.49
650655	ABCA17P	ATP binding cassette subfamily A member 17, pseudogene	3.67	up	1e-07	1e-07	14.96	4.07
652995	UCA1	urothelial cancer associated 1 (non-protein coding)	0.26	down	1e-07	1e-07	1.38	5.25
653268	AGAP7P	ArfGAP with GTPase domain, ankyrin repeat and PH domain 7, pseudogene	2.94	up	1e-07	1e-07	6.28	2.14
653316	FAM153C	family with sequence similarity 153, member C	9.75	up	1e-07	1e-07	12.1	1.24
653390	RRN3P2	RRN3 homolog, RNA polymerase I transcription factor pseudogene 2	3.22	up	1e-07	1e-07	12.12	3.77
653786	LOC653786	otoancorin pseudogene	7.62	up	1e-07	1e-07	8.81	1.16
654320	SNORA8	small nucleolar RNA, H/ACA box 8	2.53	up	1e-07	1e-07	222.91	88.15
654342	LOC654342	lymphocyte-specific protein 1 pseudogene	2.07	up	1e-07	1e-07	545.26	263.87
654434	SNHG20	small nucleolar RNA host gene 20	2.22	up	1e-07	1e-07	160.06	71.98
654816	NCF1B	neutrophil cytosolic factor 1B pseudogene	6.8	up	1e-07	1e-07	32.58	4.79
654817	NCF1C	neutrophil cytosolic factor 1C pseudogene	8.1	up	1e-07	1e-07	43.3	5.34
677769	SCARNA17	small Cajal body-specific RNA 17	2.55	up	1e-07	1e-07	16.13	6.31
677777	SCARNA12	small Cajal body-specific RNA 12	2.47	up	1e-07	1e-07	2.93	1.18
677779	LINC00488	long intergenic non-protein coding RNA 488	0.16	down	1e-07	1e-07	1.93	12.46
677797	SNORA7B	small nucleolar RNA, H/ACA box 7B	2.75	up	1e-07	1e-07	4.99	1.82
677821	SNORA71E	small nucleolar RNA, H/ACA box 71E	2.89	up	1e-07	1e-07	4.23	1.46
677850	SNORD1C	small nucleolar RNA, C/D box 1C	4.1	up	1e-07	1e-07	19.31	4.71
723809	LHFPL3-AS2	LHFPL3 antisense RNA 2	0.27	down	1e-07	1e-07	55.75	203.25
728233	PI4KAP1	phosphatidylinositol 4-kinase alpha pseudogene 1	2.02	up	1e-07	1e-07	251.84	124.85
728264	CARMN	cardiac mesoderm enhancer-associated non-coding RNA	3.33	up	1e-07	1e-07	223.96	67.16
728448	PPIEL	peptidylprolyl isomerase E like pseudogene	3.65	up	1e-07	1e-07	59.31	16.23
728606	PCAT18	prostate cancer associated transcript 18 (non-protein coding)	0.38	down	1e-07	1e-07	2.07	5.5
728609	SDHAP3	succinate dehydrogenase complex flavoprotein subunit A pseudogene 3	4.08	up	1e-07	1e-07	343.46	84.25
728882	FAM182B	family with sequence similarity 182 member B	2.72	up	1e-07	1e-07	27.27	10.03
728963	RPS15AP10	ribosomal protein S15a pseudogene 10	2.34	up	1e-07	1e-07	3.59	1.53
729096	BMS1P4	BMS1, ribosome biogenesis factor pseudogene 4	2.06	up	1e-07	1e-07	20.98	10.16
729171	ANKRD20A8P	ankyrin repeat domain 20 family member A8, pseudogene	2.1	up	1e-07	1e-07	6.5	3.09
729338	CETN4P	centrin 4, pseudogene	0.3	down	1e-07	1e-07	1.8	6.01
729522	AACSP1	acetoacetyl-CoA synthetase pseudogene 1	2.77	up	1e-07	1e-07	17.77	6.42
729582	DIRC3	disrupted in renal carcinoma 3	2.5	up	1e-07	1e-07	17.4	6.97
729603	LOC729603	calcineurin like EF-hand protein 1 pseudogene	2.11	up	1e-07	1e-07	37.64	17.81
729633	MRS2P2	MRS2 pseudogene 2	2.01	up	1e-07	1e-07	2.34	1.17
729799	SEC14L1P1	SEC14 like 1 pseudogene 1	2.3	up	1e-07	1e-07	19.89	8.66
730092	RRN3P1	RRN3 homolog, RNA polymerase I transcription factor pseudogene 1	3.12	up	1e-07	1e-07	62.79	20.12
767811	H2BFXP	H2B histone family member X, pseudogene	3.82	up	1e-07	1e-07	4.6	1.2
767846	PFN1P2	profilin 1 pseudogene 2	3.17	up	1e-07	1e-07	12.82	4.05
768096	HAR1A	highly accelerated region 1A (non-protein coding)	2.51	up	1e-07	1e-07	6.61	2.63
791114	PWRN1	Prader-Willi region non-protein coding RNA 1	0.33	down	1e-07	1e-07	1.26	3.86
100033416	SNORD116-4	small nucleolar RNA, C/D box 116-4	0.42	down	1e-07	1e-07	48.98	115.48
100033431	SNORD116-20	small nucleolar RNA, C/D box 116-20	0.48	down	1e-07	1e-07	11.13	22.99
100048912	CDKN2B-AS1	CDKN2B antisense RNA 1	4.7	up	1e-07	1e-07	4.82	1.03
100101266	HAVCR1P1	hepatitis A virus cellular receptor 1 pseudogene 1	2.92	up	1e-07	1e-07	14.5	4.96
100113386	UCKL1-AS1	UCKL1 antisense RNA 1	3.24	up	1e-07	1e-07	10.91	3.37
100124700	HOTAIR	HOX transcript antisense RNA	2.21	up	1e-07	1e-07	9.36	4.23
100126784	LOC100126784	uncharacterized LOC100126784	4.39	up	1e-07	1e-07	55.89	12.74
100127888	SLCO4A1-AS1	SLCO4A1 antisense RNA 1	2.19	up	1e-07	1e-07	3.15	1.44
100128285	DNM1P35	dynamin 1 pseudogene 35	2.39	up	1e-07	1e-07	30.29	12.66
100128385	FAM225B	family with sequence similarity 225 member B (non-protein coding)	2.75	up	1e-07	1e-07	48.96	17.81
100128675	HPN-AS1	HPN antisense RNA 1	3	up	1e-07	1e-07	8.24	2.75
100128977	MAPT-AS1	MAPT antisense RNA 1	2.18	up	2.3e-06	4.24e-06	3.77	1.73
100129034	LOC100129034	uncharacterized LOC100129034	5.78	up	1e-07	1e-07	4927.64	852.98
100129396	FAM106CP	family with sequence similarity 106 member C, pseudogene	2.46	up	1e-07	1e-07	4.66	1.89
100129405	MSTO2P	misato family member 2, pseudogene	2.02	up	1e-07	1e-07	70.15	34.75
100129726	LINC01126	long intergenic non-protein coding RNA 1126	3.86	up	1e-07	1e-07	10.83	2.81
100130148	MAPT-IT1	MAPT intronic transcript 1	2.15	up	1e-07	1e-07	2.58	1.2
100130238	LOC100130238	uncharacterized LOC100130238	0.13	down	1e-07	1e-07	12.03	91.73
100130418	CECR7	cat eye syndrome chromosome region, candidate 7 (non-protein coding)	0.33	down	1e-07	1e-07	6.3	19.32
100130449	PP14571	uncharacterized LOC100130449	0.4	down	1e-07	1e-07	1.42	3.56
100130691	LOC100130691	uncharacterized LOC100130691	0.23	down	1e-07	1e-07	19.71	83.91
100130776	AGAP2-AS1	AGAP2 antisense RNA 1	2.8	up	1e-07	1e-07	138.51	49.53
100130872	LOC100130872	uncharacterized LOC100130872	2.43	up	1e-07	1e-07	47.61	19.61
100130889	PSORS1C3	psoriasis susceptibility 1 candidate 3 (non-protein coding)	8.1	up	1e-07	1e-07	18.76	2.32
100131213	ZNF503-AS2	ZNF503 antisense RNA 2	0.32	down	1e-07	1e-07	52.81	164.3
100131434	LINC00893	long intergenic non-protein coding RNA 893	4.28	up	1e-07	1e-07	31.18	7.29
100131551	LINC00887	long intergenic non-protein coding RNA 887	98.63	up	1e-07	1e-07	390.89	3.96
100131814	LINC00271	long intergenic non-protein coding RNA 271	0.28	down	1e-07	1e-07	10.29	36.12
100132215	LOC100132215	uncharacterized LOC100132215	5.52	up	1e-07	1e-07	20.61	3.73
100132287	LOC100132287	uncharacterized LOC100132287	2.19	up	1e-07	1e-07	150.35	68.79
100132417	FCGR1CP	Fc fragment of IgG receptor Ic, pseudogene	8.72	up	1e-07	1e-07	44.88	5.15
100132832	PMS2P9	PMS1 homolog 2, mismatch repair system component pseudogene 9	2.02	up	1e-07	1e-07	4.07	2.02
100133036	FAM95B1	family with sequence similarity 95 member B1	4.6	up	1e-07	1e-07	41.23	8.97
100133161	LINC01001	long intergenic non-protein coding RNA 1001	2.33	up	1e-07	1e-07	13.61	5.83
100133205	LINC00240	long intergenic non-protein coding RNA 240	3.49	up	1e-07	1e-07	21.56	6.18
100133331	LOC100133331	uncharacterized LOC100133331	2.04	up	1e-07	1e-07	74.24	36.34
100133545	MRPL23-AS1	MRPL23 antisense RNA 1	2.04	up	1.5e-06	2.81e-06	5.65	2.76
100133669	LOC100133669	uncharacterized LOC100133669	4.45	up	1e-07	1e-07	12.57	2.82
100188949	LINC00426	long intergenic non-protein coding RNA 426	4.39	up	1e-07	1e-07	7.37	1.68
100190986	LOC100190986	uncharacterized LOC100190986	4.33	up	1e-07	1e-07	164.04	37.88
100216001	LINC00704	long intergenic non-protein coding RNA 704	2.68	up	1e-07	1e-07	3.07	1.14
100233209	PCED1B-AS1	PCED1B antisense RNA 1	10.66	up	1e-07	1e-07	27.94	2.62
100240734	LOC100240734	uncharacterized LOC100240734	0.37	down	1e-07	1e-07	2.42	6.46
100272146	NFE2L3P2	nuclear factor, erythroid 2 like 3 pseudogene 2	2.48	up	1e-07	1e-07	33.37	13.44
100272228	LINC00894	long intergenic non-protein coding RNA 894	3.81	up	1e-07	1e-07	26.98	7.08
100287569	LINC00173	long intergenic non-protein coding RNA 173	9.19	up	1e-07	1e-07	29.15	3.17
100302640	LINC00882	long intergenic non-protein coding RNA 882	0.38	down	1e-07	1e-07	5.71	14.94
100302650	BRE-AS1	BRE antisense RNA 1	0.2	down	1e-07	1e-07	87.32	444.48
100303728	SLC25A5-AS1	SLC25A5 antisense RNA 1	0.23	down	1e-07	1e-07	20.2	89.67
