# Supplementary material for: Integrated analysis of differentially expressed profiles and construction of a competing endogenous long non-coding RNA network in renal cell carcinoma
Source: PeerJ. 2018 Jul 17;6:e5124. doi: 10.7717/peerj.5124 (PMC6054097; doi:10.7717/peerj.5124)
Supplement: Data S1 [file peerj-06-5124-s008.zip › Supplementary data/lncRNA Stage2 vs non-tumor.xls]

## Sheet: default
GeneID	lncRNA	description	Fold-change	style	P-value	FDR	mean(Stage2)	mean(Normal)
172	AFG3L1P	AFG3 like matrix AAA peptidase subunit 1, pseudogene	2.01	up	1e-07	1e-07	184.34	91.67
245	ALOX12P2	arachidonate 12-lipoxygenase pseudogene 2	0.37	down	3.4e-06	8.13e-06	4.89	13.08
750	GAS8-AS1	GAS8 antisense RNA 1	2.65	up	1e-07	1e-07	4.15	1.56
1197	CLK2P1	CDC like kinase 2, pseudogene 1	2.16	up	1e-07	1e-07	11.61	5.38
1564	CYP2D7	cytochrome P450 family 2 subfamily D member 7 (gene/pseudogene)	5.08	up	1e-07	1e-07	7.95	1.56
2681	GGTA1P	glycoprotein, alpha-galactosyltransferase 1 pseudogene	4.89	up	1e-07	1e-07	422.74	86.36
3116	HLA-DPB2	major histocompatibility complex, class II, DP beta 2 (pseudogene)	10.44	up	1e-07	1e-07	15.5	1.48
3128	HLA-DRB6	major histocompatibility complex, class II, DR beta 6 (pseudogene)	2.93	up	2e-07	5.52e-07	518.72	177.3
3136	HLA-H	major histocompatibility complex, class I, H (pseudogene)	2.95	up	1e-07	1e-07	3944.3	1337.09
3137	HLA-J	major histocompatibility complex, class I, J (pseudogene)	8.51	up	1e-07	1e-07	55.15	6.48
3139	HLA-L	major histocompatibility complex, class I, L (pseudogene)	4.75	up	1e-07	1e-07	66.33	13.95
3311	HSPA7	heat shock protein family A (Hsp70) member 7	17.1	up	1e-07	1e-07	108.6	6.35
3580	CXCR2P1	C-X-C motif chemokine receptor 2 pseudogene 1	16.4	up	1e-07	1e-07	34.66	2.11
4888	NPY6R	neuropeptide Y receptor Y6 (pseudogene)	2.94	up	0.0005046	0.000914	165.11	56.15
5387	PMS2P3	PMS1 homolog 2, mismatch repair system component pseudogene 3	2.38	up	1e-07	1e-07	47.67	20.06
5820	PVT1	Pvt1 oncogene (non-protein coding)	42.6	up	1e-07	1e-07	143.19	3.36
6023	RMRP	RNA component of mitochondrial RNA processing endoribonuclease	2.78	up	1.8e-05	3.92e-05	22.83	8.2
6791	AURKAPS1	aurora kinase A pseudogene 1	2.7	up	1e-07	1e-07	8.55	3.17
6998	TDGF1P3	teratocarcinoma-derived growth factor 1 pseudogene 3	0.049	down	1e-07	1e-07	1.44	29.57
7221	TRPC2	transient receptor potential cation channel subfamily C member 2, pseudogene	4.61	up	2e-07	5.52e-07	7.07	1.53
7754	ZNF204P	zinc finger protein 204, pseudogene	0.34	down	1e-07	1e-07	172.7	511.45
7955	RNF217-AS1	RNF217 antisense RNA 1 (head to head)	2.1	up	2e-07	5.52e-07	5.41	2.58
8123	PWAR5	Prader Willi/Angelman region RNA 5	0.3	down	1e-07	1e-07	26.67	87.82
8420	SNHG3	small nucleolar RNA host gene 3	3.56	up	1e-07	1e-07	31.83	8.94
8512	MBL1P	mannose-binding lectin (protein A) 1, pseudogene	0.38	down	5e-07	1.32e-06	3.46	9.16
8552	INE1	inactivation escape 1 (non-protein coding)	2.3	up	1e-07	1e-07	18.98	8.25
8755	ADAM6	ADAM metallopeptidase domain 6 (pseudogene)	3.83	up	0.0001301	0.000253	4220.26	1101.3
8847	DLEU2	deleted in lymphocytic leukemia 2 (non-protein coding)	3.1	up	1e-07	1e-07	42.18	13.62
9834	KIAA0125	KIAA0125	3.83	up	1e-07	1e-07	7.08	1.85
10141	LINC01587	long intergenic non-protein coding RNA 1587	17.88	up	1e-07	1e-07	20.96	1.17
10737	RFPL3S	RFPL3 antisense	2.78	up	1e-07	1e-07	4.22	1.52
10748	KLRA1P	killer cell lectin like receptor A1, pseudogene	4.27	up	1e-07	1e-07	31.18	7.3
10866	HCP5	HLA complex P5 (non-protein coding)	2.59	up	1e-07	1e-07	1487.11	573.11
11209	MST1P2	macrophage stimulating 1 (hepatocyte growth factor-like) pseudogene 2	0.24	down	1e-07	1e-07	62.63	258.06
23591	FAM215A	family with sequence similarity 215 member A (non-protein coding)	0.3	down	1e-07	1e-07	1.14	3.8
23642	SNHG1	small nucleolar RNA host gene 1	3.06	up	1e-07	1e-07	505.48	165.41
23766	GABARAPL3	GABA type A receptor associated protein like 3 pseudogene	0.49	down	8e-07	2.06e-06	2.23	4.57
25787	DGCR9	DiGeorge syndrome critical region gene 9 (non-protein coding)	17.4	up	1e-07	1e-07	127.59	7.33
25845	PP7080	uncharacterized LOC25845	0.21	down	1e-07	1e-07	590.8	2814.61
25859	PART1	prostate androgen-regulated transcript 1 (non-protein coding)	0.093	down	1e-07	1e-07	2.47	26.49
26220	DGCR5	DiGeorge syndrome critical region gene 5 (non-protein coding)	41.41	up	1e-07	1e-07	838.63	20.25
26222	DGCR10	DiGeorge syndrome critical region gene 10 (non-protein coding)	13.14	up	1e-07	1e-07	22.03	1.68
26238	LINC01558	long intergenic non-protein coding RNA 1558	0.34	down	1e-07	1e-07	5.25	15.33
27004	TCL6	T-cell leukemia/lymphoma 6 (non-protein coding)	0.072	down	1e-07	1e-07	10.33	142.95
29075	LINC00652	long intergenic non-protein coding RNA 652	0.2	down	1e-07	1e-07	1.26	6.46
51352	WT1-AS	WT1 antisense RNA	0.13	down	1e-07	1e-07	2.01	15.43
54072	LINC00158	long intergenic non-protein coding RNA 158	3.07	up	1e-07	1e-07	3.07	1
54718	BTN2A3P	butyrophilin subfamily 2 member A3, pseudogene	2.08	up	1e-07	1e-07	30.61	14.75
55073	LRRC37A4P	leucine-rich repeat containing 37 member A4, pseudogene	0.47	down	1e-07	1e-07	157.84	332.61
55592	GOLGA2P5	golgin A2 pseudogene 5	2.18	up	1e-07	1e-07	181.53	83.46
55853	IDI2-AS1	IDI2 antisense RNA 1	2.1	up	1e-07	1e-07	6.84	3.27
56120	PCDHGB8P	protocadherin gamma subfamily B, 8 pseudogene	2.77	up	1e-07	1e-07	3.29	1.19
56969	RPL23AP32	ribosomal protein L23a pseudogene 32	2.03	up	7e-07	1.82e-06	2.46	1.21
57291	DANCR	differentiation antagonizing non-protein coding RNA	0.3	down	1e-07	1e-07	275.76	926.92
60674	GAS5	growth arrest specific 5 (non-protein coding)	2.98	up	1e-07	1e-07	1773.71	595.96
79100	LINC00626	long intergenic non-protein coding RNA 626	2.98	up	1e-07	1e-07	4.81	1.62
79315	OR7E91P	olfactory receptor family 7 subfamily E member 91 pseudogene	0.27	down	1e-07	1e-07	1.09	3.98
79469	DLEU2L	deleted in lymphocytic leukemia 2-like	2.66	up	1e-07	1e-07	5.04	1.89
79854	LINC00115	long intergenic non-protein coding RNA 115	2.7	up	1e-07	1e-07	29.45	10.9
79940	LINC00472	long intergenic non-protein coding RNA 472	0.2	down	1e-07	1e-07	54.65	269.11
79970	ZNF767P	zinc finger family member 767, pseudogene	2.16	up	1e-07	1e-07	171.64	79.59
80035	ANP32A-IT1	ANP32A intronic transcript 1	3.6	up	1e-07	1e-07	5.98	1.66
80039	FAM106A	family with sequence similarity 106 member A	2.47	up	2e-07	5.52e-07	4.01	1.63
80161	ASMTL-AS1	ASMTL antisense RNA 1	5.26	up	1e-07	1e-07	50.51	9.6
80307	FER1L4	fer-1 like family member 4, pseudogene	62.36	up	1e-07	1e-07	152.19	2.44
80350	LPAL2	lipoprotein, Lp(a)-like 2, pseudogene	3.04	up	1e-07	1e-07	4.57	1.5
84054	PCDHB19P	protocadherin beta 19 pseudogene	3.01	up	1e-07	1e-07	9.78	3.25
84222	TMEM191A	transmembrane protein 191A (pseudogene)	3.12	up	1e-07	1e-07	19.66	6.31
84740	AFAP1-AS1	AFAP1 antisense RNA 1	3.44	up	1e-07	1e-07	7.29	2.12
84793	FOXD2-AS1	FOXD2 antisense RNA 1 (head to head)	2.63	up	1e-07	1e-07	55.48	21.07
84850	GLIS3-AS1	GLIS3 antisense RNA 1	0.41	down	1e-07	1e-07	1.15	2.83
85028	SNHG12	small nucleolar RNA host gene 12	7.47	up	1e-07	1e-07	232.01	31.04
90632	LINC00473	long intergenic non-protein coding RNA 473	0.023	down	1e-07	1e-07	3.42	149.97
91316	GUSBP11	glucuronidase, beta pseudogene 11	2.81	up	1e-07	1e-07	377.55	134.58
91450	LOC91450	uncharacterized LOC91450	2.62	up	1e-07	1e-07	3.68	1.4
96610	BMS1P20	BMS1, ribosome biogenesis factor pseudogene 20	2.68	up	5.78e-05	0.000118	3117.69	1164.19
112597	LINC00152	long intergenic non-protein coding RNA 152	3.7	up	1e-07	1e-07	234.48	63.3
114614	MIR155HG	MIR155 host gene	10.49	up	1e-07	1e-07	49.36	4.71
114796	PSMG3-AS1	PSMG3 antisense RNA 1 (head to head)	0.45	down	1e-07	1e-07	113.41	254.28
114819	CROCCP3	ciliary rootlet coiled-coil, rootletin pseudogene 3	2.8	up	1e-07	1e-07	65.65	23.46
114915	EPB41L4A-AS1	EPB41L4A antisense RNA 1	2.49	up	1e-07	1e-07	680.98	273.02
115110	LOC115110	uncharacterized LOC115110	3.38	up	1e-07	1e-07	229.52	67.99
116828	N4BP2L2-IT2	N4BPL2 intronic transcript 2	4.08	up	1e-07	1e-07	44.77	10.99
117852	TRIM78P	tripartite motif containing 78, pseudogene	3.78	up	1e-07	1e-07	13.02	3.45
121838	LINC00284	long intergenic non-protein coding RNA 284	0.034	down	1e-07	1e-07	3.3	95.93
128854	TSPY26P	testis specific protein, Y-linked 26, pseudogene	0.35	down	1e-07	1e-07	13.6	38.55
132241	RPL32P3	ribosomal protein L32 pseudogene 3	2.06	up	1e-07	1e-07	123.69	60.18
134466	ZNF300P1	zinc finger protein 300 pseudogene 1	0.17	down	1e-07	1e-07	14.3	81.95
143666	LOC143666	uncharacterized LOC143666	3.47	up	1e-07	1e-07	83.74	24.11
145200	LINC00239	long intergenic non-protein coding RNA 239	2.1	up	4.47e-05	9.26e-05	4.07	1.94
145820	LINC00924	long intergenic non-protein coding RNA 924	0.23	down	1e-07	1e-07	52.8	229.25
146336	SSTR5-AS1	SSTR5 antisense RNA 1	0.049	down	1e-07	1e-07	1.65	33.95
146880	LOC146880	Rho GTPase activating protein 27 pseudogene	3.19	up	1e-07	1e-07	241.43	75.75
147947	ZNF542P	zinc finger protein 542, pseudogene	0.44	down	1e-07	1e-07	211.93	485.1
148145	LINC00906	long intergenic non-protein coding RNA 906	2.26	up	9.2e-06	2.08e-05	2.48	1.1
148696	LOC148696	uncharacterized LOC148696	2.07	up	1.21e-05	2.7e-05	5.33	2.58
148709	LOC148709	actin pseudogene	0.23	down	1e-07	2.84e-07	5.96	25.77
148824	GCSAML-AS1	GCSAML antisense RNA 1	0.49	down	1e-06	2.55e-06	1.65	3.38
148898	ZNF436-AS1	ZNF436 antisense RNA 1	2.63	up	1e-07	1e-07	52.93	20.11
149047	MGC27382	uncharacterized MGC27382	0.38	down	6e-07	1.57e-06	2.18	5.69
150776	LOC150776	sphingomyelin phosphodiesterase 4, neutral membrane (neutral sphingomyelinase-3) pseudogene	2.49	up	1e-07	1e-07	266.36	107.05
151534	LBX2-AS1	LBX2 antisense RNA 1	2.39	up	1e-07	1e-07	313.28	131.01
153684	LOC153684	uncharacterized LOC153684	2.96	up	1e-07	1e-07	34.71	11.73
154761	LOC154761	family with sequence similarity 115, member C pseudogene	3.26	up	1e-07	1e-07	91.94	28.22
155060	LOC155060	AI894139 pseudogene	2.38	up	1e-07	1e-07	137.96	57.91
155400	NSUN5P1	NOP2/Sun RNA methyltransferase family member 5 pseudogene 1	3.16	up	1e-07	1e-07	97.18	30.75
158160	HSD17B7P2	hydroxysteroid (17-beta) dehydrogenase 7 pseudogene 2	2.82	up	1e-07	1e-07	42.92	15.2
158228	FAM201A	family with sequence similarity 201 member A	0.24	down	1e-07	1e-07	11.39	47.06
158314	LINC00475	long intergenic non-protein coding RNA 475	4.25	up	1e-07	1e-07	4.81	1.13
162632	USP32P1	ubiquitin specific peptidase 32 pseudogene 1	2.82	up	4.3e-06	1.02e-05	102.53	36.34
171022	ABHD11-AS1	ABHD11 antisense RNA 1 (tail to tail)	4.77	up	1e-07	1e-07	10.1	2.12
193629	LINC00189	long intergenic non-protein coding RNA 189	0.48	down	0.000542	0.000977	2.93	6.15
196047	EMX2OS	EMX2 opposite strand/antisense RNA	0.39	down	1e-07	1e-07	1202.73	3093.87
196968	DNM1P46	dynamin 1 pseudogene 46	2.62	up	1e-07	1e-07	11.87	4.53
200420	ALMS1P1	ALMS1, centrosome and basal body associated protein pseudogene 1	2.31	up	4e-07	1.07e-06	6.16	2.67
202459	OSTCP1	oligosaccharyltransferase complex subunit pseudogene 1	2.31	up	1e-07	1e-07	5.97	2.58
207107	SFTA1P	surfactant associated 1, pseudogene	9.41	up	1e-07	1e-07	10.17	1.08
220594	USP32P2	ubiquitin specific peptidase 32 pseudogene 2	3.69	up	1e-07	1e-07	63.75	17.29
221122	LOC221122	uncharacterized LOC221122	2.22	up	1e-07	1e-07	2.22	1
221442	ADCY10P1	adenylate cyclase 10 (soluble) pseudogene 1	3.16	up	1e-07	1e-07	32.59	10.31
221883	HOXA11-AS	HOXA11 antisense RNA	0.21	down	1e-07	1e-07	6.71	31.23
222699	TOB2P1	transducer of ERBB2, 2 pseudogene 1	3.01	up	1e-07	1e-07	48.84	16.24
246182	AKR7A2P1	aldo-keto reductase family 7, member A2 pseudogene 1	2.42	up	1e-07	2.84e-07	6.91	2.85
253018	HCG27	HLA complex group 27 (non-protein coding)	6.16	up	1e-07	1e-07	31.72	5.15
255082	CASC2	cancer susceptibility candidate 2 (non-protein coding)	0.49	down	1e-07	1e-07	64.29	131.1
255167	LINC01018	long intergenic non-protein coding RNA 1018	0.062	down	1e-07	1e-07	4.17	66.99
256236	NAPSB	napsin B aspartic peptidase, pseudogene	4.46	up	1e-07	1e-07	256.73	57.57
256880	LOC256880	uncharacterized LOC256880	2.47	up	1e-07	1e-07	3.82	1.55
257000	TINCR	tissue differentiation-inducing non-protein coding RNA	0.19	down	1e-07	1e-07	5.27	27.84
259283	MDS2	myelodysplastic syndrome 2 translocation associated	2.22	up	1e-07	1e-07	2.39	1.08
260294	NSUN5P2	NOP2/Sun RNA methyltransferase family member 5 pseudogene 2	3.56	up	1e-07	1e-07	281.5	79.17
282997	PDCD4-AS1	PDCD4 antisense RNA 1	2.57	up	1e-07	1e-07	65.25	25.42
283050	ZMIZ1-AS1	ZMIZ1 antisense RNA 1	2.19	up	1e-07	1e-07	16.9	7.7
283131	NEAT1	nuclear paraspeckle assembly transcript 1 (non-protein coding)	2.08	up	8e-06	1.83e-05	10245.7	4914.34
283314	C1RL-AS1	C1RL antisense RNA 1	2.56	up	1e-07	1e-07	375.93	146.99
283392	TRHDE-AS1	TRHDE antisense RNA 1	0.38	down	0.0002552	0.00048	51.04	135.07
283521	LINC00282	long intergenic non-protein coding RNA 282	2.05	up	8e-07	2.06e-06	4.49	2.19
283551	LINC01588	long intergenic non-protein coding RNA 1588	2.17	up	1e-07	2.84e-07	3.85	1.78
283663	LINC00926	long intergenic non-protein coding RNA 926	4.78	up	1e-07	1e-07	24.55	5.14
283673	EWSAT1	Ewing sarcoma associated transcript 1	0.2	down	1e-07	1e-07	5.71	27.99
283796	GOLGA8IP	golgin A8 family member I, pseudogene	3.48	up	1e-07	1e-07	4.84	1.39
283970	PDXDC2P	pyridoxal-dependent decarboxylase domain containing 2, pseudogene	3.21	up	1e-07	1e-07	184.99	57.71
283981	LINC00685	long intergenic non-protein coding RNA 685	2.52	up	1e-07	1e-07	8.12	3.22
284047	CCDC144B	coiled-coil domain containing 144B (pseudogene)	2.97	up	1.6e-06	3.98e-06	28.58	9.62
284100	YWHAEP7	tyrosine 3-monooxygenase/tryptophan 5-monooxygenase activation protein epsilon pseudogene 7	0.48	down	7.16e-05	0.000145	6.56	13.72
284233	CYP4F35P	cytochrome P450 family 4 subfamily F member 35, pseudogene	2.38	up	3.8e-06	9.04e-06	6.64	2.79
284367	SIGLEC17P	sialic acid binding Ig like lectin 17, pseudogene	4.81	up	1e-07	1e-07	9.51	1.98
284578	LOC284578	uncharacterized LOC284578	0.0048	down	1e-07	1e-07	4.69	972.15
284739	LINC00176	long intergenic non-protein coding RNA 176	4.73	up	1e-07	1e-07	15.13	3.2
284800	FAM182A	family with sequence similarity 182 member A	2.13	up	1e-07	1e-07	2.58	1.21
284835	LINC00323	long intergenic non-protein coding RNA 323	0.26	down	3.9e-06	9.27e-06	4.53	17.73
284837	AATBC	apoptosis associated transcript in bladder cancer	2.15	up	1e-07	1e-07	9.37	4.37
285512	FAM13A-AS1	FAM13A antisense RNA 1	5.09	up	1e-07	1e-07	94.59	18.58
285629	LOC285629	uncharacterized LOC285629	0.31	down	1e-07	1e-07	2.24	7.26
285780	LY86-AS1	LY86 antisense RNA 1	0.4	down	1e-07	1e-07	1.35	3.38
285830	HLA-F-AS1	HLA-F antisense RNA 1	3.48	up	1e-07	1e-07	83.31	23.91
285908	LINC00174	long intergenic non-protein coding RNA 174	2.8	up	1e-07	1e-07	144.4	51.52
285954	INHBA-AS1	INHBA antisense RNA 1	4.47	up	1e-07	1e-07	7.59	1.7
285958	SNHG15	small nucleolar RNA host gene 15	3.45	up	1e-07	1e-07	388.1	112.58
285987	DLX6-AS1	DLX6 antisense RNA 1	2.03	up	1e-07	1e-07	2.42	1.19
286002	SLC26A4-AS1	SLC26A4 antisense RNA 1	0.44	down	0.0001686	0.000324	1.79	4.08
286016	TPI1P2	triosephosphate isomerase 1 pseudogene 2	0.41	down	1e-07	1e-07	12.15	29.93
286333	FAM225A	family with sequence similarity 225 member A (non-protein coding)	3.87	up	1e-07	1e-07	7.08	1.83
286467	FIRRE	firre intergenic repeating RNA element	2.1	up	5e-06	1.17e-05	2.84	1.35
286554	BCORP1	BCL6 corepressor pseudogene 1	3.02	up	1e-07	1e-07	3.25	1.08
286967	FAM223B	family with sequence similarity 223 member B (non-protein coding)	3.05	up	1e-07	1e-07	4.82	1.58
317751	MESTIT1	MEST intronic transcript 1, antisense RNA	0.23	down	1e-07	1e-07	1.61	7.11
326342	ADGRE4P	adhesion G protein-coupled receptor E4, pseudogene	6.11	up	1e-07	1e-07	6.87	1.13
326343	MT1DP	metallothionein 1D, pseudogene	2.24	up	1.3e-06	3.27e-06	3.78	1.69
339005	WHAMMP3	WAS protein homolog associated with actin, golgi membranes and microtubules pseudogene 3	2.3	up	1e-07	1e-07	196.64	85.61
339483	MTMR9LP	myotubularin related protein 9-like, pseudogene	2.22	up	2.4e-06	5.85e-06	102.64	46.14
339535	LINC01139	long intergenic non-protein coding RNA 1139	0.31	down	0.000241	0.000455	76.51	250.64
339942	H1FX-AS1	H1FX antisense RNA 1	2.05	up	1e-07	1e-07	20.92	10.18
340094	LINC01020	long intergenic non-protein coding RNA 1020	0.14	down	1e-07	1e-07	1.02	7.06
340508	GAS2L1P2	growth arrest specific 2 like 1 pseudogene 2	0.34	down	5e-07	1.32e-06	1.29	3.77
347689	SOX2-OT	SOX2 overlapping transcript	0.28	down	1e-07	1e-07	1.96	7.01
347918	EP400NL	EP400 N-terminal like	2.12	up	1e-07	1e-07	71.64	33.72
349114	LINC00265	long intergenic non-protein coding RNA 265	2.22	up	1e-07	1e-07	84.76	38.19
349152	DPY19L2P2	DPY19L2 pseudogene 2	2.94	up	1e-07	1e-07	139.38	47.46
352961	HCG26	HLA complex group 26 (non-protein coding)	3.71	up	1e-07	1e-07	112.95	30.41
374650	GOLGA6L5P	golgin A6 family-like 5, pseudogene	2.57	up	1e-07	2.84e-07	33.93	13.21
375719	AQP7P1	aquaporin 7 pseudogene 1	0.1	down	1e-07	1e-07	3.63	35.46
378832	COL18A1-AS1	COL18A1 antisense RNA 1	0.16	down	1e-07	1e-07	5.1	31.16
378938	MALAT1	metastasis associated lung adenocarcinoma transcript 1 (non-protein coding)	2.31	up	1e-07	1e-07	4672.15	2023.45
386593	CHKB-CPT1B	CHKB-CPT1B readthrough (NMD candidate)	4.69	up	1e-07	1e-07	326.83	69.7
386757	SLC6A10P	solute carrier family 6 member 10, pseudogene	3.53	up	1e-07	1e-07	30.81	8.74
387066	SNHG5	small nucleolar RNA host gene 5	2.06	up	1e-07	1e-07	1690.6	820.47
387254	SLC7A5P2	solute carrier family 7 member 5 pseudogene 2	3.09	up	1e-07	1e-07	4.49	1.45
387590	TPTEP1	transmembrane phosphatase with tensin homology pseudogene 1	0.15	down	1e-07	1e-07	29.57	195.08
387644	LINC00202-1	long intergenic non-protein coding RNA 202-1	3.35	up	1e-07	1e-07	8.7	2.6
387646	LRRC37A6P	leucine-rich repeat containing 37 member A6, pseudogene	0.23	down	1e-07	1e-07	25.71	112.49
388165	UBE2Q2P1	ubiquitin conjugating enzyme E2 Q2 pseudogene 1	2.57	up	1e-07	1e-07	19.55	7.6
388796	SNHG17	small nucleolar RNA host gene 17	2.02	up	1e-07	1e-07	225.65	111.88
388815	MIR99AHG	mir-99a-let-7c cluster host gene	0.31	down	1e-07	1e-07	32.49	106.42
388955	LOC388955	PRELI domain-containing protein 1, mitochondrial pseudogene	2.02	up	1e-07	1e-07	555.16	275.45
389332	LOC389332	uncharacterized LOC389332	0.2	down	2.34e-05	5.02e-05	49.18	243.87
389458	RBAKDN	RBAK downstream neighbor (non-protein coding)	2.21	up	1e-07	2.84e-07	2.84	1.29
389634	LINC00937	long intergenic non-protein coding RNA 937	2.63	up	1e-07	1e-07	3.99	1.52
392360	CTSL3P	cathepsin L family member 3, pseudogene	2.63	up	1e-07	1e-07	2.83	1.07
399717	GATA3-AS1	GATA3 antisense RNA 1	0.019	down	1e-07	1e-07	1.55	81.23
399815	LOC399815	chromosome 10 open reading frame 88 pseudogene	2.11	up	1e-07	1e-07	2.62	1.24
400043	LOC400043	uncharacterized LOC400043	0.19	down	1e-07	1e-07	147.14	765.57
400322	HERC2P2	hect domain and RLD 2 pseudogene 2	2.81	up	1e-07	1e-07	527.08	187.69
400508	CRYM-AS1	CRYM antisense RNA 1	2.26	up	1e-07	1e-07	2.99	1.32
400696	LGALS17A	Charcot-Leyden crystal protein pseudogene	5.12	up	1e-07	1e-07	5.38	1.05
400709	SIGLEC16	sialic acid binding Ig like lectin 16 (gene/pseudogene)	2.12	up	1e-07	1e-07	8.43	3.98
400759	GBP1P1	guanylate binding protein 1 pseudogene 1	2.52	up	1e-07	1e-07	26.79	10.65
400798	C1orf220	chromosome 1 open reading frame 220	2.15	up	1.4e-06	3.51e-06	9.7	4.51
401127	LOC401127	WD repeat domain 5 pseudogene	2.41	up	1e-07	1e-07	7.33	3.05
401172	FLJ33360	FLJ33360 protein	3.04	up	1e-07	1e-07	4.56	1.5
401431	ATP6V0E2-AS1	ATP6V0E2 antisense RNA 1	0.47	down	1.7e-06	4.21e-06	28.79	61.73
401629	FAM224B	family with sequence similarity 224 member B (non-protein coding)	0.47	down	0.0009539	0.00167	2	4.22
402176	RPL21P44	ribosomal protein L21 pseudogene 44	2.19	up	1e-07	1e-07	3.64	1.67
402483	LINC01000	long intergenic non-protein coding RNA 1000	2.34	up	1e-07	1e-07	723.37	308.9
404201	WDFY3-AS2	WDFY3 antisense RNA 2	0.42	down	1e-07	1e-07	93.74	224.45
404744	NPSR1-AS1	NPSR1 antisense RNA 1	0.42	down	1e-07	1e-07	1	2.37
425057	TTTY9B	testis-specific transcript, Y-linked 9B (non-protein coding)	0.37	down	2e-07	5.52e-07	1	2.71
439927	LINC01555	long intergenic non-protein coding RNA 1555	0.24	down	1e-07	1e-07	1.17	4.89
440081	DDX12P	DEAD/H-box helicase 12, pseudogene	5.68	up	1e-07	1e-07	58.19	10.24
440352	SNX29P2	sorting nexin 29 pseudogene 2	3.15	up	1e-07	1e-07	26.13	8.3
440359	YBX3P1	Y-box binding protein 3 pseudogene 1	2.58	up	1e-07	1e-07	64.06	24.8
440556	LINC00982	long intergenic non-protein coding RNA 982	0.0086	down	1e-07	1e-07	3.87	451.42
440823	MIAT	myocardial infarction associated transcript (non-protein coding)	6.16	up	1e-07	1e-07	121.08	19.64
440925	LINC01124	long intergenic non-protein coding RNA 1124	0.35	down	3e-07	8.13e-07	4.63	13.26
441108	C5orf56	chromosome 5 open reading frame 56	2.34	up	1e-07	1e-07	125.99	53.91
441177	LINC00602	long intergenic non-protein coding RNA 602	0.18	down	1e-07	1e-07	1.34	7.45
441251	SPDYE7P	speedy/RINGO cell cycle regulator family member E7, pseudogene	3.84	up	1e-07	1e-07	9.04	2.35
441263	DTX2P1-UPK3BP1-PMS2P11	DTX2P1-UPK3BP1-PMS2P11 readthrough, transcribed pseudogene	4.42	up	1e-07	1e-07	23.99	5.43
441432	AQP7P3	aquaporin 7 pseudogene 3	0.31	down	1e-07	1e-07	1.18	3.75
441951	ZFAS1	ZNFX1 antisense RNA 1	2.87	up	1e-07	1e-07	1784.64	621.76
442578	STAG3L3	stromal antigen 3-like 3 (pseudogene)	2.22	up	1e-07	1e-07	188.51	85.09
474150	TTTY4C	testis-specific transcript, Y-linked 4C (non-protein coding)	0.38	down	0.0003032	0.000565	2.69	7.07
503645	DPRXP4	divergent-paired related homeobox pseudogene 4	2.25	up	1e-07	1e-07	2.63	1.17
541471	MIR4435-2HG	MIR4435-2 host gene	4.19	up	1e-07	1e-07	341.24	81.46
541473	LOC541473	FK506 binding protein 6, 36kDa pseudogene	2.82	up	1e-07	1e-07	3.67	1.3
554202	MIR31HG	MIR31 host gene	0.2	down	1e-07	1e-07	5.13	26.16
554236	DPY19L2P1	DPY19L2 pseudogene 1	2.68	up	5e-07	1.32e-06	10.79	4.03
572558	PGM5-AS1	PGM5 antisense RNA 1	0.45	down	2.7e-06	6.54e-06	1.98	4.36
574029	DUSP5P1	dual specificity phosphatase 5 pseudogene 1	10.35	up	1e-07	1e-07	13.79	1.33
595135	PGM5P2	phosphoglucomutase 5 pseudogene 2	0.33	down	1e-07	1e-07	3.55	10.64
606724	LOC606724	coronin 1A pseudogene	8.96	up	1e-07	1e-07	38.92	4.35
619190	FDPSP2	farnesyl diphosphate synthase pseudogene 2	4.34	up	1e-07	1e-07	5.11	1.18
619207	SCART1	scavenger receptor protein family member	5.25	up	1e-07	1e-07	18.65	3.55
619383	SCARNA9	small Cajal body-specific RNA 9	2.17	up	1.1e-06	2.79e-06	12.8	5.89
641311	RPL31P11	ribosomal protein L31 pseudogene 11	2.59	up	1e-07	1e-07	4.5	1.74
642846	LOC642846	DEAD/H (Asp-Glu-Ala-Asp/His) box polypeptide 11-like	4.58	up	1e-07	1e-07	120.32	26.25
643224	TUBBP5	tubulin beta pseudogene 5	0.22	down	5e-07	1.32e-06	4.45	20.02
643253	CCT6P1	chaperonin containing TCP1 subunit 6 pseudogene 1	2.37	up	1e-07	1e-07	70.86	29.86
643432	TSG1	tumor suppressor TSG1	3.63	up	1e-07	1e-07	11.33	3.12
643763	UG0898H09	uncharacterized LOC643763	0.29	down	9e-07	2.31e-06	1.61	5.6
644511	RPL13AP6	ribosomal protein L13a pseudogene 6	2.27	up	1e-07	2.84e-07	7.37	3.25
644596	SMIM10L2B	small integral membrane protein 10 like 2B	0.27	down	1e-07	1e-07	42.55	159.35
645166	LOC645166	lymphocyte-specific protein 1 pseudogene	2.19	up	1.8e-06	4.45e-06	164.58	75.23
645323	LINC00461	long intergenic non-protein coding RNA 461	0.098	down	1e-07	1e-07	1.31	13.44
645367	GGT8P	gamma-glutamyltransferase 8 pseudogene	5.36	up	1e-07	1e-07	31.61	5.89
645683	RPL13AP3	ribosomal protein L13a pseudogene 3	2.71	up	1e-07	1e-07	11.78	4.36
645784	ANKRD36BP2	ankyrin repeat domain 36B pseudogene 2	2.77	up	8.69e-05	0.000174	18.39	6.64
645996	NAP1L6	nucleosome assembly protein 1 like 6	0.12	down	1e-07	1e-07	2	16.62
647121	EMBP1	embigin pseudogene 1	3.1	up	1e-07	1e-07	28.83	9.31
647859	LOC647859	occludin pseudogene	2.1	up	4.51e-05	9.34e-05	3.1	1.48
647946	MIR924HG	MIR924 host gene	4.98	up	1e-07	1e-07	7.21	1.45
648740	ACTG1P4	actin gamma 1 pseudogene 4	3.62	up	1e-07	1e-07	13.03	3.6
649946	RPL23AP64	ribosomal protein L23a pseudogene 64	3.45	up	1e-07	1e-07	5.31	1.54
650368	TSSC2	tumor suppressing subtransferable candidate 2 pseudogene	2.45	up	1e-07	1e-07	39.31	16.05
650655	ABCA17P	ATP binding cassette subfamily A member 17, pseudogene	4.88	up	1e-07	1e-07	20.6	4.22
652995	UCA1	urothelial cancer associated 1 (non-protein coding)	0.22	down	1e-07	1e-07	1.17	5.33
653268	AGAP7P	ArfGAP with GTPase domain, ankyrin repeat and PH domain 7, pseudogene	3.46	up	1e-07	1e-07	7.67	2.21
653316	FAM153C	family with sequence similarity 153, member C	7.97	up	1e-07	1e-07	10.01	1.26
653390	RRN3P2	RRN3 homolog, RNA polymerase I transcription factor pseudogene 2	3.87	up	1e-07	1e-07	15.12	3.91
653786	LOC653786	otoancorin pseudogene	8.65	up	1e-07	1e-07	10.16	1.17
654320	SNORA8	small nucleolar RNA, H/ACA box 8	2.67	up	1e-07	1e-07	232.61	87.19
654342	LOC654342	lymphocyte-specific protein 1 pseudogene	2.23	up	5e-07	1.32e-06	582	260.83
654434	SNHG20	small nucleolar RNA host gene 20	2.06	up	1e-07	1e-07	146.71	71.31
654816	NCF1B	neutrophil cytosolic factor 1B pseudogene	7.4	up	1e-07	1e-07	36.5	4.93
654817	NCF1C	neutrophil cytosolic factor 1C pseudogene	7.26	up	1e-07	1e-07	39.7	5.47
664701	ZNF826P	zinc finger protein 826, pseudogene	2.13	up	1.2e-06	3.03e-06	213.46	100.24
677766	SCARNA2	small Cajal body-specific RNA 2	2.33	up	1e-07	2.84e-07	5.7	2.45
677769	SCARNA17	small Cajal body-specific RNA 17	2.66	up	1e-07	1e-07	17.23	6.48
677775	SCARNA5	small Cajal body-specific RNA 5	2.29	up	1.7e-06	4.21e-06	2.88	1.25
677777	SCARNA12	small Cajal body-specific RNA 12	2.92	up	1e-07	1e-07	3.52	1.21
677779	LINC00488	long intergenic non-protein coding RNA 488	0.26	down	1e-07	2.84e-07	3.29	12.65
677797	SNORA7B	small nucleolar RNA, H/ACA box 7B	2.66	up	1e-07	1e-07	5.03	1.89
677821	SNORA71E	small nucleolar RNA, H/ACA box 71E	3.21	up	1e-07	1e-07	4.83	1.5
677850	SNORD1C	small nucleolar RNA, C/D box 1C	4	up	1e-07	1e-07	19.39	4.84
692086	SNORD17	small nucleolar RNA, C/D box 17	2.04	up	0.0001155	0.000227	4.9	2.4
723809	LHFPL3-AS2	LHFPL3 antisense RNA 2	0.13	down	1e-07	1e-07	25.69	200.35
724102	SNHG4	small nucleolar RNA host gene 4	2.43	up	1e-07	1e-07	4.26	1.75
728233	PI4KAP1	phosphatidylinositol 4-kinase alpha pseudogene 1	2.08	up	1e-07	1e-07	255.8	123.11
728264	CARMN	cardiac mesoderm enhancer-associated non-coding RNA	2.39	up	5.74e-05	0.000117	159	66.65
728448	PPIEL	peptidylprolyl isomerase E like pseudogene	4.12	up	1e-07	1e-07	67.62	16.41
728606	PCAT18	prostate cancer associated transcript 18 (non-protein coding)	0.36	down	1e-07	1e-07	2.04	5.65
728609	SDHAP3	succinate dehydrogenase complex flavoprotein subunit A pseudogene 3	4.5	up	1e-07	1e-07	375.21	83.33
728882	FAM182B	family with sequence similarity 182 member B	2.69	up	1e-07	1e-07	27.51	10.22
728963	RPS15AP10	ribosomal protein S15a pseudogene 10	2.52	up	1e-07	1e-07	4	1.59
729096	BMS1P4	BMS1, ribosome biogenesis factor pseudogene 4	2.07	up	2.4e-06	5.85e-06	21.4	10.36
729171	ANKRD20A8P	ankyrin repeat domain 20 family member A8, pseudogene	2.12	up	8e-07	2.06e-06	6.79	3.2
729338	CETN4P	centrin 4, pseudogene	0.36	down	1e-07	1e-07	2.24	6.17
729522	AACSP1	acetoacetyl-CoA synthetase pseudogene 1	2.72	up	2e-07	5.52e-07	17.92	6.59
729582	DIRC3	disrupted in renal carcinoma 3	2.88	up	1e-07	1e-07	20.56	7.15
729603	LOC729603	calcineurin like EF-hand protein 1 pseudogene	2.13	up	1e-07	1e-07	38.24	17.97
729633	MRS2P2	MRS2 pseudogene 2	2.26	up	1e-07	1e-07	2.69	1.19
729799	SEC14L1P1	SEC14 like 1 pseudogene 1	2.42	up	1e-07	1e-07	21.47	8.86
730092	RRN3P1	RRN3 homolog, RNA polymerase I transcription factor pseudogene 1	2.97	up	1e-07	1e-07	60.09	20.25
767811	H2BFXP	H2B histone family member X, pseudogene	3.46	up	1e-07	1e-07	4.25	1.23
767846	PFN1P2	profilin 1 pseudogene 2	3.07	up	1e-07	1e-07	12.84	4.19
768096	HAR1A	highly accelerated region 1A (non-protein coding)	2.5	up	1e-07	2.84e-07	6.83	2.74
791114	PWRN1	Prader-Willi region non-protein coding RNA 1	0.31	down	1e-07	1e-07	1.24	3.98
100033416	SNORD116-4	small nucleolar RNA, C/D box 116-4	0.38	down	1.1e-06	2.79e-06	43.82	113.89
100033431	SNORD116-20	small nucleolar RNA, C/D box 116-20	0.48	down	4.8e-06	1.13e-05	11.13	23.09
100048912	CDKN2B-AS1	CDKN2B antisense RNA 1	7.32	up	1e-07	1e-07	7.55	1.03
100101266	HAVCR1P1	hepatitis A virus cellular receptor 1 pseudogene 1	2.92	up	1e-07	1e-07	14.92	5.12
100113386	UCKL1-AS1	UCKL1 antisense RNA 1	3.94	up	1e-07	1e-07	13.75	3.49
100124700	HOTAIR	HOX transcript antisense RNA	2.07	up	3.3e-06	7.91e-06	9.08	4.38
100126784	LOC100126784	uncharacterized LOC100126784	3.99	up	1e-07	1e-07	51.62	12.94
100127888	SLCO4A1-AS1	SLCO4A1 antisense RNA 1	2.38	up	3e-07	8.13e-07	3.51	1.47
100128285	DNM1P35	dynamin 1 pseudogene 35	2.01	up	1e-07	1e-07	25.83	12.86
100128385	FAM225B	family with sequence similarity 225 member B (non-protein coding)	2.5	up	1e-07	1e-07	45.03	18
100128675	HPN-AS1	HPN antisense RNA 1	2.97	up	1e-07	1e-07	8.44	2.84
100129034	LOC100129034	uncharacterized LOC100129034	4.24	up	1e-07	1e-07	3611.94	852.12
100129066	UNQ6494	uncharacterized LOC100129066	2.27	up	1e-07	1e-07	2.34	1.03
100129396	FAM106CP	family with sequence similarity 106 member C, pseudogene	2.62	up	1e-07	1e-07	5.16	1.97
100129405	MSTO2P	misato family member 2, pseudogene	2.53	up	1e-07	1e-07	87.91	34.73
100129726	LINC01126	long intergenic non-protein coding RNA 1126	3.55	up	1e-07	1e-07	10.34	2.91
100130238	LOC100130238	uncharacterized LOC100130238	0.18	down	1e-07	1e-07	16.75	90.84
100130418	CECR7	cat eye syndrome chromosome region, candidate 7 (non-protein coding)	0.3	down	1e-07	2.84e-07	5.77	19.48
100130449	PP14571	uncharacterized LOC100130449	0.41	down	6.5e-05	0.000132	1.48	3.64
100130691	LOC100130691	uncharacterized LOC100130691	0.28	down	1e-07	1e-07	23.72	83.57
100130771	EFCAB10	EF-hand calcium binding domain 10	2.57	up	1e-07	1e-07	5.99	2.33
100130776	AGAP2-AS1	AGAP2 antisense RNA 1	2.57	up	1e-07	1e-07	126.64	49.24
100130872	LOC100130872	uncharacterized LOC100130872	2.14	up	7.9e-06	1.8e-05	42.24	19.75
100130889	PSORS1C3	psoriasis susceptibility 1 candidate 3 (non-protein coding)	9.21	up	1e-07	1e-07	22.02	2.39
100131213	ZNF503-AS2	ZNF503 antisense RNA 2	0.32	down	1e-07	1e-07	51.77	161.89
100131434	LINC00893	long intergenic non-protein coding RNA 893	5.13	up	1e-07	1e-07	38.41	7.48
100131551	LINC00887	long intergenic non-protein coding RNA 887	70.44	up	1e-07	1e-07	288.86	4.1
100131814	LINC00271	long intergenic non-protein coding RNA 271	0.3	down	1e-07	1e-07	10.68	36.06
100132215	LOC100132215	uncharacterized LOC100132215	5.12	up	1e-07	1e-07	19.77	3.86
100132287	LOC100132287	uncharacterized LOC100132287	2.2	up	1e-07	1e-07	150.12	68.18
100132417	FCGR1CP	Fc fragment of IgG receptor Ic, pseudogene	11.73	up	1e-07	1e-07	62.28	5.31
100132832	PMS2P9	PMS1 homolog 2, mismatch repair system component pseudogene 9	2.37	up	1e-07	1e-07	4.98	2.1
100133036	FAM95B1	family with sequence similarity 95 member B1	4.86	up	1e-07	1e-07	44.45	9.14
100133161	LINC01001	long intergenic non-protein coding RNA 1001	2.13	up	2.72e-05	5.79e-05	12.79	6
100133205	LINC00240	long intergenic non-protein coding RNA 240	4.88	up	1e-07	1e-07	31.01	6.35
100133612	LINC01134	long intergenic non-protein coding RNA 1134	2.07	up	1.8e-06	4.45e-06	11.48	5.53
100133669	LOC100133669	uncharacterized LOC100133669	3.82	up	1e-07	1e-07	11.18	2.93
100188947	HECTD2-AS1	HECTD2 antisense RNA 1	2.25	up	1.3e-06	3.27e-06	2.84	1.26
100188949	LINC00426	long intergenic non-protein coding RNA 426	5.23	up	1e-07	1e-07	9.03	1.73
100190986	LOC100190986	uncharacterized LOC100190986	4.31	up	1e-07	1e-07	162.86	37.8
100192379	PP12613	uncharacterized LOC100192379	2.27	up	1e-07	1e-07	2.29	1.01
100216001	LINC00704	long intergenic non-protein coding RNA 704	3.9	up	1e-07	1e-07	4.52	1.16
100216545	KMT2E-AS1	KMT2E antisense RNA 1 (head to head)	2.04	up	1e-07	1e-07	109.81	53.86
100233209	PCED1B-AS1	PCED1B antisense RNA 1	12.53	up	1e-07	1e-07	34.09	2.72
100270804	LOC100270804	uncharacterized LOC100270804	2.04	up	1e-07	1e-07	28.52	13.95
100272146	NFE2L3P2	nuclear factor, erythroid 2 like 3 pseudogene 2	2.85	up	1e-07	1e-07	38.86	13.63
100272228	LINC00894	long intergenic non-protein coding RNA 894	4.77	up	1e-07	1e-07	34.58	7.26
100287569	LINC00173	long intergenic non-protein coding RNA 173	8.42	up	1e-07	1e-07	27.59	3.28
100302650	BRE-AS1	BRE antisense RNA 1	0.23	down	1e-07	1e-07	100.29	441.79
100303728	SLC25A5-AS1	SLC25A5 antisense RNA 1	0.24	down	1e-07	1e-07	21.34	88.74
