# Supplementary material for: Integrated analysis of differentially expressed profiles and construction of a competing endogenous long non-coding RNA network in renal cell carcinoma
Source: PeerJ. 2018 Jul 17;6:e5124. doi: 10.7717/peerj.5124 (PMC6054097; doi:10.7717/peerj.5124)
Supplement: Data S1 [file peerj-06-5124-s008.zip › Supplementary data/lncRNA Stage3 vs non-tumor.xls]

## Sheet: default
GeneID	lncRNA	description	Fold-change	style	P-value	FDR	mean(Stage3)	mean(Normal)
172	AFG3L1P	AFG3 like matrix AAA peptidase subunit 1, pseudogene	2.18	up	1e-07	1e-07	207.72	95.29
245	ALOX12P2	arachidonate 12-lipoxygenase pseudogene 2	0.47	down	8.36e-05	0.000132	6.5	13.98
750	GAS8-AS1	GAS8 antisense RNA 1	2.21	up	1e-07	1e-07	3.61	1.64
1197	CLK2P1	CDC like kinase 2, pseudogene 1	2.01	up	1e-07	1e-07	11.7	5.81
1564	CYP2D7	cytochrome P450 family 2 subfamily D member 7 (gene/pseudogene)	7.91	up	1e-07	1e-07	12.94	1.64
2679	GGT3P	gamma-glutamyltransferase 3 pseudogene	2.41	up	2e-07	3.83e-07	194.53	80.55
2681	GGTA1P	glycoprotein, alpha-galactosyltransferase 1 pseudogene	5.06	up	1e-07	1e-07	455.06	89.86
2713	GK3P	glycerol kinase 3 pseudogene	0.38	down	1e-07	1e-07	30.49	81.22
2974	GUCY1B2	guanylate cyclase 1, soluble, beta 2 (pseudogene)	2.08	up	0.005481	0.00739	4.66	2.24
3116	HLA-DPB2	major histocompatibility complex, class II, DP beta 2 (pseudogene)	8.32	up	1e-07	1e-07	12.78	1.54
3128	HLA-DRB6	major histocompatibility complex, class II, DR beta 6 (pseudogene)	3.33	up	1e-07	1e-07	605.75	182.13
3136	HLA-H	major histocompatibility complex, class I, H (pseudogene)	3.22	up	1e-07	1e-07	4299.02	1336.45
3137	HLA-J	major histocompatibility complex, class I, J (pseudogene)	9.92	up	1e-07	1e-07	69.15	6.97
3139	HLA-L	major histocompatibility complex, class I, L (pseudogene)	5.25	up	1e-07	1e-07	78.21	14.89
3311	HSPA7	heat shock protein family A (Hsp70) member 7	19.84	up	1e-07	1e-07	134.87	6.8
3580	CXCR2P1	C-X-C motif chemokine receptor 2 pseudogene 1	15.27	up	1e-07	1e-07	34.05	2.23
4888	NPY6R	neuropeptide Y receptor Y6 (pseudogene)	2.61	up	3.27e-05	5.36e-05	153.44	58.76
5820	PVT1	Pvt1 oncogene (non-protein coding)	49.81	up	1e-07	1e-07	179.94	3.61
6023	RMRP	RNA component of mitochondrial RNA processing endoribonuclease	2.15	up	4.51e-05	7.31e-05	18.91	8.81
6791	AURKAPS1	aurora kinase A pseudogene 1	2.18	up	1e-07	1e-07	7.44	3.42
6998	TDGF1P3	teratocarcinoma-derived growth factor 1 pseudogene 3	0.041	down	1e-07	1e-07	1.27	31.17
7221	TRPC2	transient receptor potential cation channel subfamily C member 2, pseudogene	7.76	up	1e-07	1e-07	12.34	1.59
7503	XIST	X inactive specific transcript (non-protein coding)	10.27	up	6.91e-05	0.00011	102.95	10.02
7754	ZNF204P	zinc finger protein 204, pseudogene	0.3	down	1e-07	1e-07	157.77	517.73
8123	PWAR5	Prader Willi/Angelman region RNA 5	0.24	down	1e-07	1e-07	21.59	91.36
8420	SNHG3	small nucleolar RNA host gene 3	3.61	up	1e-07	1e-07	34.62	9.6
8512	MBL1P	mannose-binding lectin (protein A) 1, pseudogene	0.38	down	1e-07	1e-07	3.75	9.83
8551	INE2	inactivation escape 2 (non-protein coding)	2.11	up	2.71e-05	4.47e-05	12.8	6.06
8552	INE1	inactivation escape 1 (non-protein coding)	2.34	up	1e-07	1e-07	20.78	8.87
8755	ADAM6	ADAM metallopeptidase domain 6 (pseudogene)	6.19	up	1e-07	1e-07	6940.76	1121.32
8847	DLEU2	deleted in lymphocytic leukemia 2 (non-protein coding)	2.76	up	1e-07	1e-07	40.24	14.55
9383	TSIX	TSIX transcript, XIST antisense RNA	3.83	up	0.000108	0.000169	9.46	2.47
9834	KIAA0125	KIAA0125	4.49	up	1e-07	1e-07	8.59	1.91
10141	LINC01587	long intergenic non-protein coding RNA 1587	30.41	up	1e-07	1e-07	36.01	1.18
10737	RFPL3S	RFPL3 antisense	2.91	up	1e-07	1e-07	4.62	1.59
10748	KLRA1P	killer cell lectin like receptor A1, pseudogene	4.05	up	1e-07	1e-07	31.84	7.86
10866	HCP5	HLA complex P5 (non-protein coding)	2.31	up	1e-07	1e-07	1338.19	579.24
11209	MST1P2	macrophage stimulating 1 (hepatocyte growth factor-like) pseudogene 2	0.36	down	6e-07	1.12e-06	94.89	263.96
23591	FAM215A	family with sequence similarity 215 member A (non-protein coding)	0.26	down	1e-07	1e-07	1.07	4.04
23642	SNHG1	small nucleolar RNA host gene 1	2.94	up	1e-07	1e-07	501.43	170.43
23766	GABARAPL3	GABA type A receptor associated protein like 3 pseudogene	0.31	down	1e-07	1e-07	1.53	4.94
25787	DGCR9	DiGeorge syndrome critical region gene 9 (non-protein coding)	21.2	up	1e-07	1e-07	166.69	7.86
25845	PP7080	uncharacterized LOC25845	0.18	down	1e-07	1e-07	504.98	2825.58
25859	PART1	prostate androgen-regulated transcript 1 (non-protein coding)	0.051	down	1e-07	1e-07	1.42	28.01
26220	DGCR5	DiGeorge syndrome critical region gene 5 (non-protein coding)	56.84	up	1e-07	1e-07	1221.96	21.5
26222	DGCR10	DiGeorge syndrome critical region gene 10 (non-protein coding)	13.26	up	1e-07	1e-07	23.13	1.74
26238	LINC01558	long intergenic non-protein coding RNA 1558	0.23	down	1e-07	1e-07	3.8	16.36
27004	TCL6	T-cell leukemia/lymphoma 6 (non-protein coding)	0.048	down	1e-07	1e-07	7.06	147.38
29075	LINC00652	long intergenic non-protein coding RNA 652	0.19	down	1e-07	1e-07	1.31	6.95
29774	POM121L9P	POM121 transmembrane nucleoporin like 9, pseudogene	2.97	up	1e-07	1e-07	8.87	2.99
51352	WT1-AS	WT1 antisense RNA	0.13	down	1e-07	1e-07	2.07	16.4
54072	LINC00158	long intergenic non-protein coding RNA 158	2.86	up	1e-07	1e-07	2.86	1
54088	LINC00113	long intergenic non-protein coding RNA 113	0.37	down	1e-07	1e-07	1.91	5.22
54660	PCDHB18P	protocadherin beta 18 pseudogene	2.01	up	1e-07	1e-07	14.67	7.31
55073	LRRC37A4P	leucine-rich repeat containing 37 member A4, pseudogene	0.45	down	1e-07	1e-07	153.11	338.83
55449	DHRS4-AS1	DHRS4 antisense RNA 1	0.48	down	1e-07	1e-07	493.73	1024.58
55545	MSX2P1	msh homeobox 2 pseudogene 1	0.49	down	1e-07	1e-07	1.55	3.18
55592	GOLGA2P5	golgin A2 pseudogene 5	2.1	up	2e-07	3.83e-07	182.86	86.88
55855	FAM45BP	family with sequence similarity 45, member A pseudogene	0.45	down	1e-07	1e-07	126.93	282.24
56120	PCDHGB8P	protocadherin gamma subfamily B, 8 pseudogene	2.55	up	1e-07	1e-07	3.12	1.22
56969	RPL23AP32	ribosomal protein L23a pseudogene 32	2.69	up	1e-07	1e-07	3.34	1.24
57291	DANCR	differentiation antagonizing non-protein coding RNA	0.25	down	1e-07	1e-07	234.53	931.39
60674	GAS5	growth arrest specific 5 (non-protein coding)	3.14	up	1e-07	1e-07	1892.57	602.03
79100	LINC00626	long intergenic non-protein coding RNA 626	4.45	up	1e-07	1e-07	7.56	1.7
79315	OR7E91P	olfactory receptor family 7 subfamily E member 91 pseudogene	0.25	down	1e-07	1e-07	1.06	4.23
79469	DLEU2L	deleted in lymphocytic leukemia 2-like	2.18	up	1e-07	1e-07	4.38	2.01
79686	LINC00341	long intergenic non-protein coding RNA 341	2.22	up	1e-07	1e-07	85.81	38.64
79854	LINC00115	long intergenic non-protein coding RNA 115	2.47	up	1e-07	1e-07	28.85	11.68
79940	LINC00472	long intergenic non-protein coding RNA 472	0.16	down	1e-07	1e-07	43.7	275.09
79970	ZNF767P	zinc finger family member 767, pseudogene	2.13	up	1e-07	1e-07	176.66	82.92
80035	ANP32A-IT1	ANP32A intronic transcript 1	2.93	up	1e-07	1e-07	5.1	1.74
80161	ASMTL-AS1	ASMTL antisense RNA 1	5.97	up	1e-07	1e-07	61.45	10.3
80307	FER1L4	fer-1 like family member 4, pseudogene	100.05	up	1e-07	1e-07	258.32	2.58
80350	LPAL2	lipoprotein, Lp(a)-like 2, pseudogene	3.73	up	1e-07	1e-07	5.86	1.57
81571	MIR600HG	MIR600 host gene	0.49	down	1e-07	1e-07	62.45	127.73
83656	FAM167A-AS1	FAM167A antisense RNA 1	0.42	down	1e-07	1e-07	1.02	2.46
84054	PCDHB19P	protocadherin beta 19 pseudogene	2.89	up	1e-07	1e-07	10.19	3.52
84222	TMEM191A	transmembrane protein 191A (pseudogene)	2.9	up	1e-07	1e-07	19.7	6.8
84740	AFAP1-AS1	AFAP1 antisense RNA 1	5.29	up	1e-07	1e-07	11.95	2.26
84793	FOXD2-AS1	FOXD2 antisense RNA 1 (head to head)	3.48	up	1e-07	1e-07	78.02	22.41
84850	GLIS3-AS1	GLIS3 antisense RNA 1	0.43	down	1e-07	1e-07	1.3	2.98
85028	SNHG12	small nucleolar RNA host gene 12	7.86	up	1e-07	1e-07	258.2	32.83
90246	LOC90246	uncharacterized LOC90246	0.45	down	1e-07	1e-07	24.57	54.78
90632	LINC00473	long intergenic non-protein coding RNA 473	0.028	down	1e-07	1e-07	4.27	154.74
91316	GUSBP11	glucuronidase, beta pseudogene 11	2.69	up	1e-07	1e-07	373.73	139.07
91450	LOC91450	uncharacterized LOC91450	3.21	up	1e-07	1e-07	4.68	1.46
93429	LOC93429	uncharacterized LOC93429	2.31	up	1e-07	1e-07	2.34	1.01
96610	BMS1P20	BMS1, ribosome biogenesis factor pseudogene 20	3.87	up	1e-07	1e-07	4551.02	1175.81
112597	LINC00152	long intergenic non-protein coding RNA 152	4.54	up	1e-07	1e-07	300.58	66.19
114614	MIR155HG	MIR155 host gene	11.08	up	1e-07	1e-07	56.29	5.08
114796	PSMG3-AS1	PSMG3 antisense RNA 1 (head to head)	0.38	down	1e-07	1e-07	98.29	260.1
114819	CROCCP3	ciliary rootlet coiled-coil, rootletin pseudogene 3	2.7	up	1e-07	1e-07	67.32	24.92
114915	EPB41L4A-AS1	EPB41L4A antisense RNA 1	2.51	up	1e-07	1e-07	699.19	278.88
115110	LOC115110	uncharacterized LOC115110	3.04	up	1e-07	1e-07	215.47	70.99
116828	N4BP2L2-IT2	N4BPL2 intronic transcript 2	4.8	up	1e-07	1e-07	56.52	11.77
117852	TRIM78P	tripartite motif containing 78, pseudogene	3.47	up	1e-07	1e-07	12.9	3.72
121838	LINC00284	long intergenic non-protein coding RNA 284	0.035	down	1e-07	1e-07	3.52	99.47
124221	PRSS30P	protease, serine, 30 pseudogene	2.31	up	1e-07	1e-07	3.06	1.32
128854	TSPY26P	testis specific protein, Y-linked 26, pseudogene	0.33	down	1e-07	1e-07	13.32	40.64
134466	ZNF300P1	zinc finger protein 300 pseudogene 1	0.19	down	1e-07	1e-07	16.14	85.32
143666	LOC143666	uncharacterized LOC143666	3.13	up	1e-07	1e-07	80.14	25.58
145820	LINC00924	long intergenic non-protein coding RNA 924	0.35	down	1e-07	1e-07	83.34	234.93
146336	SSTR5-AS1	SSTR5 antisense RNA 1	0.049	down	1e-07	1e-07	1.75	35.75
146880	LOC146880	Rho GTPase activating protein 27 pseudogene	3.49	up	1e-07	1e-07	275.23	78.97
147947	ZNF542P	zinc finger protein 542, pseudogene	0.37	down	1e-07	1e-07	183.64	491.32
148046	CIRBP-AS1	CIRBP antisense RNA 1	2.26	up	1e-07	1e-07	16.13	7.14
148145	LINC00906	long intergenic non-protein coding RNA 906	3.21	up	1e-07	1e-07	3.55	1.11
148709	LOC148709	actin pseudogene	0.19	down	1e-07	1e-07	5.31	27.26
148824	GCSAML-AS1	GCSAML antisense RNA 1	0.41	down	1e-07	1e-07	1.5	3.62
148898	ZNF436-AS1	ZNF436 antisense RNA 1	2.67	up	1e-07	1e-07	57.07	21.4
149047	MGC27382	uncharacterized MGC27382	0.4	down	1e-07	1e-07	2.44	6.11
150197	LINC00896	long intergenic non-protein coding RNA 896	2.34	up	1e-07	1e-07	2.43	1.04
150244	ZDHHC8P1	zinc finger DHHC-type containing 8 pseudogene 1	0.46	down	3.5e-06	6.16e-06	13.03	28.56
150384	GTSE1-AS1	GTSE1 antisense RNA 1 (head to head)	0.4	down	1e-07	1e-07	7.57	18.9
150776	LOC150776	sphingomyelin phosphodiesterase 4, neutral membrane (neutral sphingomyelinase-3) pseudogene	2.99	up	1e-07	1e-07	332.48	111.02
151009	LINC01106	long intergenic non-protein coding RNA 1106	0.44	down	1e-07	1e-07	39.23	89.56
151174	LOC151174	uncharacterized LOC151174	0.35	down	1e-07	1e-07	4.45	12.59
151534	LBX2-AS1	LBX2 antisense RNA 1	3.09	up	1e-07	1e-07	417.83	135.41
153684	LOC153684	uncharacterized LOC153684	3.29	up	1e-07	1e-07	41.31	12.57
154761	LOC154761	family with sequence similarity 115, member C pseudogene	3.74	up	1e-07	1e-07	111.77	29.9
155060	LOC155060	AI894139 pseudogene	2.52	up	1e-07	1e-07	152.53	60.62
155400	NSUN5P1	NOP2/Sun RNA methyltransferase family member 5 pseudogene 1	2.82	up	1e-07	1e-07	91.86	32.53
158160	HSD17B7P2	hydroxysteroid (17-beta) dehydrogenase 7 pseudogene 2	2.41	up	1e-07	1e-07	39.07	16.22
158228	FAM201A	family with sequence similarity 201 member A	0.28	down	1e-07	1e-07	13.65	49.44
158314	LINC00475	long intergenic non-protein coding RNA 475	6.16	up	1e-07	1e-07	7.06	1.14
162632	USP32P1	ubiquitin specific peptidase 32 pseudogene 1	3.58	up	1e-07	1e-07	137.22	38.3
168448	CDC14C	cell division cycle 14C	0.41	down	1e-07	1e-07	6.06	14.93
171022	ABHD11-AS1	ABHD11 antisense RNA 1 (tail to tail)	6.79	up	1e-07	1e-07	15.17	2.23
193629	LINC00189	long intergenic non-protein coding RNA 189	0.36	down	1e-07	1e-07	2.37	6.57
196047	EMX2OS	EMX2 opposite strand/antisense RNA	0.28	down	1e-07	1e-07	875.02	3072.85
196968	DNM1P46	dynamin 1 pseudogene 46	2.63	up	1e-07	1e-07	12.8	4.86
200420	ALMS1P1	ALMS1, centrosome and basal body associated protein pseudogene 1	2.13	up	1e-07	1.95e-07	6.09	2.85
207107	SFTA1P	surfactant associated 1, pseudogene	12.99	up	1e-07	1e-07	14.12	1.09
220115	TPTE2P3	transmembrane phosphoinositide 3-phosphatase and tensin homolog 2 pseudogene 3	0.42	down	1e-07	1e-07	1.39	3.34
220594	USP32P2	ubiquitin specific peptidase 32 pseudogene 2	3.16	up	1e-07	1e-07	58.12	18.4
221122	LOC221122	uncharacterized LOC221122	2.19	up	1e-07	1e-07	2.19	1
221442	ADCY10P1	adenylate cyclase 10 (soluble) pseudogene 1	2.91	up	1e-07	1e-07	32.16	11.06
221584	ZSCAN12P1	zinc finger and SCAN domain containing 12 pseudogene 1	0.46	down	1e-07	1e-07	18.57	39.99
221883	HOXA11-AS	HOXA11 antisense RNA	0.33	down	1e-07	1e-07	10.81	33.02
222699	TOB2P1	transducer of ERBB2, 2 pseudogene 1	3.57	up	1e-07	1e-07	61.91	17.32
246182	AKR7A2P1	aldo-keto reductase family 7, member A2 pseudogene 1	2.57	up	1e-07	1e-07	7.79	3.04
253018	HCG27	HLA complex group 27 (non-protein coding)	7.07	up	1e-07	1e-07	39.35	5.56
255082	CASC2	cancer susceptibility candidate 2 (non-protein coding)	0.41	down	1e-07	1e-07	55.15	135.56
255167	LINC01018	long intergenic non-protein coding RNA 1018	0.069	down	1e-07	1e-07	4.81	69.97
255812	SDHAP1	succinate dehydrogenase complex flavoprotein subunit A pseudogene 1	2.02	up	1e-07	1e-07	181.99	90.21
256236	NAPSB	napsin B aspartic peptidase, pseudogene	3.76	up	1e-07	1e-07	226.59	60.28
256880	LOC256880	uncharacterized LOC256880	2.07	up	1e-07	1e-07	3.36	1.62
257000	TINCR	tissue differentiation-inducing non-protein coding RNA	0.25	down	1e-07	1e-07	7.29	29.4
257358	LINC01366	long intergenic non-protein coding RNA 1366	2.32	up	1e-07	1e-07	4.97	2.14
259283	MDS2	myelodysplastic syndrome 2 translocation associated	2.29	up	1e-07	1e-07	2.49	1.09
260294	NSUN5P2	NOP2/Sun RNA methyltransferase family member 5 pseudogene 2	2.84	up	1e-07	1e-07	233.9	82.48
282997	PDCD4-AS1	PDCD4 antisense RNA 1	2.72	up	1e-07	1e-07	73.4	26.98
283050	ZMIZ1-AS1	ZMIZ1 antisense RNA 1	2.26	up	1e-07	1e-07	18.73	8.29
283314	C1RL-AS1	C1RL antisense RNA 1	3.3	up	1e-07	1e-07	499.72	151.66
283392	TRHDE-AS1	TRHDE antisense RNA 1	0.21	down	1e-07	1e-07	29.13	139.59
283422	LINC01559	long intergenic non-protein coding RNA 1559	4.17	up	1.54e-05	2.59e-05	25.5	6.12
283551	LINC01588	long intergenic non-protein coding RNA 1588	2.16	up	1e-07	1e-07	4.06	1.88
283663	LINC00926	long intergenic non-protein coding RNA 926	5.75	up	1e-07	1e-07	31.79	5.53
283673	EWSAT1	Ewing sarcoma associated transcript 1	0.21	down	1e-07	1e-07	6.24	29.59
283796	GOLGA8IP	golgin A8 family member I, pseudogene	2.95	up	1e-07	1e-07	4.24	1.44
283970	PDXDC2P	pyridoxal-dependent decarboxylase domain containing 2, pseudogene	3.03	up	1e-07	1e-07	183.08	60.43
283981	LINC00685	long intergenic non-protein coding RNA 685	2.98	up	1e-07	1e-07	10.34	3.47
284047	CCDC144B	coiled-coil domain containing 144B (pseudogene)	2.28	up	8e-07	1.48e-06	23.49	10.3
284100	YWHAEP7	tyrosine 3-monooxygenase/tryptophan 5-monooxygenase activation protein epsilon pseudogene 7	0.35	down	1e-07	1e-07	5.14	14.66
284367	SIGLEC17P	sialic acid binding Ig like lectin 17, pseudogene	5.43	up	1e-07	1e-07	11.25	2.07
284551	LINC01226	long intergenic non-protein coding RNA 1226	0.41	down	1e-07	1e-07	1.11	2.73
284578	LOC284578	uncharacterized LOC284578	0.0047	down	1e-07	1e-07	4.56	975.45
284739	LINC00176	long intergenic non-protein coding RNA 176	5.49	up	1e-07	1e-07	18.96	3.45
284749	LINC00494	long intergenic non-protein coding RNA 494	2.11	up	0.0005584	0.000823	26.55	12.6
284800	FAM182A	family with sequence similarity 182 member A	2.16	up	1e-07	1e-07	2.7	1.25
284835	LINC00323	long intergenic non-protein coding RNA 323	0.21	down	1e-07	1e-07	3.93	18.77
284837	AATBC	apoptosis associated transcript in bladder cancer	2.22	up	1e-07	1e-07	10.47	4.71
285074	LOC285074	anaphase promoting complex subunit 1 pseudogene	2.16	up	1e-07	1e-07	268.21	124.25
285456	RPL34-AS1	RPL34 antisense RNA 1 (head to head)	0.34	down	1e-07	1e-07	2.27	6.73
285512	FAM13A-AS1	FAM13A antisense RNA 1	5.58	up	1e-07	1e-07	110.43	19.79
285629	LOC285629	uncharacterized LOC285629	0.23	down	1e-07	1e-07	1.76	7.78
285780	LY86-AS1	LY86 antisense RNA 1	0.3	down	1e-07	1e-07	1.07	3.63
285830	HLA-F-AS1	HLA-F antisense RNA 1	3.55	up	1e-07	1e-07	90.08	25.4
285908	LINC00174	long intergenic non-protein coding RNA 174	3.03	up	1e-07	1e-07	163.63	54.03
285954	INHBA-AS1	INHBA antisense RNA 1	4.32	up	1e-07	1e-07	7.74	1.79
285958	SNHG15	small nucleolar RNA host gene 15	3.49	up	1e-07	1e-07	407.13	116.66
285987	DLX6-AS1	DLX6 antisense RNA 1	2.11	up	1e-07	1e-07	2.57	1.22
286002	SLC26A4-AS1	SLC26A4 antisense RNA 1	0.29	down	1e-07	1e-07	1.26	4.34
286016	TPI1P2	triosephosphate isomerase 1 pseudogene 2	0.35	down	1e-07	1e-07	11.15	31.67
286333	FAM225A	family with sequence similarity 225 member A (non-protein coding)	5.22	up	1e-07	1e-07	10.05	1.93
286467	FIRRE	firre intergenic repeating RNA element	2.76	up	1e-07	1e-07	3.82	1.39
286554	BCORP1	BCL6 corepressor pseudogene 1	2.27	up	1e-07	1e-07	2.47	1.09
286967	FAM223B	family with sequence similarity 223 member B (non-protein coding)	3.08	up	1e-07	1e-07	5.1	1.66
317751	MESTIT1	MEST intronic transcript 1, antisense RNA	0.19	down	1e-07	1e-07	1.45	7.62
326342	ADGRE4P	adhesion G protein-coupled receptor E4, pseudogene	8.77	up	1e-07	1e-07	10.03	1.14
326343	MT1DP	metallothionein 1D, pseudogene	2.28	up	2e-07	3.83e-07	4.01	1.76
338651	KRTAP5-AS1	KRTAP5-1/KRTAP5-2 antisense RNA 1	0.39	down	1e-07	1e-07	3	7.64
338758	LINC00936	long intergenic non-protein coding RNA 936	0.47	down	1e-07	1e-07	29.41	62.11
339005	WHAMMP3	WAS protein homolog associated with actin, golgi membranes and microtubules pseudogene 3	2.09	up	1e-07	1e-07	186.53	89.08
339483	MTMR9LP	myotubularin related protein 9-like, pseudogene	2.26	up	1e-07	1e-07	109.74	48.49
339535	LINC01139	long intergenic non-protein coding RNA 1139	0.33	down	0.0002197	0.000336	85.31	256.45
339942	H1FX-AS1	H1FX antisense RNA 1	2.11	up	1e-07	1e-07	23.05	10.92
340094	LINC01020	long intergenic non-protein coding RNA 1020	0.14	down	1e-07	1e-07	1.01	7.49
340508	GAS2L1P2	growth arrest specific 2 like 1 pseudogene 2	0.39	down	1e-07	1e-07	1.53	3.95
347689	SOX2-OT	SOX2 overlapping transcript	0.2	down	1e-07	1e-07	1.54	7.53
347746	PWARSN	Prader Willi/Angelman region RNA, SNRPN neighbor	0.44	down	1e-07	1e-07	111.6	251.72
347918	EP400NL	EP400 N-terminal like	2.22	up	1e-07	1e-07	79.23	35.62
348249	CCL15-CCL14	CCL15-CCL14 readthrough (NMD candidate)	2.92	up	4.76e-05	7.7e-05	77.49	26.56
349114	LINC00265	long intergenic non-protein coding RNA 265	2.2	up	1e-07	1e-07	88.64	40.26
349152	DPY19L2P2	DPY19L2 pseudogene 2	2.34	up	1e-07	1e-07	116.69	49.86
352961	HCG26	HLA complex group 26 (non-protein coding)	3.95	up	1e-07	1e-07	127.2	32.18
359821	MRPL42P5	mitochondrial ribosomal protein L42 pseudogene 5	2.69	up	1e-07	1e-07	9.82	3.65
374650	GOLGA6L5P	golgin A6 family-like 5, pseudogene	2.6	up	1e-07	1e-07	36.75	14.13
375719	AQP7P1	aquaporin 7 pseudogene 1	0.11	down	1e-07	1e-07	4.14	37.35
378832	COL18A1-AS1	COL18A1 antisense RNA 1	0.13	down	1e-07	1e-07	4.13	32.81
378938	MALAT1	metastasis associated lung adenocarcinoma transcript 1 (non-protein coding)	2.47	up	1e-07	1e-07	4983.37	2017.2
386593	CHKB-CPT1B	CHKB-CPT1B readthrough (NMD candidate)	4.49	up	1e-07	1e-07	326.66	72.76
386757	SLC6A10P	solute carrier family 6 member 10, pseudogene	3.23	up	1e-07	1e-07	30.3	9.37
387066	SNHG5	small nucleolar RNA host gene 5	2.21	up	1e-07	1e-07	1825.48	825.54
387254	SLC7A5P2	solute carrier family 7 member 5 pseudogene 2	2.79	up	1e-07	1e-07	4.24	1.52
387590	TPTEP1	transmembrane phosphatase with tensin homology pseudogene 1	0.18	down	1e-07	1e-07	35.64	200.39
387628	KGFLP1	fibroblast growth factor 7 pseudogene	0.31	down	1e-07	1e-07	3.06	9.74
387644	LINC00202-1	long intergenic non-protein coding RNA 202-1	2.8	up	1e-07	1e-07	7.78	2.78
387646	LRRC37A6P	leucine-rich repeat containing 37 member A6, pseudogene	0.19	down	1e-07	1e-07	22.31	116.58
388165	UBE2Q2P1	ubiquitin conjugating enzyme E2 Q2 pseudogene 1	2.25	up	1e-07	1e-07	18.39	8.18
388796	SNHG17	small nucleolar RNA host gene 17	2.25	up	1e-07	1e-07	260.61	115.94
388815	MIR99AHG	mir-99a-let-7c cluster host gene	0.25	down	1e-07	1e-07	27.43	110.37
388955	LOC388955	PRELI domain-containing protein 1, mitochondrial pseudogene	2.06	up	1e-07	1e-07	578.89	281.4
389332	LOC389332	uncharacterized LOC389332	0.25	down	4.1e-06	7.18e-06	62.13	249.75
389458	RBAKDN	RBAK downstream neighbor (non-protein coding)	2.1	up	1e-07	1e-07	2.79	1.33
389634	LINC00937	long intergenic non-protein coding RNA 937	3.39	up	1e-07	1e-07	5.34	1.58
389705	LOC389705	chromosome 4 open reading frame 27 pseudogene	0.49	down	1e-07	1e-07	2.47	5.07
392360	CTSL3P	cathepsin L family member 3, pseudogene	2.31	up	1e-07	1e-07	2.51	1.09
399717	GATA3-AS1	GATA3 antisense RNA 1	0.015	down	1e-07	1e-07	1.3	84.43
400043	LOC400043	uncharacterized LOC400043	0.2	down	1e-07	1e-07	154.66	770.9
400322	HERC2P2	hect domain and RLD 2 pseudogene 2	2.87	up	1e-07	1e-07	554.54	192.91
400508	CRYM-AS1	CRYM antisense RNA 1	2.25	up	1e-07	1e-07	3.09	1.37
400696	LGALS17A	Charcot-Leyden crystal protein pseudogene	6.96	up	1e-07	1e-07	7.36	1.06
400709	SIGLEC16	sialic acid binding Ig like lectin 16 (gene/pseudogene)	2.11	up	1e-07	1e-07	9.08	4.3
400759	GBP1P1	guanylate binding protein 1 pseudogene 1	2.32	up	1e-07	1e-07	26.46	11.42
400931	MIRLET7BHG	MIRLET7B host gene	2.12	up	1e-07	1e-07	26.94	12.73
401172	FLJ33360	FLJ33360 protein	2.8	up	1e-07	1e-07	4.38	1.57
401232	LINC01011	long intergenic non-protein coding RNA 1011	2.02	up	1e-07	1e-07	78.32	38.74
401431	ATP6V0E2-AS1	ATP6V0E2 antisense RNA 1	0.32	down	1e-07	1e-07	20.86	64.56
401629	FAM224B	family with sequence similarity 224 member B (non-protein coding)	0.36	down	1e-07	1e-07	1.61	4.43
402176	RPL21P44	ribosomal protein L21 pseudogene 44	2.15	up	1e-07	1e-07	3.78	1.76
402483	LINC01000	long intergenic non-protein coding RNA 1000	2.8	up	1e-07	1e-07	881.5	315.01
404201	WDFY3-AS2	WDFY3 antisense RNA 2	0.29	down	1e-07	1e-07	66.8	230.01
404744	NPSR1-AS1	NPSR1 antisense RNA 1	0.41	down	1e-07	1e-07	1.01	2.49
439927	LINC01555	long intergenic non-protein coding RNA 1555	0.2	down	1e-07	1e-07	1.05	5.22
440081	DDX12P	DEAD/H-box helicase 12, pseudogene	6.02	up	1e-07	1e-07	66.06	10.98
440173	LOC440173	uncharacterized LOC440173	0.46	down	0.0040667	0.00555	42.64	92.1
440352	SNX29P2	sorting nexin 29 pseudogene 2	3.11	up	1e-07	1e-07	27.75	8.91
440359	YBX3P1	Y-box binding protein 3 pseudogene 1	2.72	up	1e-07	1e-07	71.47	26.32
440556	LINC00982	long intergenic non-protein coding RNA 982	0.0063	down	1e-07	1e-07	2.89	457.4
440823	MIAT	myocardial infarction associated transcript (non-protein coding)	6.92	up	1e-07	1e-07	144.61	20.91
440925	LINC01124	long intergenic non-protein coding RNA 1124	0.24	down	1e-07	1e-07	3.42	14.17
441108	C5orf56	chromosome 5 open reading frame 56	2.24	up	1e-07	1e-07	126.77	56.5
441177	LINC00602	long intergenic non-protein coding RNA 602	0.16	down	1e-07	1e-07	1.24	7.95
441251	SPDYE7P	speedy/RINGO cell cycle regulator family member E7, pseudogene	3.01	up	1e-07	1e-07	7.62	2.53
441263	DTX2P1-UPK3BP1-PMS2P11	DTX2P1-UPK3BP1-PMS2P11 readthrough, transcribed pseudogene	4.22	up	1e-07	1e-07	24.69	5.86
441432	AQP7P3	aquaporin 7 pseudogene 3	0.31	down	1e-07	1e-07	1.23	3.94
441951	ZFAS1	ZNFX1 antisense RNA 1	3.18	up	1e-07	1e-07	1996.71	627.79
442523	DPY19L2P4	DPY19L2 pseudogene 4	0.43	down	1e-07	1e-07	7.51	17.55
474150	TTTY4C	testis-specific transcript, Y-linked 4C (non-protein coding)	0.25	down	1e-07	1e-07	1.88	7.4
497258	BDNF-AS	BDNF antisense RNA	0.43	down	1e-07	1e-07	49	113.78
503645	DPRXP4	divergent-paired related homeobox pseudogene 4	3.06	up	1e-07	1e-07	3.66	1.2
503693	LOH12CR2	loss of heterozygosity, 12, chromosomal region 2 (non-protein coding)	0.38	down	1e-07	1e-07	24.59	65.32
541471	MIR4435-2HG	MIR4435-2 host gene	5.03	up	1e-07	1e-07	426.6	84.85
541473	LOC541473	FK506 binding protein 6, 36kDa pseudogene	2.45	up	1e-07	1e-07	3.3	1.34
554202	MIR31HG	MIR31 host gene	0.23	down	1e-07	1e-07	6.4	27.69
554236	DPY19L2P1	DPY19L2 pseudogene 1	2.69	up	1e-07	1e-07	11.71	4.36
572558	PGM5-AS1	PGM5 antisense RNA 1	0.37	down	1e-07	1e-07	1.73	4.69
574029	DUSP5P1	dual specificity phosphatase 5 pseudogene 1	14.26	up	1e-07	1e-07	19.47	1.37
595135	PGM5P2	phosphoglucomutase 5 pseudogene 2	0.31	down	1e-07	1e-07	3.49	11.4
606724	LOC606724	coronin 1A pseudogene	8.05	up	1e-07	1e-07	37.69	4.68
619190	FDPSP2	farnesyl diphosphate synthase pseudogene 2	3.95	up	1e-07	1e-07	4.75	1.2
619207	SCART1	scavenger receptor protein family member	4.9	up	1e-07	1e-07	18.68	3.81
619383	SCARNA9	small Cajal body-specific RNA 9	2.09	up	1e-07	1e-07	13.26	6.35
641638	SNHG6	small nucleolar RNA host gene 6	2.07	up	1e-07	1e-07	891.05	431.17
642846	LOC642846	DEAD/H (Asp-Glu-Ala-Asp/His) box polypeptide 11-like	4.9	up	1e-07	1e-07	136.3	27.83
643224	TUBBP5	tubulin beta pseudogene 5	0.26	down	1e-07	1e-07	5.52	21.07
643253	CCT6P1	chaperonin containing TCP1 subunit 6 pseudogene 1	2.12	up	1e-07	1e-07	67.04	31.61
643432	TSG1	tumor suppressor TSG1	3.54	up	1e-07	1e-07	11.87	3.35
643719	SCGB1B2P	secretoglobin family 1B member 2, pseudogene	2.33	up	1e-07	1e-07	5.61	2.41
643763	UG0898H09	uncharacterized LOC643763	0.23	down	1e-07	1e-07	1.36	5.91
644596	SMIM10L2B	small integral membrane protein 10 like 2B	0.27	down	1e-07	1e-07	43.6	164.26
645166	LOC645166	lymphocyte-specific protein 1 pseudogene	2.49	up	1e-07	1e-07	195.25	78.46
645323	LINC00461	long intergenic non-protein coding RNA 461	0.097	down	1e-07	1e-07	1.38	14.31
645367	GGT8P	gamma-glutamyltransferase 8 pseudogene	6.73	up	1e-07	1e-07	42.16	6.27
645683	RPL13AP3	ribosomal protein L13a pseudogene 3	2.25	up	1e-07	1e-07	10.6	4.72
645784	ANKRD36BP2	ankyrin repeat domain 36B pseudogene 2	2.4	up	4.07e-05	6.62e-05	16.9	7.04
645996	NAP1L6	nucleosome assembly protein 1 like 6	0.094	down	1e-07	1e-07	1.67	17.69
646023	ADORA2A-AS1	ADORA2A antisense RNA 1	2.3	up	8.1e-06	1.39e-05	106.58	46.31
647121	EMBP1	embigin pseudogene 1	3.45	up	1e-07	1e-07	34.47	9.99
647946	MIR924HG	MIR924 host gene	3.9	up	1e-07	1e-07	5.82	1.49
648740	ACTG1P4	actin gamma 1 pseudogene 4	3.28	up	1e-07	1e-07	12.68	3.87
649946	RPL23AP64	ribosomal protein L23a pseudogene 64	2.84	up	1e-07	1e-07	4.57	1.61
650368	TSSC2	tumor suppressing subtransferable candidate 2 pseudogene	2.42	up	1e-07	1e-07	41.4	17.13
650655	ABCA17P	ATP binding cassette subfamily A member 17, pseudogene	5.06	up	1e-07	1e-07	23.05	4.55
652995	UCA1	urothelial cancer associated 1 (non-protein coding)	0.24	down	1e-07	1e-07	1.35	5.59
653190	ABCC6P1	ATP binding cassette subfamily C member 6 pseudogene 1	2.13	up	0.000261	0.000397	85.19	40.09
653268	AGAP7P	ArfGAP with GTPase domain, ankyrin repeat and PH domain 7, pseudogene	3.24	up	1e-07	1e-07	7.57	2.34
653316	FAM153C	family with sequence similarity 153, member C	7.62	up	1e-07	1e-07	9.78	1.28
653390	RRN3P2	RRN3 homolog, RNA polymerase I transcription factor pseudogene 2	4.56	up	1e-07	1e-07	19.24	4.22
653786	LOC653786	otoancorin pseudogene	7.4	up	1e-07	1e-07	8.87	1.2
654320	SNORA8	small nucleolar RNA, H/ACA box 8	2.91	up	1e-07	1e-07	264.04	90.66
654342	LOC654342	lymphocyte-specific protein 1 pseudogene	2.5	up	1e-07	1e-07	665.65	266.77
654434	SNHG20	small nucleolar RNA host gene 20	2.14	up	1e-07	1e-07	159.56	74.4
654816	NCF1B	neutrophil cytosolic factor 1B pseudogene	7.4	up	1e-07	1e-07	39.01	5.27
654817	NCF1C	neutrophil cytosolic factor 1C pseudogene	8.31	up	1e-07	1e-07	48.45	5.83
664701	ZNF826P	zinc finger protein 826, pseudogene	2.04	up	1e-07	1e-07	212.68	104.07
677766	SCARNA2	small Cajal body-specific RNA 2	2.04	up	1e-07	1.95e-07	5.33	2.61
677769	SCARNA17	small Cajal body-specific RNA 17	2.83	up	1e-07	1e-07	19.78	6.98
677777	SCARNA12	small Cajal body-specific RNA 12	2.92	up	1e-07	1e-07	3.6	1.23
677779	LINC00488	long intergenic non-protein coding RNA 488	0.19	down	1e-07	1e-07	2.56	13.48
677797	SNORA7B	small nucleolar RNA, H/ACA box 7B	3.4	up	1e-07	1e-07	6.83	2.01
677821	SNORA71E	small nucleolar RNA, H/ACA box 71E	2.86	up	1e-07	1e-07	4.49	1.57
677850	SNORD1C	small nucleolar RNA, C/D box 1C	4.16	up	1e-07	1e-07	21.67	5.21
723809	LHFPL3-AS2	LHFPL3 antisense RNA 2	0.15	down	1e-07	1e-07	30.82	205.73
728024	LOC728024	chromosome X open reading frame 56 pseudogene	0.46	down	1e-07	1e-07	14.8	32.22
728130	NUTM2D	NUT family member 2D	0.49	down	1e-07	1e-07	50.05	102.62
728264	CARMN	cardiac mesoderm enhancer-associated non-coding RNA	4.18	up	1e-07	1e-07	290.77	69.64
728448	PPIEL	peptidylprolyl isomerase E like pseudogene	4.2	up	1e-07	1e-07	73.6	17.51
728606	PCAT18	prostate cancer associated transcript 18 (non-protein coding)	0.31	down	1e-07	1e-07	1.86	6.04
728609	SDHAP3	succinate dehydrogenase complex flavoprotein subunit A pseudogene 3	4.7	up	1e-07	1e-07	407.39	86.74
728882	FAM182B	family with sequence similarity 182 member B	3.04	up	1e-07	1e-07	33.32	10.97
728963	RPS15AP10	ribosomal protein S15a pseudogene 10	2.2	up	1e-07	1e-07	3.66	1.66
729156	GTF2IRD1P1	GTF2I repeat domain containing 1 pseudogene 1	2.21	up	8.2e-06	1.41e-05	3.67	1.66
729338	CETN4P	centrin 4, pseudogene	0.26	down	1e-07	1e-07	1.71	6.64
729522	AACSP1	acetoacetyl-CoA synthetase pseudogene 1	2.86	up	1e-07	1e-07	20.25	7.07
729582	DIRC3	disrupted in renal carcinoma 3	3.7	up	1e-07	1e-07	28.45	7.7
729603	LOC729603	calcineurin like EF-hand protein 1 pseudogene	2.16	up	1e-07	1e-07	41.33	19.15
729633	MRS2P2	MRS2 pseudogene 2	2.4	up	1e-07	1e-07	2.92	1.22
729799	SEC14L1P1	SEC14 like 1 pseudogene 1	2.18	up	1e-07	1e-07	20.77	9.52
730092	RRN3P1	RRN3 homolog, RNA polymerase I transcription factor pseudogene 1	3.11	up	1e-07	1e-07	67	21.55
730971	FLJ36777	uncharacterized LOC730971	0.43	down	1e-07	1e-07	8.29	19.17
767811	H2BFXP	H2B histone family member X, pseudogene	4.08	up	1e-07	1e-07	5.17	1.27
767846	PFN1P2	profilin 1 pseudogene 2	3.08	up	1e-07	1e-07	13.9	4.52
768096	HAR1A	highly accelerated region 1A (non-protein coding)	2.99	up	1e-07	1e-07	8.77	2.93
791114	PWRN1	Prader-Willi region non-protein coding RNA 1	0.31	down	1e-07	1e-07	1.32	4.24
100033416	SNORD116-4	small nucleolar RNA, C/D box 116-4	0.31	down	1e-07	1e-07	36.85	118.02
100033431	SNORD116-20	small nucleolar RNA, C/D box 116-20	0.39	down	1e-07	1e-07	9.52	24.53
100048912	CDKN2B-AS1	CDKN2B antisense RNA 1	6.61	up	1e-07	1e-07	6.87	1.04
100101266	HAVCR1P1	hepatitis A virus cellular receptor 1 pseudogene 1	3.13	up	1e-07	1e-07	17.3	5.52
100113386	UCKL1-AS1	UCKL1 antisense RNA 1	2.63	up	1e-07	1e-07	9.85	3.74
100124700	HOTAIR	HOX transcript antisense RNA	2.95	up	1e-07	1e-07	13.95	4.73
100126784	LOC100126784	uncharacterized LOC100126784	4.91	up	1e-07	1e-07	67.92	13.84
100128285	DNM1P35	dynamin 1 pseudogene 35	2.23	up	1e-07	1e-07	30.74	13.76
100128385	FAM225B	family with sequence similarity 225 member B (non-protein coding)	3.15	up	1e-07	1e-07	60.46	19.17
100128675	HPN-AS1	HPN antisense RNA 1	2.84	up	1e-07	1e-07	8.63	3.04
100129034	LOC100129034	uncharacterized LOC100129034	5.13	up	1e-07	1e-07	4396.79	856.82
100129066	UNQ6494	uncharacterized LOC100129066	2.11	up	1e-07	1e-07	2.19	1.04
100129396	FAM106CP	family with sequence similarity 106 member C, pseudogene	2.35	up	1e-07	1e-07	4.89	2.08
100129405	MSTO2P	misato family member 2, pseudogene	2.44	up	1e-07	1e-07	89.6	36.65
100129726	LINC01126	long intergenic non-protein coding RNA 1126	3.74	up	1e-07	1e-07	11.71	3.13
100130238	LOC100130238	uncharacterized LOC100130238	0.11	down	1e-07	1e-07	10.43	94.38
100130418	CECR7	cat eye syndrome chromosome region, candidate 7 (non-protein coding)	0.27	down	1e-07	1e-07	5.65	20.68
100130449	PP14571	uncharacterized LOC100130449	0.44	down	5e-07	9.34e-07	1.68	3.83
100130691	LOC100130691	uncharacterized LOC100130691	0.22	down	1e-07	1e-07	19.56	86.97
100130771	EFCAB10	EF-hand calcium binding domain 10	2.44	up	1e-07	1e-07	6.12	2.51
100130776	AGAP2-AS1	AGAP2 antisense RNA 1	3.91	up	1e-07	1e-07	202.11	51.71
100130872	LOC100130872	uncharacterized LOC100130872	3.21	up	1e-07	1e-07	67.51	21.02
100130889	PSORS1C3	psoriasis susceptibility 1 candidate 3 (non-protein coding)	7.24	up	1e-07	1e-07	18.25	2.52
100131213	ZNF503-AS2	ZNF503 antisense RNA 2	0.25	down	1e-07	1e-07	41.07	166.82
100131434	LINC00893	long intergenic non-protein coding RNA 893	4.6	up	1e-07	1e-07	37.04	8.05
100131551	LINC00887	long intergenic non-protein coding RNA 887	105.15	up	1e-07	1e-07	462.1	4.39
100131814	LINC00271	long intergenic non-protein coding RNA 271	0.22	down	1e-07	1e-07	8.28	38.04
100132215	LOC100132215	uncharacterized LOC100132215	5.5	up	1e-07	1e-07	22.98	4.18
100132287	LOC100132287	uncharacterized LOC100132287	2.45	up	1e-07	1e-07	174.21	71.2
100132288	TEKT4P2	tektin 4 pseudogene 2	2.07	up	1e-07	1e-07	230.72	111.71
100132417	FCGR1CP	Fc fragment of IgG receptor Ic, pseudogene	12.39	up	1e-07	1e-07	70.71	5.71
100133036	FAM95B1	family with sequence similarity 95 member B1	3.81	up	1e-07	1e-07	37.32	9.8
100133161	LINC01001	long intergenic non-protein coding RNA 1001	2.44	up	1e-07	1e-07	15.68	6.44
100133205	LINC00240	long intergenic non-protein coding RNA 240	4.01	up	1e-07	1e-07	27.51	6.86
100133331	LOC100133331	uncharacterized LOC100133331	2.16	up	1e-07	1e-07	82.79	38.27
100133669	LOC100133669	uncharacterized LOC100133669	3.95	up	1e-07	1e-07	12.41	3.14
100169750	PRINS	psoriasis associated non-protein coding RNA induced by stress	2.07	up	4e-07	7.53e-07	4.05	1.96
100188947	HECTD2-AS1	HECTD2 antisense RNA 1	2.64	up	1e-07	1e-07	3.41	1.29
100188949	LINC00426	long intergenic non-protein coding RNA 426	5.51	up	1e-07	1e-07	9.96	1.81
100190986	LOC100190986	uncharacterized LOC100190986	4.25	up	1e-07	1e-07	169.48	39.85
100216001	LINC00704	long intergenic non-protein coding RNA 704	4.66	up	1e-07	1e-07	5.49	1.18
100233209	PCED1B-AS1	PCED1B antisense RNA 1	11.23	up	1e-07	1e-07	32.44	2.89
100240734	LOC100240734	uncharacterized LOC100240734	0.38	down	1e-07	1e-07	2.71	7.13
100272146	NFE2L3P2	nuclear factor, erythroid 2 like 3 pseudogene 2	3.11	up	1e-07	1e-07	45.35	14.58
100272228	LINC00894	long intergenic non-protein coding RNA 894	4.2	up	1e-07	1e-07	32.8	7.81
100287569	LINC00173	long intergenic non-protein coding RNA 173	7.3	up	1e-07	1e-07	25.6	3.51
100302640	LINC00882	long intergenic non-protein coding RNA 882	0.37	down	1e-07	1e-07	6.02	16.11
100302650	BRE-AS1	BRE antisense RNA 1	0.16	down	1e-07	1e-07	73.61	448.42
100303728	SLC25A5-AS1	SLC25A5 antisense RNA 1	0.2	down	1e-07	1e-07	18.1	92.3
