# Supplementary material for: Integrated analysis of differentially expressed profiles and construction of a competing endogenous long non-coding RNA network in renal cell carcinoma
Source: PeerJ. 2018 Jul 17;6:e5124. doi: 10.7717/peerj.5124 (PMC6054097; doi:10.7717/peerj.5124)
Supplement: Data S1 [file peerj-06-5124-s008.zip › Supplementary data/lncRNA Stage4 vs non-tumor.xls]

## Sheet: default
GeneID	lncRNA	description	Fold-change	style	P-value	FDR	mean(Stage4)	mean(Normal)
172	AFG3L1P	AFG3 like matrix AAA peptidase subunit 1, pseudogene	2.09	up	1e-07	1e-07	199.56	95.42
245	ALOX12P2	arachidonate 12-lipoxygenase pseudogene 2	0.44	down	5.2e-06	9.16e-06	6.14	13.97
1197	CLK2P1	CDC like kinase 2, pseudogene 1	2.22	up	1e-07	1e-07	12.92	5.82
1564	CYP2D7	cytochrome P450 family 2 subfamily D member 7 (gene/pseudogene)	6.9	up	1e-07	1e-07	11.33	1.64
2498	FTH1P3	ferritin, heavy polypeptide 1 pseudogene 3	2.01	up	1e-07	1e-07	245.59	122.16
2681	GGTA1P	glycoprotein, alpha-galactosyltransferase 1 pseudogene	5.13	up	1e-07	1e-07	461.7	89.94
2713	GK3P	glycerol kinase 3 pseudogene	0.36	down	1e-07	1e-07	29.27	81.28
3116	HLA-DPB2	major histocompatibility complex, class II, DP beta 2 (pseudogene)	10.67	up	1e-07	1e-07	16.41	1.54
3128	HLA-DRB6	major histocompatibility complex, class II, DR beta 6 (pseudogene)	3.24	up	1e-07	1e-07	591.89	182.51
3136	HLA-H	major histocompatibility complex, class I, H (pseudogene)	3.44	up	1e-07	1e-07	4611.36	1339.09
3137	HLA-J	major histocompatibility complex, class I, J (pseudogene)	10.59	up	1e-07	1e-07	73.94	6.98
3139	HLA-L	major histocompatibility complex, class I, L (pseudogene)	4.99	up	1e-07	1e-07	74.34	14.89
3311	HSPA7	heat shock protein family A (Hsp70) member 7	23.6	up	1e-07	1e-07	160.68	6.81
3580	CXCR2P1	C-X-C motif chemokine receptor 2 pseudogene 1	21.09	up	1e-07	1e-07	47.15	2.24
4213	MEIS3P1	Meis homeobox 3 pseudogene 1	0.49	down	1e-07	1e-07	278.25	572.86
5387	PMS2P3	PMS1 homolog 2, mismatch repair system component pseudogene 3	2.24	up	1e-07	1e-07	47.76	21.32
5820	PVT1	Pvt1 oncogene (non-protein coding)	49.2	up	1e-07	1e-07	178.2	3.62
6023	RMRP	RNA component of mitochondrial RNA processing endoribonuclease	2.54	up	8e-06	1.39e-05	22.37	8.82
6791	AURKAPS1	aurora kinase A pseudogene 1	2.5	up	1e-07	1e-07	8.58	3.43
6998	TDGF1P3	teratocarcinoma-derived growth factor 1 pseudogene 3	0.04	down	1e-07	1e-07	1.23	31.2
7221	TRPC2	transient receptor potential cation channel subfamily C member 2, pseudogene	8.12	up	1e-07	1e-07	12.94	1.59
7503	XIST	X inactive specific transcript (non-protein coding)	6.56	up	0.0021693	0.00305	65.72	10.02
7754	ZNF204P	zinc finger protein 204, pseudogene	0.23	down	1e-07	1e-07	119.55	519.09
8123	PWAR5	Prader Willi/Angelman region RNA 5	0.21	down	1e-07	1e-07	19.66	91.45
8420	SNHG3	small nucleolar RNA host gene 3	4.56	up	1e-07	1e-07	43.72	9.59
8512	MBL1P	mannose-binding lectin (protein A) 1, pseudogene	0.34	down	1e-07	1e-07	3.33	9.83
8552	INE1	inactivation escape 1 (non-protein coding)	2.28	up	1e-07	1e-07	20.26	8.87
8755	ADAM6	ADAM metallopeptidase domain 6 (pseudogene)	5.81	up	1e-07	1e-07	6502.98	1118.5
8847	DLEU2	deleted in lymphocytic leukemia 2 (non-protein coding)	3.18	up	1e-07	1e-07	46.3	14.54
9383	TSIX	TSIX transcript, XIST antisense RNA	2.96	up	0.0043716	0.00599	7.29	2.47
9834	KIAA0125	KIAA0125	4.68	up	1e-07	1e-07	8.97	1.92
10141	LINC01587	long intergenic non-protein coding RNA 1587	24.55	up	1e-07	1e-07	29.07	1.18
10737	RFPL3S	RFPL3 antisense	3.23	up	1e-07	1e-07	5.14	1.59
10748	KLRA1P	killer cell lectin like receptor A1, pseudogene	4.45	up	1e-07	1e-07	34.99	7.87
10866	HCP5	HLA complex P5 (non-protein coding)	2.38	up	1e-07	1e-07	1380.76	580.75
11209	MST1P2	macrophage stimulating 1 (hepatocyte growth factor-like) pseudogene 2	0.27	down	1e-07	1e-07	72.65	264.6
23591	FAM215A	family with sequence similarity 215 member A (non-protein coding)	0.26	down	1e-07	1e-07	1.04	4.05
23642	SNHG1	small nucleolar RNA host gene 1	3.26	up	1e-07	1e-07	556.89	170.69
23766	GABARAPL3	GABA type A receptor associated protein like 3 pseudogene	0.31	down	1e-07	1e-07	1.54	4.95
25787	DGCR9	DiGeorge syndrome critical region gene 9 (non-protein coding)	22.34	up	1e-07	1e-07	175.85	7.87
25845	PP7080	uncharacterized LOC25845	0.18	down	1e-07	1e-07	495.18	2822.21
25859	PART1	prostate androgen-regulated transcript 1 (non-protein coding)	0.054	down	1e-07	1e-07	1.52	28
26220	DGCR5	DiGeorge syndrome critical region gene 5 (non-protein coding)	51.7	up	1e-07	1e-07	1111.95	21.51
26222	DGCR10	DiGeorge syndrome critical region gene 10 (non-protein coding)	14.26	up	1e-07	1e-07	24.91	1.75
26238	LINC01558	long intergenic non-protein coding RNA 1558	0.24	down	1e-07	1e-07	3.98	16.35
27004	TCL6	T-cell leukemia/lymphoma 6 (non-protein coding)	0.03	down	1e-07	1e-07	4.37	147.52
29075	LINC00652	long intergenic non-protein coding RNA 652	0.2	down	1e-07	1e-07	1.4	6.95
29774	POM121L9P	POM121 transmembrane nucleoporin like 9, pseudogene	2.64	up	1e-07	1e-07	7.91	2.99
51054	PLEKHA8P1	pleckstrin homology domain containing A8 pseudogene 1	2.17	up	1e-07	1e-07	89.85	41.49
51352	WT1-AS	WT1 antisense RNA	0.24	down	1e-07	1e-07	3.92	16.39
54072	LINC00158	long intergenic non-protein coding RNA 158	3.79	up	1e-07	1e-07	3.8	1
54088	LINC00113	long intergenic non-protein coding RNA 113	0.37	down	1e-07	2e-07	1.94	5.22
54661	PCDHB17P	protocadherin beta 17 pseudogene	2.24	up	2e-07	3.92e-07	8.2	3.66
54718	BTN2A3P	butyrophilin subfamily 2 member A3, pseudogene	2.09	up	1e-07	1e-07	32.86	15.74
55073	LRRC37A4P	leucine-rich repeat containing 37 member A4, pseudogene	0.48	down	1e-07	1e-07	163.31	339.71
55449	DHRS4-AS1	DHRS4 antisense RNA 1	0.44	down	1e-07	1e-07	450.2	1026.55
55855	FAM45BP	family with sequence similarity 45, member A pseudogene	0.45	down	1e-07	1e-07	127.06	283.07
56120	PCDHGB8P	protocadherin gamma subfamily B, 8 pseudogene	2.69	up	1e-07	1e-07	3.29	1.22
56969	RPL23AP32	ribosomal protein L23a pseudogene 32	2.32	up	1e-07	1e-07	2.89	1.24
57291	DANCR	differentiation antagonizing non-protein coding RNA	0.28	down	1e-07	1e-07	259.68	932.94
60674	GAS5	growth arrest specific 5 (non-protein coding)	3.17	up	1e-07	1e-07	1915.91	603.46
79100	LINC00626	long intergenic non-protein coding RNA 626	4.43	up	1e-07	1e-07	7.54	1.7
79315	OR7E91P	olfactory receptor family 7 subfamily E member 91 pseudogene	0.25	down	1e-07	1e-07	1.05	4.24
79469	DLEU2L	deleted in lymphocytic leukemia 2-like	2.3	up	1e-07	1e-07	4.65	2.02
79854	LINC00115	long intergenic non-protein coding RNA 115	2.5	up	1e-07	1e-07	29.1	11.66
79940	LINC00472	long intergenic non-protein coding RNA 472	0.16	down	1e-07	1e-07	43.22	275.75
79970	ZNF767P	zinc finger family member 767, pseudogene	2.26	up	1e-07	1e-07	187.21	82.99
80035	ANP32A-IT1	ANP32A intronic transcript 1	2.56	up	1e-07	1e-07	4.47	1.75
80161	ASMTL-AS1	ASMTL antisense RNA 1	6.14	up	1e-07	1e-07	63.25	10.3
80307	FER1L4	fer-1 like family member 4, pseudogene	97.41	up	1e-07	1e-07	252.29	2.59
80350	LPAL2	lipoprotein, Lp(a)-like 2, pseudogene	2.96	up	1e-07	1e-07	4.66	1.57
81571	MIR600HG	MIR600 host gene	0.49	down	1e-07	1e-07	62.22	127.9
83656	FAM167A-AS1	FAM167A antisense RNA 1	0.42	down	1e-07	1e-07	1.03	2.46
84054	PCDHB19P	protocadherin beta 19 pseudogene	2.47	up	1e-07	1e-07	8.72	3.53
84222	TMEM191A	transmembrane protein 191A (pseudogene)	2.36	up	1e-07	1e-07	16.06	6.81
84740	AFAP1-AS1	AFAP1 antisense RNA 1	8.13	up	1e-07	1e-07	18.41	2.26
84793	FOXD2-AS1	FOXD2 antisense RNA 1 (head to head)	4	up	1e-07	1e-07	89.56	22.39
84850	GLIS3-AS1	GLIS3 antisense RNA 1	0.47	down	1.5e-06	2.76e-06	1.42	2.99
85028	SNHG12	small nucleolar RNA host gene 12	8.7	up	1e-07	1e-07	285.35	32.81
90246	LOC90246	uncharacterized LOC90246	0.39	down	1e-07	1e-07	21.26	54.8
90632	LINC00473	long intergenic non-protein coding RNA 473	0.023	down	1e-07	1e-07	3.61	154.99
91316	GUSBP11	glucuronidase, beta pseudogene 11	2.26	up	1e-07	2e-07	314.4	139.29
91450	LOC91450	uncharacterized LOC91450	3.68	up	1e-07	1e-07	5.37	1.46
91695	RRP7BP	ribosomal RNA processing 7 homolog B, pseudogene	2.05	up	1e-07	1e-07	73.44	35.85
93429	LOC93429	uncharacterized LOC93429	2.44	up	1e-07	1e-07	2.47	1.01
94158	CDRT15P1	CMT1A duplicated region transcript 15 pseudogene 1	2.53	up	1e-07	1e-07	5.04	1.99
96610	BMS1P20	BMS1, ribosome biogenesis factor pseudogene 20	3.84	up	1e-07	1e-07	4517.81	1176.19
112597	LINC00152	long intergenic non-protein coding RNA 152	5.39	up	1e-07	1e-07	356.8	66.22
114614	MIR155HG	MIR155 host gene	14.96	up	1e-07	1e-07	76.13	5.09
114796	PSMG3-AS1	PSMG3 antisense RNA 1 (head to head)	0.4	down	1e-07	1e-07	105.4	260.78
114819	CROCCP3	ciliary rootlet coiled-coil, rootletin pseudogene 3	2.68	up	1e-07	1e-07	66.63	24.9
114915	EPB41L4A-AS1	EPB41L4A antisense RNA 1	2.17	up	1e-07	1e-07	607.47	279.71
115110	LOC115110	uncharacterized LOC115110	2.6	up	1e-07	1e-07	184.73	71.04
116828	N4BP2L2-IT2	N4BPL2 intronic transcript 2	4.67	up	1e-07	1e-07	54.9	11.76
117852	TRIM78P	tripartite motif containing 78, pseudogene	3.27	up	1e-07	1e-07	12.19	3.72
121838	LINC00284	long intergenic non-protein coding RNA 284	0.037	down	1e-07	1e-07	3.68	99.57
124221	PRSS30P	protease, serine, 30 pseudogene	2.39	up	1e-07	1e-07	3.16	1.32
127841	LINC00628	long intergenic non-protein coding RNA 628	2.18	up	1e-07	1e-07	2.62	1.2
128854	TSPY26P	testis specific protein, Y-linked 26, pseudogene	0.29	down	1e-07	1e-07	11.97	40.62
132241	RPL32P3	ribosomal protein L32 pseudogene 3	2.03	up	1e-07	1e-07	127.99	63.01
134466	ZNF300P1	zinc finger protein 300 pseudogene 1	0.23	down	1e-07	1e-07	19.92	85.42
138649	ANKRD19P	ankyrin repeat domain 19, pseudogene	2.17	up	1e-07	1e-07	62.65	28.83
143666	LOC143666	uncharacterized LOC143666	2.85	up	1e-07	1e-07	72.88	25.56
145200	LINC00239	long intergenic non-protein coding RNA 239	2.07	up	2e-07	3.92e-07	4.25	2.05
145820	LINC00924	long intergenic non-protein coding RNA 924	0.29	down	1e-07	1e-07	68.51	235.46
146336	SSTR5-AS1	SSTR5 antisense RNA 1	0.048	down	1e-07	1e-07	1.7	35.75
146880	LOC146880	Rho GTPase activating protein 27 pseudogene	3.36	up	1e-07	1e-07	265.73	79.05
147947	ZNF542P	zinc finger protein 542, pseudogene	0.34	down	1e-07	1e-07	165.11	492.74
148046	CIRBP-AS1	CIRBP antisense RNA 1	2.08	up	1e-07	1e-07	14.9	7.15
148145	LINC00906	long intergenic non-protein coding RNA 906	2.53	up	1e-07	1e-07	2.81	1.11
148709	LOC148709	actin pseudogene	0.2	down	1e-07	1e-07	5.44	27.28
148713	PTPRVP	protein tyrosine phosphatase, receptor type V, pseudogene	2.04	up	1e-07	1e-07	2.11	1.03
148824	GCSAML-AS1	GCSAML antisense RNA 1	0.45	down	1e-07	1e-07	1.64	3.63
148898	ZNF436-AS1	ZNF436 antisense RNA 1	2.83	up	1e-07	1e-07	60.58	21.38
149047	MGC27382	uncharacterized MGC27382	0.35	down	1e-07	1e-07	2.17	6.12
150197	LINC00896	long intergenic non-protein coding RNA 896	2.99	up	1e-07	1e-07	3.1	1.04
150244	ZDHHC8P1	zinc finger DHHC-type containing 8 pseudogene 1	0.42	down	3.6e-06	6.42e-06	11.87	28.57
150384	GTSE1-AS1	GTSE1 antisense RNA 1 (head to head)	0.45	down	1e-07	1e-07	8.49	18.89
150776	LOC150776	sphingomyelin phosphodiesterase 4, neutral membrane (neutral sphingomyelinase-3) pseudogene	3.03	up	1e-07	1e-07	336.9	111.16
151009	LINC01106	long intergenic non-protein coding RNA 1106	0.46	down	1e-07	1e-07	41.15	89.66
151174	LOC151174	uncharacterized LOC151174	0.37	down	1e-07	1e-07	4.63	12.59
151534	LBX2-AS1	LBX2 antisense RNA 1	3	up	1e-07	1e-07	406.43	135.64
153684	LOC153684	uncharacterized LOC153684	3.44	up	1e-07	1e-07	43.18	12.56
153910	LOC153910	uncharacterized LOC153910	2.19	up	3e-07	5.8e-07	2.19	1
154761	LOC154761	family with sequence similarity 115, member C pseudogene	3.71	up	1e-07	1e-07	110.74	29.87
155060	LOC155060	AI894139 pseudogene	2.53	up	1e-07	1e-07	153.72	60.64
155400	NSUN5P1	NOP2/Sun RNA methyltransferase family member 5 pseudogene 1	3.17	up	1e-07	1e-07	102.97	32.5
158160	HSD17B7P2	hydroxysteroid (17-beta) dehydrogenase 7 pseudogene 2	2.54	up	1e-07	1e-07	41.15	16.21
158228	FAM201A	family with sequence similarity 201 member A	0.26	down	1e-07	1e-07	12.85	49.44
158314	LINC00475	long intergenic non-protein coding RNA 475	7.36	up	1e-07	1e-07	8.43	1.15
162632	USP32P1	ubiquitin specific peptidase 32 pseudogene 1	3.41	up	1e-07	1e-07	130.5	38.31
168448	CDC14C	cell division cycle 14C	0.37	down	1e-07	1e-07	5.52	14.91
171022	ABHD11-AS1	ABHD11 antisense RNA 1 (tail to tail)	7.17	up	1e-07	1e-07	16.06	2.24
193629	LINC00189	long intergenic non-protein coding RNA 189	0.44	down	0.0001139	0.00018	2.91	6.57
196047	EMX2OS	EMX2 opposite strand/antisense RNA	0.21	down	1e-07	1e-07	639.79	3079.28
196968	DNM1P46	dynamin 1 pseudogene 46	2.33	up	1e-07	1e-07	11.33	4.87
207107	SFTA1P	surfactant associated 1, pseudogene	9.38	up	1e-07	1e-07	10.2	1.09
220115	TPTE2P3	transmembrane phosphoinositide 3-phosphatase and tensin homolog 2 pseudogene 3	0.38	down	1e-07	1e-07	1.28	3.34
220594	USP32P2	ubiquitin specific peptidase 32 pseudogene 2	3.27	up	1e-07	1e-07	60.2	18.39
221442	ADCY10P1	adenylate cyclase 10 (soluble) pseudogene 1	2.85	up	1e-07	1e-07	31.54	11.06
221584	ZSCAN12P1	zinc finger and SCAN domain containing 12 pseudogene 1	0.43	down	1e-07	1e-07	17.04	39.97
221883	HOXA11-AS	HOXA11 antisense RNA	0.28	down	1e-07	1e-07	9.13	33.01
222699	TOB2P1	transducer of ERBB2, 2 pseudogene 1	3.52	up	1e-07	1e-07	60.95	17.3
246182	AKR7A2P1	aldo-keto reductase family 7, member A2 pseudogene 1	2.73	up	1e-07	1e-07	8.29	3.04
253018	HCG27	HLA complex group 27 (non-protein coding)	6.93	up	1e-07	1e-07	38.6	5.57
255082	CASC2	cancer susceptibility candidate 2 (non-protein coding)	0.44	down	1e-07	1e-07	59.57	135.76
255167	LINC01018	long intergenic non-protein coding RNA 1018	0.058	down	1e-07	1e-07	4.05	70.01
255812	SDHAP1	succinate dehydrogenase complex flavoprotein subunit A pseudogene 1	2.05	up	1e-07	1e-07	185.11	90.31
256236	NAPSB	napsin B aspartic peptidase, pseudogene	4.82	up	1e-07	1e-07	290.71	60.3
256880	LOC256880	uncharacterized LOC256880	2.35	up	1e-07	1e-07	3.83	1.63
257000	TINCR	tissue differentiation-inducing non-protein coding RNA	0.26	down	1e-07	1e-07	7.54	29.4
257203	DSCR9	Down syndrome critical region 9 (non-protein coding)	2.44	up	1e-07	1e-07	2.74	1.12
257358	LINC01366	long intergenic non-protein coding RNA 1366	2.35	up	1e-07	1e-07	5.05	2.15
260294	NSUN5P2	NOP2/Sun RNA methyltransferase family member 5 pseudogene 2	3.21	up	1e-07	1e-07	265.08	82.55
282997	PDCD4-AS1	PDCD4 antisense RNA 1	2.8	up	1e-07	1e-07	75.47	26.96
283050	ZMIZ1-AS1	ZMIZ1 antisense RNA 1	2.44	up	1e-07	1e-07	20.24	8.29
283314	C1RL-AS1	C1RL antisense RNA 1	3.13	up	1e-07	1e-07	475.59	151.94
283392	TRHDE-AS1	TRHDE antisense RNA 1	0.16	down	1e-07	1e-07	22.09	139.79
283422	LINC01559	long intergenic non-protein coding RNA 1559	4.74	up	3.77e-05	6.2e-05	29.06	6.13
283551	LINC01588	long intergenic non-protein coding RNA 1588	2.2	up	1e-07	1e-07	4.15	1.89
283663	LINC00926	long intergenic non-protein coding RNA 926	5.75	up	1e-07	1e-07	31.89	5.54
283673	EWSAT1	Ewing sarcoma associated transcript 1	0.19	down	1e-07	1e-07	5.65	29.6
283796	GOLGA8IP	golgin A8 family member I, pseudogene	3.05	up	1e-07	1e-07	4.39	1.44
283970	PDXDC2P	pyridoxal-dependent decarboxylase domain containing 2, pseudogene	3.02	up	1e-07	1e-07	182.69	60.46
283981	LINC00685	long intergenic non-protein coding RNA 685	3.18	up	1e-07	1e-07	11.05	3.48
284047	CCDC144B	coiled-coil domain containing 144B (pseudogene)	2.13	up	6.07e-05	9.83e-05	21.98	10.3
284100	YWHAEP7	tyrosine 3-monooxygenase/tryptophan 5-monooxygenase activation protein epsilon pseudogene 7	0.36	down	1e-07	1e-07	5.31	14.64
284233	CYP4F35P	cytochrome P450 family 4 subfamily F member 35, pseudogene	2.22	up	6.4e-06	1.12e-05	6.67	3.01
284276	LINC00908	long intergenic non-protein coding RNA 908	0.48	down	5.58e-05	9.06e-05	5.94	12.41
284367	SIGLEC17P	sialic acid binding Ig like lectin 17, pseudogene	4.51	up	1e-07	1e-07	9.36	2.08
284551	LINC01226	long intergenic non-protein coding RNA 1226	0.4	down	1e-07	1e-07	1.08	2.73
284578	LOC284578	uncharacterized LOC284578	0.0048	down	1e-07	1e-07	4.71	977.68
284739	LINC00176	long intergenic non-protein coding RNA 176	4.42	up	1e-07	1e-07	15.34	3.47
284800	FAM182A	family with sequence similarity 182 member A	2.37	up	1e-07	1e-07	2.97	1.25
284835	LINC00323	long intergenic non-protein coding RNA 323	0.24	down	1e-07	1e-07	4.56	18.77
284837	AATBC	apoptosis associated transcript in bladder cancer	2.63	up	1e-07	1e-07	12.42	4.72
285074	LOC285074	anaphase promoting complex subunit 1 pseudogene	2.03	up	1e-07	1e-07	252.28	124.43
285456	RPL34-AS1	RPL34 antisense RNA 1 (head to head)	0.32	down	1e-07	1e-07	2.12	6.73
285512	FAM13A-AS1	FAM13A antisense RNA 1	5.21	up	1e-07	1e-07	102.93	19.77
285629	LOC285629	uncharacterized LOC285629	0.23	down	1e-07	1e-07	1.77	7.78
285780	LY86-AS1	LY86 antisense RNA 1	0.29	down	1e-07	1e-07	1.06	3.64
285830	HLA-F-AS1	HLA-F antisense RNA 1	3.51	up	1e-07	1e-07	89.08	25.38
285908	LINC00174	long intergenic non-protein coding RNA 174	3	up	1e-07	1e-07	162.24	54.05
285954	INHBA-AS1	INHBA antisense RNA 1	5.43	up	1e-07	1e-07	9.74	1.79
285958	SNHG15	small nucleolar RNA host gene 15	3.89	up	1e-07	1e-07	454.84	116.83
286002	SLC26A4-AS1	SLC26A4 antisense RNA 1	0.32	down	1e-07	1e-07	1.39	4.35
286016	TPI1P2	triosephosphate isomerase 1 pseudogene 2	0.35	down	1e-07	1e-07	11.1	31.65
286333	FAM225A	family with sequence similarity 225 member A (non-protein coding)	6.36	up	1e-07	1e-07	12.27	1.93
286467	FIRRE	firre intergenic repeating RNA element	3.5	up	1e-07	1e-07	4.85	1.39
286554	BCORP1	BCL6 corepressor pseudogene 1	2.89	up	1e-07	1e-07	3.15	1.09
286967	FAM223B	family with sequence similarity 223 member B (non-protein coding)	2.92	up	1e-07	1e-07	4.85	1.66
317751	MESTIT1	MEST intronic transcript 1, antisense RNA	0.16	down	1e-07	1e-07	1.25	7.63
326342	ADGRE4P	adhesion G protein-coupled receptor E4, pseudogene	10.46	up	1e-07	1e-07	11.97	1.14
326343	MT1DP	metallothionein 1D, pseudogene	2.44	up	1e-07	1e-07	4.3	1.76
338651	KRTAP5-AS1	KRTAP5-1/KRTAP5-2 antisense RNA 1	0.4	down	1e-07	1e-07	3.03	7.65
339005	WHAMMP3	WAS protein homolog associated with actin, golgi membranes and microtubules pseudogene 3	2.19	up	1e-07	1e-07	194.99	89.19
339483	MTMR9LP	myotubularin related protein 9-like, pseudogene	2.03	up	1.4e-06	2.58e-06	98.29	48.49
339535	LINC01139	long intergenic non-protein coding RNA 1139	0.26	down	9e-06	1.55e-05	67.41	257.08
339942	H1FX-AS1	H1FX antisense RNA 1	2.19	up	1e-07	1e-07	23.88	10.91
340094	LINC01020	long intergenic non-protein coding RNA 1020	0.14	down	1e-07	1e-07	1.02	7.49
340508	GAS2L1P2	growth arrest specific 2 like 1 pseudogene 2	0.39	down	2e-07	3.92e-07	1.54	3.95
347689	SOX2-OT	SOX2 overlapping transcript	0.22	down	1e-07	1e-07	1.64	7.54
347746	PWARSN	Prader Willi/Angelman region RNA, SNRPN neighbor	0.42	down	1e-07	1e-07	106.84	252.39
347918	EP400NL	EP400 N-terminal like	2.28	up	1e-07	1e-07	81.11	35.6
348249	CCL15-CCL14	CCL15-CCL14 readthrough (NMD candidate)	2.99	up	0.0004339	0.000651	79.38	26.58
349114	LINC00265	long intergenic non-protein coding RNA 265	2.29	up	1e-07	1e-07	92.14	40.24
349152	DPY19L2P2	DPY19L2 pseudogene 2	2.17	up	1e-07	1e-07	107.98	49.86
352961	HCG26	HLA complex group 26 (non-protein coding)	3.92	up	1e-07	1e-07	126.03	32.16
359821	MRPL42P5	mitochondrial ribosomal protein L42 pseudogene 5	2.03	up	1.7e-06	3.11e-06	7.42	3.66
374443	LOC374443	C-type lectin domain family 2 member D pseudogene	2.15	up	1e-07	1e-07	131.76	61.33
374650	GOLGA6L5P	golgin A6 family-like 5, pseudogene	2.54	up	1e-07	1e-07	35.86	14.12
375719	AQP7P1	aquaporin 7 pseudogene 1	0.11	down	1e-07	1e-07	3.97	37.37
378832	COL18A1-AS1	COL18A1 antisense RNA 1	0.095	down	1e-07	1e-07	3.12	32.8
378938	MALAT1	metastasis associated lung adenocarcinoma transcript 1 (non-protein coding)	2.18	up	1e-07	1e-07	4398.35	2020.71
386593	CHKB-CPT1B	CHKB-CPT1B readthrough (NMD candidate)	5.05	up	1e-07	1e-07	367.71	72.82
386757	SLC6A10P	solute carrier family 6 member 10, pseudogene	2.72	up	1e-07	1e-07	25.44	9.36
387066	SNHG5	small nucleolar RNA host gene 5	2.12	up	1e-07	1e-07	1750.54	827.27
387254	SLC7A5P2	solute carrier family 7 member 5 pseudogene 2	2.72	up	1e-07	1e-07	4.13	1.52
387590	TPTEP1	transmembrane phosphatase with tensin homology pseudogene 1	0.13	down	1e-07	1e-07	25.59	200.84
387628	KGFLP1	fibroblast growth factor 7 pseudogene	0.27	down	1e-07	1e-07	2.58	9.74
387644	LINC00202-1	long intergenic non-protein coding RNA 202-1	2.8	up	1e-07	1e-07	7.79	2.79
387646	LRRC37A6P	leucine-rich repeat containing 37 member A6, pseudogene	0.21	down	1e-07	1e-07	23.98	116.74
388165	UBE2Q2P1	ubiquitin conjugating enzyme E2 Q2 pseudogene 1	2.07	up	1e-07	1e-07	16.89	8.17
388796	SNHG17	small nucleolar RNA host gene 17	2.39	up	1e-07	1e-07	277.77	116.12
388815	MIR99AHG	mir-99a-let-7c cluster host gene	0.25	down	1e-07	1e-07	27.56	110.52
388955	LOC388955	PRELI domain-containing protein 1, mitochondrial pseudogene	2.23	up	1e-07	1e-07	629.34	282.14
389332	LOC389332	uncharacterized LOC389332	0.25	down	0.0001325	0.000208	62.75	250.1
389458	RBAKDN	RBAK downstream neighbor (non-protein coding)	2.53	up	1e-07	1e-07	3.36	1.33
389634	LINC00937	long intergenic non-protein coding RNA 937	3.72	up	1e-07	1e-07	5.87	1.58
391037	SKINT1L	Skint1 like (pseudogene)	2.07	up	1e-07	1e-07	2.21	1.07
392360	CTSL3P	cathepsin L family member 3, pseudogene	2.29	up	1e-07	1e-07	2.49	1.09
399717	GATA3-AS1	GATA3 antisense RNA 1	0.017	down	1e-07	1e-07	1.44	84.53
399815	LOC399815	chromosome 10 open reading frame 88 pseudogene	2.58	up	1e-07	1e-07	3.28	1.27
400043	LOC400043	uncharacterized LOC400043	0.19	down	1e-07	1e-07	150.14	772.64
400322	HERC2P2	hect domain and RLD 2 pseudogene 2	3.21	up	1e-07	1e-07	621.34	193.31
400508	CRYM-AS1	CRYM antisense RNA 1	2.41	up	1e-07	1e-07	3.3	1.37
400696	LGALS17A	Charcot-Leyden crystal protein pseudogene	8.44	up	1e-07	1e-07	8.91	1.06
400709	SIGLEC16	sialic acid binding Ig like lectin 16 (gene/pseudogene)	2.6	up	1e-07	1e-07	11.21	4.32
400759	GBP1P1	guanylate binding protein 1 pseudogene 1	2.77	up	1e-07	1e-07	31.58	11.4
400931	MIRLET7BHG	MIRLET7B host gene	2.03	up	1e-07	1e-07	25.85	12.72
401172	FLJ33360	FLJ33360 protein	2.45	up	1e-07	1e-07	3.85	1.57
401232	LINC01011	long intergenic non-protein coding RNA 1011	2.07	up	1e-07	1e-07	80.31	38.71
401431	ATP6V0E2-AS1	ATP6V0E2 antisense RNA 1	0.39	down	1e-07	1e-07	25.22	64.6
401629	FAM224B	family with sequence similarity 224 member B (non-protein coding)	0.46	down	0.0001331	0.000209	2.02	4.43
402176	RPL21P44	ribosomal protein L21 pseudogene 44	2.22	up	1e-07	1e-07	3.91	1.76
402483	LINC01000	long intergenic non-protein coding RNA 1000	2.52	up	1e-07	1e-07	795.45	315.9
404201	WDFY3-AS2	WDFY3 antisense RNA 2	0.25	down	1e-07	1e-07	57.91	230.61
404744	NPSR1-AS1	NPSR1 antisense RNA 1	0.43	down	1e-07	1e-07	1.07	2.5
425057	TTTY9B	testis-specific transcript, Y-linked 9B (non-protein coding)	0.36	down	1e-07	1e-07	1.01	2.8
439927	LINC01555	long intergenic non-protein coding RNA 1555	0.2	down	1e-07	1e-07	1.04	5.23
440081	DDX12P	DEAD/H-box helicase 12, pseudogene	6.29	up	1e-07	1e-07	68.99	10.97
440173	LOC440173	uncharacterized LOC440173	0.36	down	0.000265	0.000405	32.97	92.19
440352	SNX29P2	sorting nexin 29 pseudogene 2	2.75	up	1e-07	1e-07	24.51	8.91
440359	YBX3P1	Y-box binding protein 3 pseudogene 1	2.69	up	1e-07	1e-07	70.74	26.29
440556	LINC00982	long intergenic non-protein coding RNA 982	0.005	down	1e-07	1e-07	2.28	458.34
440823	MIAT	myocardial infarction associated transcript (non-protein coding)	7.16	up	1e-07	1e-07	149.67	20.89
440905	FAR2P1	fatty acyl-CoA reductase 2 pseudogene 1	0.49	down	2.41e-05	4.02e-05	7.42	15.15
440925	LINC01124	long intergenic non-protein coding RNA 1124	0.3	down	1e-07	1e-07	4.21	14.16
441046	GUSBP5	glucuronidase, beta pseudogene 5	0.37	down	1e-07	1e-07	7.95	21.65
441094	NR2F1-AS1	NR2F1 antisense RNA 1	0.41	down	1e-07	1e-07	64.71	156.52
441108	C5orf56	chromosome 5 open reading frame 56	2.34	up	1e-07	1e-07	132.47	56.51
441177	LINC00602	long intergenic non-protein coding RNA 602	0.14	down	1e-07	1e-07	1.08	7.95
441251	SPDYE7P	speedy/RINGO cell cycle regulator family member E7, pseudogene	3.01	up	1e-07	1e-07	7.64	2.54
441263	DTX2P1-UPK3BP1-PMS2P11	DTX2P1-UPK3BP1-PMS2P11 readthrough, transcribed pseudogene	4.48	up	1e-07	1e-07	26.29	5.86
441432	AQP7P3	aquaporin 7 pseudogene 3	0.31	down	1e-07	1e-07	1.21	3.94
441951	ZFAS1	ZNFX1 antisense RNA 1	3.3	up	1e-07	1e-07	2074.18	629.25
442523	DPY19L2P4	DPY19L2 pseudogene 4	0.38	down	1e-07	2e-07	6.69	17.55
474150	TTTY4C	testis-specific transcript, Y-linked 4C (non-protein coding)	0.33	down	2.9e-06	5.21e-06	2.45	7.4
497258	BDNF-AS	BDNF antisense RNA	0.44	down	1e-07	1e-07	50.53	113.93
503645	DPRXP4	divergent-paired related homeobox pseudogene 4	2.54	up	1e-07	1e-07	3.03	1.2
503693	LOH12CR2	loss of heterozygosity, 12, chromosomal region 2 (non-protein coding)	0.39	down	1e-07	1e-07	25.65	65.36
541471	MIR4435-2HG	MIR4435-2 host gene	5.23	up	1e-07	1e-07	444.36	84.92
541473	LOC541473	FK506 binding protein 6, 36kDa pseudogene	2.74	up	1e-07	1e-07	3.69	1.35
554202	MIR31HG	MIR31 host gene	0.28	down	2e-07	3.92e-07	7.8	27.69
554236	DPY19L2P1	DPY19L2 pseudogene 1	3.05	up	1e-07	2e-07	13.31	4.37
572558	PGM5-AS1	PGM5 antisense RNA 1	0.29	down	1e-07	1e-07	1.38	4.7
574029	DUSP5P1	dual specificity phosphatase 5 pseudogene 1	20.19	up	1e-07	1e-07	27.6	1.37
595135	PGM5P2	phosphoglucomutase 5 pseudogene 2	0.25	down	1e-07	1e-07	2.87	11.4
606724	LOC606724	coronin 1A pseudogene	10.49	up	1e-07	1e-07	49.22	4.69
619190	FDPSP2	farnesyl diphosphate synthase pseudogene 2	3.93	up	1e-07	1e-07	4.75	1.21
619207	SCART1	scavenger receptor protein family member	4.79	up	1e-07	1e-07	18.32	3.82
619383	SCARNA9	small Cajal body-specific RNA 9	2.22	up	1e-07	1e-07	14.13	6.35
641638	SNHG6	small nucleolar RNA host gene 6	2.1	up	1e-07	1e-07	910.17	432.56
642846	LOC642846	DEAD/H (Asp-Glu-Ala-Asp/His) box polypeptide 11-like	4.98	up	1e-07	1e-07	138.4	27.8
643224	TUBBP5	tubulin beta pseudogene 5	0.2	down	1e-07	1e-07	4.29	21.07
643253	CCT6P1	chaperonin containing TCP1 subunit 6 pseudogene 1	2.2	up	1e-07	1e-07	69.41	31.59
643432	TSG1	tumor suppressor TSG1	3.28	up	1e-07	1e-07	11.01	3.36
643719	SCGB1B2P	secretoglobin family 1B member 2, pseudogene	2.73	up	1e-07	1e-07	6.59	2.42
643763	UG0898H09	uncharacterized LOC643763	0.24	down	1e-07	1e-07	1.43	5.91
644596	SMIM10L2B	small integral membrane protein 10 like 2B	0.19	down	1e-07	1e-07	31.57	164.53
644997	PIK3CD-AS1	PIK3CD antisense RNA 1	2.28	up	1e-07	1e-07	2.37	1.04
645166	LOC645166	lymphocyte-specific protein 1 pseudogene	3.21	up	1e-07	1e-07	252.33	78.51
645323	LINC00461	long intergenic non-protein coding RNA 461	0.11	down	1e-07	1e-07	1.62	14.32
645367	GGT8P	gamma-glutamyltransferase 8 pseudogene	4.99	up	1e-07	1e-07	31.28	6.27
645683	RPL13AP3	ribosomal protein L13a pseudogene 3	2.74	up	1e-07	1e-07	12.93	4.73
645784	ANKRD36BP2	ankyrin repeat domain 36B pseudogene 2	2.98	up	1.82e-05	3.07e-05	21.02	7.05
645996	NAP1L6	nucleosome assembly protein 1 like 6	0.12	down	1e-07	1e-07	2.06	17.67
646024	RAET1K	retinoic acid early transcript 1K pseudogene	2.65	up	1e-07	1e-07	4.27	1.61
647121	EMBP1	embigin pseudogene 1	4.16	up	1e-07	1e-07	41.63	9.99
647946	MIR924HG	MIR924 host gene	4.91	up	1e-07	1e-07	7.33	1.49
648740	ACTG1P4	actin gamma 1 pseudogene 4	3.19	up	1e-07	1e-07	12.37	3.88
649946	RPL23AP64	ribosomal protein L23a pseudogene 64	2.35	up	1e-07	1e-07	3.79	1.61
650368	TSSC2	tumor suppressing subtransferable candidate 2 pseudogene	2.68	up	1e-07	1e-07	45.83	17.11
650655	ABCA17P	ATP binding cassette subfamily A member 17, pseudogene	5.75	up	1e-07	1e-07	26.28	4.57
652995	UCA1	urothelial cancer associated 1 (non-protein coding)	0.26	down	1e-07	1e-07	1.44	5.59
653268	AGAP7P	ArfGAP with GTPase domain, ankyrin repeat and PH domain 7, pseudogene	3.43	up	1e-07	1e-07	8.02	2.34
653316	FAM153C	family with sequence similarity 153, member C	5.03	up	1e-07	1e-07	6.46	1.28
653390	RRN3P2	RRN3 homolog, RNA polymerase I transcription factor pseudogene 2	5.28	up	1e-07	1e-07	22.34	4.23
653786	LOC653786	otoancorin pseudogene	6.89	up	1e-07	1e-07	8.27	1.2
654320	SNORA8	small nucleolar RNA, H/ACA box 8	3.32	up	1e-07	1e-07	301.3	90.78
654342	LOC654342	lymphocyte-specific protein 1 pseudogene	3.08	up	1e-07	1e-07	824.46	267.38
654434	SNHG20	small nucleolar RNA host gene 20	2.06	up	1e-07	1e-07	153.73	74.46
654466	KGFLP2	keratinocyte growth factor-like protein 2	0.49	down	1e-07	1e-07	105.87	215.13
654816	NCF1B	neutrophil cytosolic factor 1B pseudogene	8.04	up	1e-07	1e-07	42.4	5.28
654817	NCF1C	neutrophil cytosolic factor 1C pseudogene	9.44	up	1e-07	1e-07	55.1	5.84
664701	ZNF826P	zinc finger protein 826, pseudogene	2.06	up	2.5e-06	4.51e-06	214.5	104.21
677766	SCARNA2	small Cajal body-specific RNA 2	2.31	up	1e-07	1e-07	6.04	2.62
677769	SCARNA17	small Cajal body-specific RNA 17	2.8	up	1e-07	1e-07	19.59	6.99
677777	SCARNA12	small Cajal body-specific RNA 12	3.13	up	1e-07	1e-07	3.87	1.24
677779	LINC00488	long intergenic non-protein coding RNA 488	0.23	down	1e-07	1e-07	3.04	13.48
677797	SNORA7B	small nucleolar RNA, H/ACA box 7B	2.67	up	1e-07	1e-07	5.38	2.02
677821	SNORA71E	small nucleolar RNA, H/ACA box 71E	3.35	up	1e-07	1e-07	5.25	1.57
677850	SNORD1C	small nucleolar RNA, C/D box 1C	4.28	up	1e-07	1e-07	22.33	5.21
692086	SNORD17	small nucleolar RNA, C/D box 17	2.18	up	9.3e-06	1.6e-05	5.57	2.55
692148	SCARNA10	small Cajal body-specific RNA 10	2.02	up	2.61e-05	4.34e-05	3.44	1.71
723809	LHFPL3-AS2	LHFPL3 antisense RNA 2	0.14	down	1e-07	1e-07	29.63	206.18
724102	SNHG4	small nucleolar RNA host gene 4	2.17	up	1e-07	1e-07	4.02	1.86
728024	LOC728024	chromosome X open reading frame 56 pseudogene	0.45	down	1e-07	1e-07	14.57	32.2
728233	PI4KAP1	phosphatidylinositol 4-kinase alpha pseudogene 1	2.1	up	1e-07	1e-07	267.81	127.59
728264	CARMN	cardiac mesoderm enhancer-associated non-coding RNA	2.9	up	1e-07	1e-07	202.01	69.69
728448	PPIEL	peptidylprolyl isomerase E like pseudogene	4	up	1e-07	1e-07	70.02	17.49
728606	PCAT18	prostate cancer associated transcript 18 (non-protein coding)	0.25	down	1e-07	1e-07	1.5	6.05
728609	SDHAP3	succinate dehydrogenase complex flavoprotein subunit A pseudogene 3	3.9	up	1e-07	1e-07	338.57	86.84
728882	FAM182B	family with sequence similarity 182 member B	2.71	up	1e-07	1e-07	29.68	10.97
728963	RPS15AP10	ribosomal protein S15a pseudogene 10	2.21	up	1e-07	1e-07	3.68	1.67
729156	GTF2IRD1P1	GTF2I repeat domain containing 1 pseudogene 1	2.33	up	1.58e-05	2.68e-05	3.89	1.67
729171	ANKRD20A8P	ankyrin repeat domain 20 family member A8, pseudogene	2.18	up	1e-07	2e-07	7.54	3.45
729338	CETN4P	centrin 4, pseudogene	0.28	down	1e-07	1e-07	1.86	6.64
729522	AACSP1	acetoacetyl-CoA synthetase pseudogene 1	2.26	up	8.4e-06	1.45e-05	15.95	7.07
729582	DIRC3	disrupted in renal carcinoma 3	2.88	up	1e-07	1e-07	22.19	7.7
729603	LOC729603	calcineurin like EF-hand protein 1 pseudogene	2.2	up	1e-07	1e-07	41.99	19.13
729633	MRS2P2	MRS2 pseudogene 2	2.48	up	1e-07	1e-07	3.02	1.22
730092	RRN3P1	RRN3 homolog, RNA polymerase I transcription factor pseudogene 1	2.7	up	1e-07	1e-07	58.02	21.53
730668	LOC730668	dynein heavy chain -like pseudogene	2.16	up	1e-07	2e-07	2.93	1.35
730971	FLJ36777	uncharacterized LOC730971	0.46	down	1e-07	1e-07	8.84	19.16
767811	H2BFXP	H2B histone family member X, pseudogene	4.17	up	1e-07	1e-07	5.27	1.27
767846	PFN1P2	profilin 1 pseudogene 2	3.12	up	1e-07	1e-07	14.11	4.52
768096	HAR1A	highly accelerated region 1A (non-protein coding)	2.83	up	1e-07	1e-07	8.33	2.94
791114	PWRN1	Prader-Willi region non-protein coding RNA 1	0.28	down	1e-07	1e-07	1.19	4.24
100033416	SNORD116-4	small nucleolar RNA, C/D box 116-4	0.24	down	1e-07	1e-07	28.48	118.16
100033431	SNORD116-20	small nucleolar RNA, C/D box 116-20	0.4	down	1e-07	1e-07	9.69	24.51
100048912	CDKN2B-AS1	CDKN2B antisense RNA 1	8.07	up	1e-07	1e-07	8.38	1.04
100101266	HAVCR1P1	hepatitis A virus cellular receptor 1 pseudogene 1	2.93	up	1e-07	1e-07	16.18	5.53
100113386	UCKL1-AS1	UCKL1 antisense RNA 1	2.84	up	1e-07	1e-07	10.66	3.75
100124700	HOTAIR	HOX transcript antisense RNA	2.64	up	1e-07	1e-07	12.5	4.74
100126784	LOC100126784	uncharacterized LOC100126784	5.51	up	1e-07	1e-07	76.16	13.82
100128076	LOC100128076	protein tyrosine phosphatase pseudogene	2.02	up	7e-07	1.32e-06	2.04	1.01
100128285	DNM1P35	dynamin 1 pseudogene 35	2.16	up	1e-07	1e-07	29.72	13.75
100128385	FAM225B	family with sequence similarity 225 member B (non-protein coding)	3.39	up	1e-07	1e-07	64.86	19.15
100128542	BET1P1	Bet1 golgi vesicular membrane trafficking protein pseudogene 1	2.04	up	1e-07	1e-07	2.97	1.46
100128675	HPN-AS1	HPN antisense RNA 1	2.04	up	3.32e-05	5.48e-05	6.21	3.04
100129034	LOC100129034	uncharacterized LOC100129034	4.54	up	1e-07	1e-07	3898.13	858.75
100129066	UNQ6494	uncharacterized LOC100129066	2.42	up	1e-07	1e-07	2.51	1.04
100129396	FAM106CP	family with sequence similarity 106 member C, pseudogene	2.21	up	7e-07	1.32e-06	4.59	2.08
100129405	MSTO2P	misato family member 2, pseudogene	2.78	up	1e-07	1e-07	101.71	36.63
100129726	LINC01126	long intergenic non-protein coding RNA 1126	3.78	up	1e-07	1e-07	11.88	3.14
100130238	LOC100130238	uncharacterized LOC100130238	0.071	down	1e-07	1e-07	6.71	94.51
100130418	CECR7	cat eye syndrome chromosome region, candidate 7 (non-protein coding)	0.31	down	1e-07	1e-07	6.33	20.67
100130449	PP14571	uncharacterized LOC100130449	0.42	down	1.5e-06	2.76e-06	1.59	3.83
100130691	LOC100130691	uncharacterized LOC100130691	0.24	down	1e-07	1e-07	20.59	87.08
100130771	EFCAB10	EF-hand calcium binding domain 10	2.57	up	1e-07	1e-07	6.47	2.52
100130776	AGAP2-AS1	AGAP2 antisense RNA 1	3.99	up	1e-07	1e-07	206.49	51.71
100130872	LOC100130872	uncharacterized LOC100130872	3.44	up	1e-07	1e-07	72.25	21
100130889	PSORS1C3	psoriasis susceptibility 1 candidate 3 (non-protein coding)	6.14	up	1e-07	1e-07	15.5	2.53
100131213	ZNF503-AS2	ZNF503 antisense RNA 2	0.25	down	1e-07	1e-07	41.47	167.11
100131434	LINC00893	long intergenic non-protein coding RNA 893	4.81	up	1e-07	1e-07	38.75	8.05
100131551	LINC00887	long intergenic non-protein coding RNA 887	72.24	up	1e-07	1e-07	318.2	4.4
100131814	LINC00271	long intergenic non-protein coding RNA 271	0.18	down	1e-07	1e-07	6.82	38.02
100132215	LOC100132215	uncharacterized LOC100132215	4.29	up	1e-07	1e-07	17.95	4.19
100132287	LOC100132287	uncharacterized LOC100132287	2.36	up	1e-07	1e-07	168.15	71.25
100132354	LINC01512	long intergenic non-protein coding RNA 1512	2.03	up	2.4e-06	4.34e-06	3.01	1.48
100132417	FCGR1CP	Fc fragment of IgG receptor Ic, pseudogene	14.6	up	1e-07	1e-07	83.45	5.71
100132832	PMS2P9	PMS1 homolog 2, mismatch repair system component pseudogene 9	2.04	up	1e-07	1e-07	4.58	2.24
100133036	FAM95B1	family with sequence similarity 95 member B1	3.5	up	1e-07	1e-07	34.35	9.8
100133161	LINC01001	long intergenic non-protein coding RNA 1001	2.38	up	1e-07	1e-07	15.32	6.44
100133205	LINC00240	long intergenic non-protein coding RNA 240	4.7	up	1e-07	1e-07	32.24	6.86
100133331	LOC100133331	uncharacterized LOC100133331	2.05	up	1e-07	1e-07	78.44	38.25
100133669	LOC100133669	uncharacterized LOC100133669	3.07	up	1e-07	1e-07	9.67	3.15
100144603	CHKB-AS1	CHKB antisense RNA 1 (head to head)	2.27	up	1e-07	1e-07	7.84	3.46
100188947	HECTD2-AS1	HECTD2 antisense RNA 1	4.07	up	1e-07	1e-07	5.26	1.29
100188949	LINC00426	long intergenic non-protein coding RNA 426	7.2	up	1e-07	1e-07	13.04	1.81
100190986	LOC100190986	uncharacterized LOC100190986	3.78	up	1e-07	1e-07	150.76	39.84
100192379	PP12613	uncharacterized LOC100192379	2.31	up	1e-07	1e-07	2.34	1.01
100216001	LINC00704	long intergenic non-protein coding RNA 704	5.24	up	1e-07	1e-07	6.17	1.18
100216545	KMT2E-AS1	KMT2E antisense RNA 1 (head to head)	2.05	up	1e-07	1e-07	115.99	56.48
100233209	PCED1B-AS1	PCED1B antisense RNA 1	14.72	up	1e-07	1e-07	42.64	2.9
100240734	LOC100240734	uncharacterized LOC100240734	0.36	down	1e-07	1e-07	2.54	7.13
100270804	LOC100270804	uncharacterized LOC100270804	2.21	up	1e-07	1e-07	32.97	14.89
100272146	NFE2L3P2	nuclear factor, erythroid 2 like 3 pseudogene 2	3.16	up	1e-07	1e-07	45.95	14.56
100272228	LINC00894	long intergenic non-protein coding RNA 894	4.39	up	1e-07	1e-07	34.33	7.82
100287569	LINC00173	long intergenic non-protein coding RNA 173	7.94	up	1e-07	1e-07	27.93	3.52
100302640	LINC00882	long intergenic non-protein coding RNA 882	0.43	down	1.8e-06	3.29e-06	6.98	16.12
100302650	BRE-AS1	BRE antisense RNA 1	0.16	down	1e-07	1e-07	72.82	449.4
100303728	SLC25A5-AS1	SLC25A5 antisense RNA 1	0.2	down	1e-07	1e-07	18.1	92.4
