# Supplementary material for: Integrated analysis of differentially expressed profiles and construction of a competing endogenous long non-coding RNA network in renal cell carcinoma
Source: PeerJ. 2018 Jul 17;6:e5124. doi: 10.7717/peerj.5124 (PMC6054097; doi:10.7717/peerj.5124)
Supplement: Data S1 [file peerj-06-5124-s008.zip › Supplementary data/miRNA Stage1 vs non-tumor.xls]

## Sheet: default
miRNA	Fold-change	style	P-value	FDR	mean(Stage1)	mean(Normal)
hsa-miR-200c-3p	0.025	down	1e-07	1e-07	33.86	1330.64
hsa-miR-141-3p	0.02	down	1e-07	1e-07	3.3	166.68
hsa-miR-141-5p	0.035	down	1e-07	1e-07	1.88	53.32
hsa-miR-15a-5p	2.69	up	1e-07	1e-07	154.46	57.38
hsa-miR-3613-5p	3.69	up	1e-07	1e-07	12.25	3.32
hsa-miR-584-5p	5.26	up	1e-07	1e-07	46.6	8.85
hsa-miR-330-5p	3.07	up	1e-07	1e-07	15.58	5.07
hsa-miR-2355-5p	3.16	up	1e-07	1e-07	56.52	17.87
hsa-miR-224-5p	6.84	up	1e-07	1e-07	21.23	3.1
hsa-miR-129-5p	0.11	down	1e-07	1e-07	1.57	14.79
hsa-miR-21-5p	4.72	up	1e-07	1e-07	138881	29429.5
hsa-miR-452-5p	4.36	up	1e-07	1e-07	51.59	11.82
hsa-miR-206	0.25	down	1e-07	1e-07	1.12	4.4
hsa-miR-155-5p	8.1	up	1e-07	1e-07	329.03	40.64
hsa-miR-106b-3p	2.85	up	1e-07	1e-07	152.01	53.34
hsa-miR-16-1-3p	2.93	up	1e-07	1e-07	3.85	1.31
hsa-miR-532-3p	0.28	down	1e-07	1e-07	41.18	147.53
hsa-miR-122-5p	11.65	up	1e-07	1e-07	12.01	1.03
hsa-miR-629-5p	3.69	up	1e-07	1e-07	65.42	17.72
hsa-miR-374a-3p	2.24	up	1e-07	1e-07	824.56	367.42
hsa-miR-342-5p	3.09	up	1e-07	1e-07	8.95	2.9
hsa-miR-361-3p	2.03	up	1e-07	1e-07	120.91	59.43
hsa-miR-93-5p	2.36	up	1e-07	1e-07	2673.77	1132.47
hsa-miR-362-5p	0.17	down	1e-07	1e-07	10.31	62.08
hsa-miR-181a-5p	2.32	up	1e-07	1e-07	1524.23	657.72
hsa-miR-20b-3p	0.38	down	1e-07	1e-07	1.22	3.25
hsa-miR-199a-3p	0.31	down	1e-07	1e-07	506.24	1613.83
hsa-miR-199b-3p	0.32	down	1e-07	1e-07	485.86	1518.32
hsa-miR-15b-3p	3.38	up	1e-07	1e-07	12.47	3.69
hsa-miR-181b-5p	2.77	up	1e-07	1e-07	335.1	121
hsa-miR-429	0.23	down	1e-07	1e-07	19.01	82.33
hsa-miR-142-5p	3.87	up	1e-07	1e-07	42.26	10.92
hsa-miR-30c-5p	0.42	down	1e-07	1e-07	1494.72	3559.83
hsa-miR-210-3p	8.05	up	1e-07	1e-07	1925.35	239.06
hsa-miR-592	6.75	up	1e-07	1e-07	14	2.07
hsa-miR-140-3p	2.2	up	1e-07	1e-07	1753.2	798.61
hsa-miR-452-3p	2.76	up	1e-07	1e-07	3.51	1.27
hsa-miR-885-5p	7.14	up	1e-07	1e-07	9.67	1.36
hsa-miR-500a-3p	0.39	down	1e-07	1e-07	230.86	589.76
hsa-miR-149-5p	0.27	down	1e-07	1e-07	5.18	18.99
hsa-miR-200b-3p	0.31	down	1e-07	1e-07	137.56	439.35
hsa-miR-181a-3p	2.21	up	1e-07	1e-07	180.95	81.83
hsa-miR-576-5p	2.29	up	1e-07	1e-07	11.38	4.97
hsa-miR-891a-5p	0.059	down	1e-07	1e-07	2.11	35.44
hsa-miR-30a-3p	0.46	down	1e-07	1e-07	30567.2	66395
hsa-miR-16-2-3p	2.84	up	1e-07	1e-07	5.11	1.8
hsa-miR-508-3p	0.099	down	1e-07	1e-07	7.74	78.33
hsa-miR-342-3p	2.38	up	1e-07	1e-07	121.41	51.05
hsa-miR-200a-5p	0.37	down	1e-07	1e-07	121.6	330.25
hsa-miR-200a-3p	0.33	down	1e-07	1e-07	76.55	231.35
hsa-miR-21-3p	2.95	up	1e-07	1e-07	1022.64	346.76
hsa-miR-185-5p	2.37	up	1e-07	1e-07	49.89	21.08
hsa-miR-514a-3p	0.095	down	1e-07	1e-07	5.58	58.91
hsa-miR-363-3p	0.34	down	1e-07	1e-07	8.9	26.39
hsa-miR-130b-3p	2.4	up	1e-07	1e-07	4.35	1.81
hsa-miR-199a-5p	0.35	down	1e-07	1e-07	214.31	616.65
hsa-miR-2355-3p	2.46	up	1e-07	1e-07	2.98	1.21
hsa-miR-184	0.2	down	1e-07	1e-07	1.18	5.83
hsa-miR-1270	3.63	up	1e-07	1e-07	13.69	3.77
hsa-miR-340-3p	2.02	up	1e-07	1e-07	7.25	3.59
hsa-miR-335-5p	0.28	down	1e-07	1e-07	3.07	10.85
hsa-miR-188-5p	0.39	down	1e-07	1e-07	1.78	4.52
hsa-miR-138-5p	0.29	down	1e-07	1e-07	1.36	4.76
hsa-miR-508-5p	0.33	down	1e-07	1e-07	1.03	3.12
hsa-miR-590-3p	2.09	up	1e-07	1e-07	3.9	1.87
hsa-miR-193a-5p	2.15	up	1e-07	1e-07	203.15	94.54
hsa-miR-199b-5p	0.21	down	1e-07	1e-07	2.95	13.87
hsa-miR-203a-3p	0.2	down	1e-07	1e-07	199.07	997.54
hsa-miR-9-5p	0.13	down	1e-07	1e-07	229.05	1788.19
hsa-miR-501-3p	0.37	down	1e-07	1e-07	50.02	135.51
hsa-miR-188-3p	0.4	down	1e-07	1e-07	1.67	4.21
hsa-miR-30b-5p	0.43	down	1e-07	1e-07	374.05	878.4
hsa-miR-506-3p	0.34	down	1e-07	1e-07	1.01	2.95
hsa-miR-3130-5p	2.59	up	1e-07	1e-07	3.55	1.37
hsa-miR-214-3p	0.42	down	1e-07	1e-07	1.65	3.9
hsa-miR-223-3p	2.34	up	1e-07	1e-07	92.46	39.53
hsa-miR-200c-5p	0.43	down	1e-07	1e-07	1.11	2.6
hsa-miR-142-3p	2.97	up	1e-07	1e-07	1496.56	503.45
hsa-miR-509-3p	0.22	down	1e-07	1e-07	3.74	17.21
hsa-miR-181d-5p	2.76	up	1e-07	1e-07	12.07	4.38
hsa-miR-200b-5p	0.42	down	1e-07	1e-07	3.97	9.4
hsa-miR-144-5p	3.76	up	1e-07	1e-07	269.94	71.71
hsa-miR-136-5p	0.35	down	1e-07	1e-07	5.78	16.51
hsa-miR-144-3p	3.86	up	1e-07	1e-07	15.09	3.9
hsa-miR-30b-3p	0.41	down	1e-07	1e-07	3.01	7.34
hsa-miR-10a-5p	0.46	down	1e-07	1e-07	28015.4	61336.2
hsa-miR-185-3p	2.1	up	1e-07	1e-07	2.7	1.28
hsa-miR-127-5p	0.37	down	1e-07	1e-07	40.56	109.97
hsa-miR-942-5p	2.12	up	1e-07	1e-07	3.16	1.49
hsa-miR-532-5p	0.48	down	1e-07	1e-07	731.57	1519.25
hsa-miR-18a-5p	2.04	up	1e-07	1e-07	4.32	2.12
hsa-miR-187-3p	0.17	down	1e-07	1e-07	3.07	17.73
hsa-miR-181c-5p	2.2	up	1e-07	1e-07	27.54	12.54
hsa-miR-30c-2-3p	0.48	down	1e-07	1e-07	182.17	380.63
hsa-miR-629-3p	2.04	up	1e-07	1e-07	3.26	1.6
hsa-miR-26a-1-3p	0.42	down	1e-07	1e-07	2.63	6.31
hsa-miR-195-3p	2.09	up	1e-07	1e-07	4.37	2.09
hsa-miR-146a-5p	2.16	up	1e-07	1e-07	61.38	28.44
hsa-miR-1271-5p	2.18	up	1e-07	1e-07	6.31	2.9
hsa-miR-660-5p	0.48	down	1e-07	1e-07	43.07	90.19
hsa-miR-340-5p	2.45	up	1e-07	1e-07	14.39	5.88
hsa-miR-335-3p	0.45	down	1e-07	1e-07	12.98	28.91
hsa-miR-20b-5p	0.46	down	1e-07	1e-07	19.69	43.1
hsa-miR-486-5p	2.96	up	1e-07	1e-07	237.08	80.01
hsa-miR-500a-5p	0.48	down	1e-07	1e-07	4.25	8.79
hsa-miR-500b-5p	0.48	down	1e-07	1e-07	4.25	8.78
hsa-miR-183-5p	0.35	down	1e-07	1e-07	457.26	1322.22
hsa-miR-874-3p	0.47	down	1e-07	1e-07	17.11	36.49
hsa-miR-675-3p	0.23	down	1e-07	1e-07	11.81	51.44
hsa-miR-451a	2.88	up	1e-07	1e-07	819.32	284.3
hsa-miR-539-5p	0.46	down	1e-07	1e-07	2.02	4.37
hsa-miR-135a-5p	0.28	down	1e-07	1e-07	5.62	19.94
hsa-miR-127-3p	0.43	down	1e-07	1e-07	88.28	205.99
hsa-miR-31-5p	0.3	down	1e-07	1e-07	2.88	9.49
hsa-miR-33a-5p	0.43	down	1e-07	1e-07	4.42	10.34
hsa-miR-150-5p	2.04	up	1e-07	1e-07	354.63	173.49
hsa-miR-323b-3p	0.49	down	1e-07	1e-07	1.44	2.93
hsa-miR-1251-5p	0.28	down	1e-07	1e-07	3.07	11.11
hsa-miR-146b-3p	2.15	up	1e-07	1e-07	54.6	25.37
hsa-miR-134-5p	0.48	down	1e-07	2.12e-07	55.47	115.02
hsa-miR-146b-5p	2.16	up	2e-07	4.17e-07	366.97	170.06
hsa-miR-27a-5p	2.24	up	2e-07	4.17e-07	7.34	3.28
hsa-miR-3065-3p	0.4	down	3e-07	6.2e-07	16.41	41.15
hsa-miR-1-3p	0.43	down	5e-07	1.01e-06	8.2	19.11
hsa-miR-215-5p	2.73	up	1e-06	1.96e-06	29.87	10.94
hsa-miR-204-5p	0.37	down	1.5e-06	2.91e-06	247.61	676.23
hsa-miR-135b-5p	0.49	down	2e-06	3.86e-06	5.52	11.34
hsa-miR-577	0.38	down	3.3e-06	6.26e-06	10.74	28.31
hsa-miR-1269a	0.23	down	1.2e-05	2.17e-05	4.35	19.21
hsa-miR-653-5p	2.11	up	1.35e-05	2.43e-05	80.98	38.44
hsa-miR-375	0.42	down	0.0003424	0.000551	36.13	86.14
hsa-miR-217	0.45	down	0.0017618	0.00264	20.41	45.13
