# Supplementary material for: Integrated analysis of differentially expressed profiles and construction of a competing endogenous long non-coding RNA network in renal cell carcinoma
Source: PeerJ. 2018 Jul 17;6:e5124. doi: 10.7717/peerj.5124 (PMC6054097; doi:10.7717/peerj.5124)
Supplement: Data S1 [file peerj-06-5124-s008.zip › Supplementary data/miRNA Stage2 vs non-tumor.xls]

## Sheet: default
miRNA	Fold-change	style	P-value	FDR	mean(Stage2)	mean(Normal)
hsa-miR-200c-3p	0.023	down	1e-07	1e-07	30.14	1311.31
hsa-miR-122-5p	17.31	up	1e-07	1e-07	17.88	1.03
hsa-miR-15a-5p	2.86	up	1e-07	1e-07	161.14	56.27
hsa-miR-141-3p	0.02	down	1e-07	1e-07	3.22	161.03
hsa-miR-199b-3p	0.23	down	1e-07	1e-07	343.61	1490.14
hsa-miR-199a-3p	0.22	down	1e-07	1e-07	355.04	1579.39
hsa-miR-141-5p	0.031	down	1e-07	1e-07	1.64	53.24
hsa-miR-199a-5p	0.2	down	1e-07	1e-07	122.13	613.87
hsa-miR-2355-5p	3.1	up	1e-07	1e-07	57.7	18.62
hsa-miR-155-5p	12.98	up	1e-07	1e-07	530.85	40.9
hsa-miR-592	10.68	up	1e-07	1e-07	22.96	2.15
hsa-miR-16-1-3p	3.24	up	1e-07	1e-07	4.34	1.34
hsa-miR-16-5p	2.12	up	1e-07	1e-07	618.69	292.33
hsa-miR-340-3p	2.92	up	1e-07	1e-07	10.97	3.76
hsa-miR-3613-5p	4.07	up	1e-07	1e-07	14.13	3.47
hsa-miR-210-3p	12.39	up	1e-07	1e-07	2889.83	233.24
hsa-miR-342-5p	3.11	up	1e-07	1e-07	9.42	3.03
hsa-miR-330-5p	3.54	up	1e-07	1e-07	18.76	5.31
hsa-miR-590-3p	3.09	up	1e-07	1e-07	5.98	1.93
hsa-miR-3615	2.73	up	1e-07	1e-07	2.97	1.09
hsa-miR-429	0.23	down	1e-07	1e-07	18.08	79.79
hsa-miR-129-5p	0.1	down	1e-07	1e-07	1.59	15.31
hsa-miR-584-5p	4.22	up	1e-07	1e-07	39.01	9.25
hsa-miR-590-5p	2.27	up	1e-07	1e-07	14.01	6.16
hsa-miR-224-5p	6.55	up	1e-07	1e-07	21.15	3.23
hsa-miR-21-5p	4.74	up	1e-07	1e-07	138728	29283
hsa-miR-576-5p	2.79	up	1e-07	1e-07	14.51	5.21
hsa-miR-363-3p	0.24	down	1e-07	1e-07	6.58	27.08
hsa-miR-106b-3p	3.01	up	1e-07	1e-07	158.77	52.67
hsa-miR-127-5p	0.26	down	1e-07	1e-07	27.6	106.31
hsa-miR-629-5p	3.8	up	1e-07	1e-07	69.76	18.34
hsa-miR-199b-5p	0.15	down	1e-07	1e-07	2.23	14.4
hsa-miR-452-3p	3.34	up	1e-07	1e-07	4.32	1.29
hsa-miR-181b-5p	2.77	up	1e-07	1e-07	321.94	116.27
hsa-miR-206	0.22	down	1e-07	1e-07	1.02	4.58
hsa-miR-214-5p	0.31	down	1e-07	1e-07	2.55	8.34
hsa-miR-214-3p	0.32	down	1e-07	1e-07	1.29	4.08
hsa-miR-127-3p	0.24	down	1e-07	1e-07	47.19	199.7
hsa-miR-1270	4.77	up	1e-07	1e-07	18.81	3.94
hsa-miR-130b-3p	2.82	up	1e-07	1e-07	5.28	1.87
hsa-miR-362-5p	0.15	down	1e-07	1e-07	9.16	60.97
hsa-miR-500a-3p	0.35	down	1e-07	1e-07	205.01	585.37
hsa-miR-532-3p	0.31	down	1e-07	1e-07	43.66	143.04
hsa-miR-885-5p	6.86	up	1e-07	1e-07	9.42	1.37
hsa-miR-3130-5p	3.2	up	1e-07	1e-07	4.48	1.4
hsa-miR-181a-5p	2.09	up	1e-07	1e-07	1374.84	657.76
hsa-miR-452-5p	4.53	up	1e-07	1e-07	55.86	12.34
hsa-miR-335-5p	0.23	down	1e-07	1e-07	2.66	11.34
hsa-miR-138-5p	0.22	down	1e-07	1e-07	1.08	4.96
hsa-miR-3677-3p	2.19	up	1e-07	1e-07	3.06	1.39
hsa-miR-15b-3p	3.08	up	1e-07	1e-07	11.84	3.85
hsa-miR-629-3p	2.99	up	1e-07	1e-07	4.93	1.65
hsa-miR-942-5p	2.34	up	1e-07	1e-07	3.6	1.54
hsa-miR-342-3p	2.42	up	1e-07	1e-07	122.65	50.65
hsa-miR-142-5p	4.89	up	1e-07	1e-07	55.48	11.35
hsa-miR-185-5p	2.29	up	1e-07	1e-07	49.96	21.82
hsa-miR-374a-3p	2.23	up	1e-07	1e-07	799.63	358.83
hsa-miR-330-3p	2.08	up	1e-07	1e-07	2.41	1.16
hsa-miR-16-2-3p	2.61	up	1e-07	1e-07	4.86	1.86
hsa-miR-30c-5p	0.46	down	1e-07	1e-07	1581.37	3427.97
hsa-miR-20b-3p	0.37	down	1e-07	1e-07	1.26	3.39
hsa-miR-130b-5p	2.32	up	1e-07	1e-07	6.41	2.76
hsa-miR-874-3p	0.34	down	1e-07	1e-07	12.71	36.91
hsa-miR-93-5p	2.31	up	1e-07	1e-07	2589.34	1122.35
hsa-miR-200b-3p	0.32	down	1e-07	1e-07	136.21	432.12
hsa-miR-337-3p	0.32	down	1e-07	1e-07	5.14	16.17
hsa-miR-149-5p	0.26	down	1e-07	1e-07	5.08	19.64
hsa-miR-616-5p	2.37	up	1e-07	1e-07	3.42	1.44
hsa-miR-501-3p	0.43	down	1e-07	1e-07	55.8	131.19
hsa-miR-136-5p	0.28	down	1e-07	1e-07	4.73	17.15
hsa-miR-193a-5p	2.6	up	1e-07	1e-07	238.81	91.8
hsa-miR-454-3p	2.3	up	1e-07	1e-07	10.43	4.54
hsa-miR-142-3p	4.35	up	1e-07	1e-07	2142.15	491.9
hsa-miR-1296-5p	0.42	down	1e-07	1e-07	2.07	4.92
hsa-miR-193a-3p	2.38	up	1e-07	1e-07	10.07	4.23
hsa-miR-30c-2-3p	0.38	down	1e-07	1e-07	142.44	372.01
hsa-miR-1271-5p	2.67	up	1e-07	1e-07	8.06	3.02
hsa-miR-184	0.17	down	1e-07	1e-07	1.03	6.02
hsa-miR-340-5p	3.44	up	1e-07	1e-07	21.12	6.15
hsa-miR-200a-3p	0.38	down	1e-07	1e-07	85.67	224.27
hsa-miR-188-5p	0.39	down	1e-07	1e-07	1.85	4.72
hsa-miR-134-5p	0.33	down	1e-07	1e-07	36.61	111.34
hsa-miR-10a-5p	0.43	down	1e-07	1e-07	25881.6	60034.5
hsa-miR-19b-1-5p	2.1	up	1e-07	1e-07	4.49	2.14
hsa-miR-20b-5p	0.41	down	1e-07	1e-07	17.58	43.02
hsa-miR-30a-3p	0.45	down	1e-07	1e-07	28708.2	63946.4
hsa-miR-30b-3p	0.38	down	1e-07	1e-07	2.89	7.68
hsa-miR-891a-5p	0.087	down	1e-07	1e-07	3.1	35.78
hsa-miR-203a-3p	0.25	down	1e-07	1e-07	243.89	976.6
hsa-miR-148a-5p	2.01	up	1e-07	1e-07	12.9	6.41
hsa-miR-224-3p	2.35	up	1e-07	1e-07	3.41	1.45
hsa-miR-30b-5p	0.41	down	1e-07	1e-07	351.72	866.92
hsa-miR-654-3p	0.34	down	1e-07	1e-07	1.96	5.82
hsa-miR-508-3p	0.1	down	1e-07	1e-07	8.09	77.58
hsa-miR-154-5p	0.45	down	1e-07	1e-07	1.18	2.65
hsa-miR-375	0.23	down	1e-07	1e-07	19.22	84.31
hsa-miR-335-3p	0.34	down	1e-07	1e-07	10.17	29.61
hsa-miR-18a-5p	2.21	up	1e-07	1e-07	4.87	2.2
hsa-miR-660-5p	0.46	down	1e-07	1e-07	39.97	87.76
hsa-miR-200a-5p	0.4	down	1e-07	1e-07	128.38	321.36
hsa-miR-514a-3p	0.095	down	1e-07	1e-07	5.57	58.48
hsa-miR-3170	2.41	up	1e-07	1e-07	5.47	2.27
hsa-miR-136-3p	0.48	down	1e-07	1e-07	1.54	3.2
hsa-miR-9-5p	0.18	down	1e-07	1e-07	307.34	1750.34
hsa-miR-379-5p	0.38	down	1e-07	1e-07	58.8	154.73
hsa-miR-21-3p	2.57	up	1e-07	1e-07	870.35	338.46
hsa-miR-369-5p	0.46	down	1e-07	1e-07	1	2.17
hsa-miR-26a-1-3p	0.43	down	1e-07	1e-07	2.84	6.6
hsa-miR-493-5p	0.45	down	1e-07	2.89e-07	1.76	3.95
hsa-miR-183-5p	0.33	down	1e-07	2.89e-07	429.64	1300.21
hsa-miR-188-3p	0.43	down	1e-07	2.89e-07	1.9	4.39
hsa-miR-144-3p	2.89	up	1e-07	2.89e-07	11.74	4.06
hsa-miR-133a-3p	0.37	down	2e-07	5.55e-07	3.07	8.22
hsa-miR-195-3p	2.14	up	2e-07	5.55e-07	4.63	2.16
hsa-miR-146a-5p	2.14	up	2e-07	5.55e-07	61.86	28.93
hsa-miR-33a-5p	0.34	down	3e-07	8.06e-07	3.62	10.73
hsa-miR-3127-5p	2.01	up	4e-07	1.07e-06	3.27	1.62
hsa-miR-200c-5p	0.41	down	5e-07	1.33e-06	1.11	2.7
hsa-miR-506-3p	0.33	down	2.1e-06	5.15e-06	1	3.02
hsa-miR-144-5p	2.47	up	2.1e-06	5.15e-06	174.06	70.46
hsa-miR-187-3p	0.22	down	2.2e-06	5.37e-06	4.04	18.03
hsa-miR-508-5p	0.34	down	2.3e-06	5.58e-06	1.09	3.21
hsa-miR-146b-3p	2.23	up	6.7e-06	1.53e-05	57.81	25.98
hsa-miR-539-5p	0.4	down	8.2e-06	1.85e-05	1.82	4.55
hsa-miR-409-5p	0.43	down	8.5e-06	1.9e-05	3.05	7.1
hsa-miR-215-5p	3.8	up	1.2e-05	2.59e-05	42.66	11.22
hsa-miR-181d-5p	2.22	up	1.52e-05	3.21e-05	10.17	4.57
hsa-miR-135a-5p	0.27	down	1.91e-05	4e-05	5.49	20.2
hsa-miR-378c	2.39	up	1.94e-05	4.04e-05	11.86	4.95
hsa-miR-3065-3p	0.42	down	2.77e-05	5.71e-05	17.11	41.15
hsa-miR-146b-5p	2.27	up	2.81e-05	5.77e-05	374.8	165.13
hsa-miR-675-3p	0.22	down	2.95e-05	6.03e-05	11.27	51.81
hsa-miR-1-3p	0.45	down	3.36e-05	6.8e-05	8.78	19.71
hsa-miR-223-5p	2.1	up	4.86e-05	9.74e-05	3.97	1.88
hsa-miR-509-3p	0.31	down	6.68e-05	0.000132	5.48	17.6
hsa-miR-509-3-5p	0.48	down	0.0001118	0.000216	1.02	2.11
hsa-miR-204-5p	0.34	down	0.0001532	0.000291	225.44	663.51
hsa-miR-31-5p	0.35	down	0.0001545	0.000292	3.44	9.84
hsa-miR-486-5p	2.03	up	0.0001656	0.000312	159.11	78.51
hsa-miR-1251-5p	0.27	down	0.0001778	0.000332	3.02	11.31
hsa-miR-217	0.29	down	0.0004781	0.000829	13.09	45.05
hsa-miR-1269a	0.22	down	0.0010237	0.0017	4.17	19.31
hsa-miR-577	0.41	down	0.0015454	0.00254	11.66	28.58
hsa-miR-483-3p	0.49	down	0.0116815	0.0167	1.53	3.13
