# Supplementary material for: Integrated analysis of differentially expressed profiles and construction of a competing endogenous long non-coding RNA network in renal cell carcinoma
Source: PeerJ. 2018 Jul 17;6:e5124. doi: 10.7717/peerj.5124 (PMC6054097; doi:10.7717/peerj.5124)
Supplement: Data S1 [file peerj-06-5124-s008.zip › Supplementary data/miRNA Stage3 vs non-tumor.xls]

## Sheet: default
miRNA	Fold-change	style	P-value	FDR	mean(Stage3)	mean(Normal)
hsa-miR-200c-3p	0.022	down	1e-07	1e-07	29.48	1350.65
hsa-miR-141-3p	0.017	down	1e-07	1e-07	2.82	165.74
hsa-miR-141-5p	0.026	down	1e-07	1e-07	1.39	54.26
hsa-miR-122-5p	16.6	up	1e-07	1e-07	17.15	1.03
hsa-miR-210-3p	12.68	up	1e-07	1e-07	3033.4	239.25
hsa-miR-155-5p	11.36	up	1e-07	1e-07	473.19	41.64
hsa-miR-342-5p	3.51	up	1e-07	1e-07	10.81	3.08
hsa-miR-891a-5p	0.043	down	1e-07	1e-07	1.56	36.4
hsa-miR-21-5p	6.04	up	1e-07	1e-07	174112	28814.3
hsa-miR-2355-5p	3.24	up	1e-07	1e-07	60.99	18.83
hsa-miR-3613-5p	4.15	up	1e-07	1e-07	14.65	3.53
hsa-miR-15a-5p	2.44	up	1e-07	1e-07	140.52	57.67
hsa-miR-330-5p	3.35	up	1e-07	1e-07	18.11	5.41
hsa-miR-224-5p	9.36	up	1e-07	1e-07	30.69	3.28
hsa-miR-340-3p	2.57	up	1e-07	1e-07	9.8	3.82
hsa-miR-106b-3p	3.18	up	1e-07	1e-07	171.53	53.86
hsa-miR-874-3p	0.29	down	1e-07	1e-07	11.06	37.59
hsa-miR-590-3p	2.96	up	1e-07	1e-07	5.78	1.96
hsa-miR-429	0.24	down	1e-07	1e-07	19.64	81.82
hsa-miR-592	7.72	up	1e-07	1e-07	16.82	2.18
hsa-miR-1270	5.25	up	1e-07	1e-07	21.04	4.01
hsa-miR-532-3p	0.28	down	1e-07	1e-07	41.44	146.38
hsa-miR-584-5p	3.95	up	1e-07	1e-07	37.05	9.39
hsa-miR-362-5p	0.16	down	1e-07	1e-07	9.72	62.32
hsa-miR-200b-3p	0.29	down	1e-07	1e-07	131.22	448.1
hsa-miR-363-3p	0.23	down	1e-07	1e-07	6.39	27.5
hsa-miR-342-3p	2.84	up	1e-07	1e-07	147.06	51.74
hsa-miR-129-5p	0.1	down	1e-07	1e-07	1.61	15.53
hsa-miR-200a-3p	0.36	down	1e-07	1e-07	83.58	231.17
hsa-miR-16-1-3p	2.87	up	1e-07	1e-07	3.87	1.35
hsa-miR-500a-3p	0.33	down	1e-07	1e-07	197.84	604.04
hsa-miR-452-5p	4.96	up	1e-07	1e-07	62.08	12.51
hsa-miR-181b-5p	2.74	up	1e-07	1e-07	325.75	118.98
hsa-miR-181a-5p	2.04	up	1e-07	1e-07	1383.6	676.73
hsa-miR-10a-5p	0.38	down	1e-07	1e-07	23079.4	60239
hsa-miR-93-5p	2.24	up	1e-07	1e-07	2574.49	1151.82
hsa-miR-15b-3p	3.26	up	1e-07	1e-07	12.78	3.92
hsa-miR-199a-5p	0.29	down	1e-07	1e-07	183.04	632.29
hsa-miR-590-5p	2.17	up	1e-07	1e-07	13.63	6.28
hsa-miR-106b-5p	2.02	up	1e-07	1e-07	137.47	68.13
hsa-miR-629-5p	3.26	up	1e-07	1e-07	60.58	18.56
hsa-miR-30c-5p	0.44	down	1e-07	1e-07	1577.6	3556.43
hsa-miR-576-5p	2.45	up	1e-07	1e-07	12.97	5.3
hsa-miR-452-3p	3.83	up	1e-07	1e-07	4.99	1.3
hsa-miR-885-5p	6.64	up	1e-07	1e-07	9.16	1.38
hsa-miR-3130-5p	3.04	up	1e-07	1e-07	4.28	1.41
hsa-miR-200a-5p	0.39	down	1e-07	1e-07	131.31	334.01
hsa-miR-199a-3p	0.34	down	1e-07	1e-07	545.31	1626.03
hsa-miR-188-5p	0.34	down	1e-07	1e-07	1.63	4.81
hsa-miR-199b-3p	0.34	down	1e-07	1e-07	524.59	1531.79
hsa-miR-142-5p	4.27	up	1e-07	1e-07	49.23	11.52
hsa-miR-501-3p	0.41	down	1e-07	1e-07	54.93	134.09
hsa-miR-374a-3p	2.08	up	1e-07	1e-07	776.21	372.8
hsa-miR-30c-2-3p	0.36	down	1e-07	1e-07	137.39	386.59
hsa-miR-16-2-3p	2.7	up	1e-07	1e-07	5.08	1.88
hsa-miR-454-3p	2.19	up	1e-07	1e-07	10.12	4.63
hsa-miR-20b-3p	0.36	down	1e-07	1e-07	1.24	3.45
hsa-miR-184	0.16	down	1e-07	1e-07	1	6.1
hsa-miR-136-3p	0.41	down	1e-07	1e-07	1.33	3.26
hsa-miR-532-5p	0.42	down	1e-07	1e-07	642.36	1532.48
hsa-miR-21-3p	3.38	up	1e-07	1e-07	1183.03	349.56
hsa-miR-629-3p	2.73	up	1e-07	1e-07	4.54	1.66
hsa-miR-660-5p	0.37	down	1e-07	1e-07	33.46	89.66
hsa-miR-142-3p	4.44	up	1e-07	1e-07	2259.85	508.83
hsa-miR-193a-3p	2.37	up	1e-07	1e-07	10.19	4.3
hsa-miR-149-5p	0.3	down	1e-07	1e-07	5.95	19.88
hsa-miR-130b-5p	2.32	up	1e-07	1e-07	6.5	2.8
hsa-miR-138-5p	0.26	down	1e-07	1e-07	1.33	5.03
hsa-miR-193a-5p	2.35	up	1e-07	1e-07	220.33	93.94
hsa-miR-130b-3p	2.47	up	1e-07	1e-07	4.69	1.89
hsa-let-7i-5p	2.02	up	1e-07	1e-07	469.63	232.25
hsa-miR-625-3p	2.36	up	1e-07	1e-07	84.59	35.88
hsa-miR-365a-3p	2.01	up	1e-07	1e-07	49.77	24.72
hsa-miR-214-3p	0.39	down	1e-07	1e-07	1.63	4.15
hsa-miR-20b-5p	0.36	down	1e-07	1e-07	15.81	43.91
hsa-miR-30a-3p	0.47	down	1e-07	1e-07	30722	64898.3
hsa-miR-335-5p	0.3	down	1e-07	1e-07	3.41	11.49
hsa-miR-200c-5p	0.37	down	1e-07	1e-07	1.01	2.74
hsa-miR-3677-3p	2.16	up	1e-07	1e-07	3.04	1.41
hsa-miR-508-3p	0.098	down	1e-07	1e-07	7.77	79.51
hsa-miR-616-5p	2.18	up	1e-07	1e-07	3.17	1.46
hsa-miR-30b-3p	0.39	down	1e-07	1e-07	3.02	7.79
hsa-miR-188-3p	0.37	down	1e-07	1e-07	1.67	4.47
hsa-miR-127-5p	0.36	down	1e-07	1e-07	39.19	108.84
hsa-miR-127-3p	0.35	down	1e-07	1e-07	71.4	205.75
hsa-miR-2355-3p	2.16	up	1e-07	1e-07	2.67	1.23
hsa-miR-675-3p	0.14	down	1e-07	1e-07	7.26	52.9
hsa-miR-214-5p	0.43	down	1e-07	1e-07	3.66	8.48
hsa-miR-514a-3p	0.089	down	1e-07	1e-07	5.33	59.79
hsa-miR-18a-5p	2.27	up	1e-07	1e-07	5.07	2.23
hsa-miR-199b-5p	0.23	down	1e-07	1e-07	3.35	14.61
hsa-miR-34a-5p	2.02	up	1e-07	1e-07	213.94	105.66
hsa-miR-206	0.25	down	1e-07	1e-07	1.18	4.65
hsa-miR-136-5p	0.36	down	1e-07	1e-07	6.19	17.35
hsa-miR-30b-5p	0.45	down	1e-07	1e-07	402.99	893.3
hsa-miR-3065-3p	0.3	down	1e-07	1e-07	12.5	41.92
hsa-miR-146a-5p	2.54	up	1e-07	1e-07	74.89	29.43
hsa-miR-224-3p	2.42	up	1e-07	1e-07	3.55	1.47
hsa-miR-200b-5p	0.44	down	1e-07	1e-07	4.39	9.96
hsa-miR-195-3p	2.14	up	1e-07	1e-07	4.67	2.19
hsa-miR-10a-3p	0.47	down	1e-07	1e-07	1.74	3.69
hsa-miR-508-5p	0.31	down	1e-07	1e-07	1.01	3.25
hsa-miR-3127-5p	2.06	up	1e-07	1e-07	3.37	1.64
hsa-miR-340-5p	2.61	up	1e-07	1e-07	16.22	6.22
hsa-miR-139-5p	0.49	down	1e-07	1e-07	76.22	157.1
hsa-miR-26a-1-3p	0.48	down	1e-07	1e-07	3.25	6.73
hsa-miR-337-3p	0.41	down	1e-07	1e-07	6.77	16.35
hsa-miR-9-5p	0.23	down	1e-07	1e-07	413.72	1804.6
hsa-miR-506-3p	0.33	down	1e-07	1e-07	1.01	3.06
hsa-miR-203a-3p	0.27	down	1e-07	1e-07	277.99	1011.78
hsa-miR-187-3p	0.22	down	1e-07	1e-07	4.07	18.35
hsa-miR-509-3p	0.24	down	1e-07	1e-07	4.38	17.89
hsa-miR-335-3p	0.42	down	1e-07	1e-07	12.64	30.07
hsa-miR-215-5p	4.17	up	1e-07	1e-07	47.47	11.39
hsa-miR-135a-5p	0.22	down	1e-07	1e-07	4.46	20.57
hsa-miR-223-3p	2.11	up	1e-07	1e-07	85.66	40.64
hsa-miR-33a-5p	0.4	down	1e-07	2.32e-07	4.4	10.89
hsa-miR-144-3p	2.52	up	1e-07	2.32e-07	10.4	4.12
hsa-miR-146b-5p	2.52	up	1e-07	2.32e-07	427.71	169.48
hsa-miR-146b-3p	2.34	up	3e-07	6.79e-07	61.65	26.39
hsa-miR-3065-5p	0.46	down	3e-07	6.79e-07	1.39	3
hsa-miR-378c	2.29	up	7e-07	1.54e-06	11.46	5.01
hsa-miR-144-5p	2.31	up	8e-07	1.75e-06	166.21	72.05
hsa-miR-379-5p	0.48	down	1.1e-06	2.37e-06	75.79	158.5
hsa-miR-509-3-5p	0.49	down	1.2e-06	2.57e-06	1.04	2.13
hsa-miR-483-3p	0.39	down	1.3e-06	2.77e-06	1.23	3.17
hsa-miR-31-5p	0.33	down	1.5e-06	3.15e-06	3.28	10
hsa-miR-150-5p	2.1	up	2e-06	4.14e-06	363.71	173.15
hsa-miR-654-3p	0.49	down	2.2e-06	4.47e-06	2.88	5.92
hsa-miR-183-5p	0.43	down	2.4e-06	4.86e-06	571.32	1341.57
hsa-miR-223-5p	2.06	up	3.5e-06	7.02e-06	3.92	1.9
hsa-miR-204-5p	0.41	down	1.01e-05	1.95e-05	280.21	685.03
hsa-miR-375	0.39	down	1.54e-05	2.95e-05	33.67	86.37
hsa-miR-1251-5p	0.29	down	2.03e-05	3.78e-05	3.3	11.48
hsa-miR-539-5p	0.48	down	2.13e-05	3.95e-05	2.23	4.62
hsa-miR-1-3p	0.49	down	7.05e-05	0.000123	9.85	19.99
hsa-miR-217	0.34	down	0.0001943	0.000323	15.47	46.05
hsa-miR-1269a	0.38	down	0.0297581	0.0391	7.39	19.65
