# Supplementary material for: Integrated analysis of differentially expressed profiles and construction of a competing endogenous long non-coding RNA network in renal cell carcinoma
Source: PeerJ. 2018 Jul 17;6:e5124. doi: 10.7717/peerj.5124 (PMC6054097; doi:10.7717/peerj.5124)
Supplement: Data S1 [file peerj-06-5124-s008.zip › Supplementary data/miRNA Stage4 vs non-tumor.xls]

## Sheet: default
miRNA	Fold-change	style	P-value	FDR	mean(Stage4)	mean(Normal)
hsa-miR-200c-3p	0.022	down	1e-07	1e-07	30.01	1383.09
hsa-miR-141-3p	0.017	down	1e-07	1e-07	2.93	171.86
hsa-miR-141-5p	0.029	down	1e-07	1e-07	1.64	56.43
hsa-miR-155-5p	13.79	up	1e-07	1e-07	597.41	43.32
hsa-miR-21-5p	6.98	up	1e-07	1e-07	198060	28379.7
hsa-miR-15a-5p	2.37	up	1e-07	1e-07	141.77	59.88
hsa-miR-122-5p	12.13	up	1e-07	1e-07	12.57	1.04
hsa-miR-210-3p	10.61	up	1e-07	1e-07	2627.3	247.54
hsa-miR-2355-5p	3.11	up	1e-07	1e-07	61.33	19.72
hsa-miR-3613-5p	4.08	up	1e-07	1e-07	15.23	3.74
hsa-miR-342-5p	3.51	up	1e-07	1e-07	11.45	3.27
hsa-miR-106b-3p	3.39	up	1e-07	1e-07	189.93	55.99
hsa-miR-340-3p	2.66	up	1e-07	1e-07	10.79	4.06
hsa-miR-25-3p	2.01	up	1e-07	1e-07	5054.15	2514.29
hsa-miR-362-5p	0.15	down	1e-07	1e-07	9.64	64.94
hsa-miR-891a-5p	0.051	down	1e-07	1e-07	1.93	38.01
hsa-miR-330-5p	3.27	up	1e-07	1e-07	18.71	5.72
hsa-miR-129-5p	0.092	down	1e-07	1e-07	1.5	16.26
hsa-miR-30c-5p	0.37	down	1e-07	1e-07	1363.49	3644.55
hsa-miR-224-5p	8.25	up	1e-07	1e-07	28.48	3.45
hsa-miR-500a-3p	0.33	down	1e-07	1e-07	205.66	618.41
hsa-miR-429	0.18	down	1e-07	1e-07	15.32	85.14
hsa-miR-16-5p	2.05	up	1e-07	1e-07	641.18	312.13
hsa-miR-576-5p	2.58	up	1e-07	1e-07	14.47	5.61
hsa-miR-16-1-3p	2.96	up	1e-07	1e-07	4.1	1.39
hsa-miR-106b-5p	2.16	up	1e-07	1e-07	153.36	70.9
hsa-miR-592	5.74	up	1e-07	1e-07	13.13	2.29
hsa-miR-361-3p	2.2	up	1e-07	1e-07	136.4	61.96
hsa-miR-206	0.22	down	1e-07	1e-07	1.08	4.9
hsa-miR-15b-3p	3.57	up	1e-07	1e-07	14.8	4.15
hsa-miR-532-3p	0.29	down	1e-07	1e-07	43.87	152.37
hsa-miR-629-5p	3.64	up	1e-07	1e-07	70.78	19.42
hsa-miR-584-5p	3.67	up	1e-07	1e-07	36.32	9.89
hsa-miR-342-3p	2.95	up	1e-07	1e-07	158.18	53.67
hsa-miR-501-3p	0.38	down	1e-07	1e-07	53.48	139.75
hsa-miR-93-5p	2.22	up	1e-07	1e-07	2616.21	1175.84
hsa-miR-16-2-3p	3.19	up	1e-07	1e-07	6.3	1.97
hsa-miR-10a-5p	0.37	down	1e-07	1e-07	22055.9	58877.8
hsa-miR-130b-5p	2.82	up	1e-07	1e-07	8.37	2.97
hsa-miR-21-3p	3.92	up	1e-07	1e-07	1409.91	360.09
hsa-miR-590-3p	2.78	up	1e-07	1e-07	5.72	2.05
hsa-miR-452-5p	4.19	up	1e-07	1e-07	55.02	13.14
hsa-miR-142-5p	4.88	up	1e-07	1e-07	58.96	12.09
hsa-miR-660-5p	0.36	down	1e-07	1e-07	33.46	93.42
hsa-miR-30c-2-3p	0.26	down	1e-07	1e-07	102.51	396.6
hsa-miR-130b-3p	3.34	up	1e-07	1e-07	6.63	1.99
hsa-miR-590-5p	2.17	up	1e-07	1e-07	14.37	6.63
hsa-miR-452-3p	3.55	up	1e-07	1e-07	4.75	1.34
hsa-miR-142-3p	4.89	up	1e-07	1e-07	2554.35	522.01
hsa-miR-874-3p	0.35	down	1e-07	1e-07	13.71	39.05
hsa-miR-3130-5p	3.22	up	1e-07	1e-07	4.67	1.45
hsa-miR-629-3p	2.65	up	1e-07	1e-07	4.6	1.74
hsa-miR-24-1-5p	0.42	down	1e-07	1e-07	10.92	25.93
hsa-miR-200b-3p	0.21	down	1e-07	1e-07	97.66	459.31
hsa-miR-10b-3p	0.42	down	1e-07	1e-07	26.69	64.29
hsa-miR-1249-3p	2.06	up	1e-07	1e-07	2.28	1.11
hsa-miR-193a-5p	2.53	up	1e-07	1e-07	247.7	97.85
hsa-miR-181b-5p	2.37	up	1e-07	1e-07	293.23	123.97
hsa-miR-885-5p	7.61	up	1e-07	1e-07	10.7	1.4
hsa-miR-18a-5p	2.75	up	1e-07	1e-07	6.48	2.35
hsa-miR-193a-3p	2.44	up	1e-07	1e-07	11.11	4.56
hsa-miR-184	0.16	down	1e-07	1e-07	1.05	6.36
hsa-miR-30a-3p	0.37	down	1e-07	1e-07	23460.7	62968
hsa-let-7i-5p	2.03	up	1e-07	1e-07	487.83	240.01
hsa-miR-203a-3p	0.13	down	1e-07	1e-07	130.81	1037.18
hsa-miR-532-5p	0.43	down	1e-07	1e-07	673.12	1566.26
hsa-miR-30b-3p	0.32	down	1e-07	1e-07	2.63	8.21
hsa-miR-335-5p	0.28	down	1e-07	1e-07	3.43	12.07
hsa-miR-200a-3p	0.27	down	1e-07	1e-07	65.46	239.28
hsa-miR-550a-3p	2.03	up	1e-07	1e-07	2.13	1.05
hsa-miR-27b-3p	0.45	down	1e-07	1e-07	680.6	1496.26
hsa-miR-365a-3p	2.22	up	1e-07	1e-07	57.18	25.77
hsa-miR-363-3p	0.29	down	1e-07	1e-07	8.43	28.68
hsa-miR-625-3p	2.85	up	1e-07	1e-07	106.28	37.33
hsa-let-7e-3p	0.48	down	1e-07	1e-07	10.23	21.09
hsa-miR-200b-5p	0.34	down	1e-07	1e-07	3.62	10.49
hsa-let-7e-5p	0.46	down	1e-07	1e-07	1045.34	2256.47
hsa-miR-200c-5p	0.35	down	1e-07	1e-07	1	2.87
hsa-miR-139-5p	0.39	down	1e-07	1e-07	63.71	163.95
hsa-miR-188-3p	0.34	down	1e-07	1e-07	1.6	4.72
hsa-miR-188-5p	0.4	down	1e-07	1e-07	2.02	5.08
hsa-miR-200a-5p	0.28	down	1e-07	1e-07	95.7	342.9
hsa-miR-942-5p	2.36	up	1e-07	1e-07	3.83	1.62
hsa-miR-2355-3p	2.45	up	1e-07	1e-07	3.09	1.26
hsa-miR-3677-3p	2.33	up	1e-07	1e-07	3.4	1.46
hsa-miR-616-5p	2.26	up	1e-07	1e-07	3.43	1.51
hsa-miR-34a-5p	2.04	up	1e-07	1e-07	224.94	110.09
hsa-miR-185-5p	2.09	up	1e-07	1e-07	48.33	23.09
hsa-miR-508-3p	0.098	down	1e-07	1e-07	8.14	82.76
hsa-miR-550a-5p	2.18	up	1e-07	1e-07	3.76	1.73
hsa-miR-3615	2.1	up	1e-07	1e-07	2.31	1.1
hsa-miR-199a-5p	0.34	down	1e-07	1e-07	219.68	648.88
hsa-miR-3065-3p	0.25	down	1e-07	1e-07	11.08	43.69
hsa-miR-138-5p	0.29	down	1e-07	1e-07	1.53	5.31
hsa-miR-454-3p	2.08	up	1e-07	1e-07	10.18	4.9
hsa-miR-514a-3p	0.086	down	1e-07	1e-07	5.36	62.24
hsa-miR-20b-3p	0.39	down	1e-07	1e-07	1.41	3.64
hsa-miR-199b-3p	0.38	down	1e-07	1e-07	599.98	1562.89
hsa-miR-500a-5p	0.44	down	1e-07	1e-07	4.35	9.81
hsa-miR-199a-3p	0.38	down	1e-07	1e-07	627.09	1657.87
hsa-miR-500b-5p	0.44	down	1e-07	1e-07	4.35	9.81
hsa-miR-671-5p	2.3	up	1e-07	1e-07	3.77	1.64
hsa-miR-10a-3p	0.45	down	1e-07	1e-07	1.75	3.91
hsa-miR-185-3p	2.13	up	1e-07	1e-07	2.89	1.36
hsa-miR-502-3p	0.49	down	1e-07	1e-07	9.54	19.36
hsa-miR-146b-3p	3.11	up	1e-07	1e-07	85.68	27.53
hsa-miR-30b-5p	0.43	down	1e-07	1e-07	394.13	915.1
hsa-miR-146b-5p	3.51	up	1e-07	1e-07	617.72	175.93
hsa-miR-19a-3p	2.02	up	1e-07	1e-07	19.01	9.41
hsa-miR-1270	3.88	up	1e-07	1e-07	16.5	4.25
hsa-miR-223-3p	2.77	up	1e-07	1e-07	117.15	42.3
hsa-miR-204-5p	0.19	down	1e-07	1e-07	136.69	701.29
hsa-miR-187-3p	0.18	down	1e-07	1e-07	3.39	19.22
hsa-miR-508-5p	0.31	down	1e-07	1e-07	1.06	3.38
hsa-miR-506-3p	0.32	down	1e-07	1e-07	1	3.17
hsa-miR-26a-1-3p	0.42	down	1e-07	1e-07	3.01	7.09
hsa-miR-149-5p	0.41	down	1e-07	1e-07	8.59	20.8
hsa-miR-214-3p	0.46	down	1e-07	1e-07	2.03	4.4
hsa-miR-139-3p	0.46	down	1e-07	1e-07	9.67	21.05
hsa-miR-136-5p	0.38	down	1e-07	1e-07	6.99	18.17
hsa-miR-146a-5p	2.25	up	1e-07	1e-07	69.07	30.66
hsa-miR-335-3p	0.4	down	1e-07	1e-07	12.57	31.28
hsa-miR-20b-5p	0.44	down	1e-07	1e-07	20.26	45.69
hsa-miR-127-3p	0.4	down	1e-07	1e-07	85.71	212.81
hsa-miR-33a-5p	0.38	down	1e-07	1e-07	4.34	11.44
hsa-miR-3065-5p	0.44	down	1e-07	2.58e-07	1.37	3.14
hsa-miR-154-5p	0.49	down	1e-07	2.58e-07	1.39	2.83
hsa-miR-340-5p	2.3	up	1e-07	2.58e-07	15.14	6.57
hsa-miR-133a-3p	0.45	down	2e-07	5.1e-07	4	8.81
hsa-miR-1-3p	0.39	down	3e-07	7.57e-07	8.17	20.92
hsa-miR-708-3p	2.21	up	3e-07	7.57e-07	51.13	23.18
hsa-miR-509-3-5p	0.46	down	4e-07	9.81e-07	1.01	2.19
hsa-miR-135a-5p	0.26	down	4e-07	9.81e-07	5.57	21.5
hsa-miR-127-5p	0.44	down	4e-07	9.81e-07	49.8	113.41
hsa-miR-675-3p	0.24	down	5e-07	1.21e-06	13.35	55.07
hsa-miR-509-3p	0.3	down	6e-07	1.41e-06	5.64	18.69
hsa-miR-215-5p	3.78	up	6e-07	1.41e-06	44.95	11.91
hsa-miR-150-5p	2.09	up	1.3e-06	2.93e-06	375.16	179.7
hsa-miR-378c	2.2	up	2.3e-06	5.15e-06	11.6	5.26
hsa-miR-337-3p	0.45	down	2.4e-06	5.32e-06	7.73	17.15
hsa-miR-708-5p	2.07	up	4.4e-06	9.42e-06	29.76	14.4
hsa-miR-577	0.32	down	4.7e-06	1e-05	9.89	30.47
hsa-miR-223-5p	2.05	up	7.1e-06	1.48e-05	4.04	1.97
hsa-miR-1251-5p	0.28	down	1.59e-05	3.22e-05	3.3	11.93
hsa-miR-9-5p	0.33	down	1.67e-05	3.35e-05	611.83	1845.13
hsa-miR-375	0.39	down	2.05e-05	4.02e-05	34.76	89.76
hsa-miR-539-5p	0.48	down	3.61e-05	6.92e-05	2.36	4.87
hsa-miR-144-3p	2.14	up	0.0001038	0.000188	9.27	4.34
hsa-miR-31-5p	0.41	down	0.0003091	0.000543	4.35	10.49
hsa-miR-199b-5p	0.44	down	0.000556	0.000939	6.71	15.33
hsa-miR-483-3p	0.45	down	0.0007715	0.00128	1.49	3.29
hsa-miR-217	0.41	down	0.0028641	0.00446	19.92	48.09
