# Supplementary material for: Integrated analysis of differentially expressed profiles and construction of a competing endogenous long non-coding RNA network in renal cell carcinoma
Source: PeerJ. 2018 Jul 17;6:e5124. doi: 10.7717/peerj.5124 (PMC6054097; doi:10.7717/peerj.5124)
Supplement: Data S1 [file peerj-06-5124-s008.zip › Supplementary data/mRNA Stage1 vs non-tumor.xls]

## Sheet: default
GeneID	Gene Symbol	description	Fold-change	style	P-value	FDR	mean(Stage1)	mean(Normal)
10	NAT2	N-acetyltransferase 2 (arylamine N-acetyltransferase)	0.17	down	1e-07	1e-07	3.19	19.07
18	ABAT	4-aminobutyrate aminotransferase	0.17	down	1e-07	1e-07	420.27	2409.09
24	ABCA4	ATP binding cassette subfamily A member 4	0.03	down	1e-07	1e-07	6.86	225.79
36	ACADSB	acyl-CoA dehydrogenase, short/branched chain	0.31	down	1e-07	1e-07	1158.58	3783.93
40	ASIC2	acid sensing ion channel subunit 2	0.14	down	1e-07	1e-07	4.03	28.16
49	ACR	acrosin	3.24	up	1e-07	1e-07	8.86	2.74
55	ACPP	acid phosphatase, prostate	0.013	down	1e-07	1e-07	10.83	864.89
72	ACTG2	actin, gamma 2, smooth muscle, enteric	7.05	up	1e-07	1e-07	311.55	44.2
95	ACY1	aminoacylase 1	0.23	down	1e-07	1e-07	1086.15	4764.82
100	ADA	adenosine deaminase	4.55	up	1e-07	1e-07	163.84	36
101	ADAM8	ADAM metallopeptidase domain 8	4.23	up	1e-07	1e-07	123.16	29.13
108	ADCY2	adenylate cyclase 2 (brain)	4.17	up	1e-07	1e-07	35.87	8.6
113	ADCY7	adenylate cyclase 7	3.43	up	1e-07	1e-07	516.21	150.37
114	ADCY8	adenylate cyclase 8 (brain)	4.18	up	5.4e-06	9.69e-06	14.75	3.53
119	ADD2	adducin 2	5.41	up	1e-07	1e-07	16.5	3.05
123	PLIN2	perilipin 2	7.86	up	1e-07	1e-07	16297.5	2072.35
124	ADH1A	alcohol dehydrogenase 1A (class I), alpha polypeptide	0.15	down	1e-07	1e-07	2.45	16.64
125	ADH1B	alcohol dehydrogenase 1B (class I), beta polypeptide	0.058	down	1e-07	1e-07	138.8	2382.3
126	ADH1C	alcohol dehydrogenase 1C (class I), gamma polypeptide	0.012	down	1e-07	1e-07	4.34	365.94
127	ADH4	alcohol dehydrogenase 4 (class II), pi polypeptide	0.29	down	1e-07	1e-07	1.35	4.64
130	ADH6	alcohol dehydrogenase 6 (class V)	0.33	down	5.5e-06	9.86e-06	84.74	259.55
133	ADM	adrenomedullin	6.89	up	1e-07	1e-07	3536.34	512.94
134	ADORA1	adenosine A1 receptor	0.29	down	1e-07	1e-07	59.72	205.15
136	ADORA2B	adenosine A2b receptor	3.34	up	1e-07	1e-07	37.19	11.15
140	ADORA3	adenosine A3 receptor	10.34	up	1e-07	1e-07	271.24	26.22
147	ADRA1B	adrenoceptor alpha 1B	3.05	up	1e-07	1e-07	186.98	61.3
152	ADRA2C	adrenoceptor alpha 2C	0.29	down	1e-07	1e-07	83.46	289.04
153	ADRB1	adrenoceptor beta 1	0.13	down	1e-07	1e-07	4.1	30.97
173	AFM	afamin	0.07	down	1e-07	1e-07	6.25	89.88
174	AFP	alpha fetoprotein	0.25	down	1e-07	1e-07	2.3	9.22
176	ACAN	aggrecan	5.44	up	1e-07	1e-07	481.19	88.41
177	AGER	advanced glycosylation end product-specific receptor	5.1	up	1e-07	1e-07	59.33	11.64
186	AGTR2	angiotensin II receptor type 2	0.32	down	1e-07	1e-07	1.33	4.22
187	APLNR	apelin receptor	4.2	up	1e-07	1e-07	1365.79	325.48
189	AGXT	alanine-glyoxylate aminotransferase	0.15	down	1e-07	1e-07	11.06	72.01
213	ALB	albumin	0.045	down	1e-07	1e-07	27.28	611.95
222	ALDH3B2	aldehyde dehydrogenase 3 family member B2	0.11	down	1e-07	1e-07	2.97	28.31
229	ALDOB	aldolase, fructose-bisphosphate B	0.039	down	1e-07	1e-07	556.92	14327.1
230	ALDOC	aldolase, fructose-bisphosphate C	5.14	up	1e-07	1e-07	1542.45	300.34
240	ALOX5	arachidonate 5-lipoxygenase	4.84	up	1e-07	1e-07	594.33	122.9
242	ALOX12B	arachidonate 12-lipoxygenase, 12R type	4.87	up	1e-07	1e-07	9.38	1.93
247	ALOX15B	arachidonate 15-lipoxygenase, type B	19.46	up	1e-07	1e-07	33.52	1.72
259	AMBP	alpha-1-microglobulin/bikunin precursor	0.15	down	1e-07	1e-07	21.37	144.17
273	AMPH	amphiphysin	0.062	down	1e-07	1e-07	7.48	120.4
283	ANG	angiogenin	3.11	up	1e-07	1e-07	580.12	186.25
285	ANGPT2	angiopoietin 2	9.5	up	1e-07	1e-07	1867.98	196.61
286	ANK1	ankyrin 1	4.05	up	1e-07	1e-07	119.09	29.38
287	ANK2	ankyrin 2, neuronal	0.14	down	1e-07	1e-07	838.05	6123.01
306	ANXA3	annexin A3	0.11	down	1e-07	1e-07	86.22	792.27
307	ANXA4	annexin A4	3.14	up	1e-07	1e-07	13139.5	4179.24
312	ANXA13	annexin A13	5.63	up	1e-07	1e-07	219.14	38.95
313	AOAH	acyloxyacyl hydrolase	6.78	up	1e-07	1e-07	290.95	42.94
330	BIRC3	baculoviral IAP repeat containing 3	4.01	up	1e-07	1e-07	1547.11	385.53
332	BIRC5	baculoviral IAP repeat containing 5	7.95	up	1e-07	1e-07	44.1	5.55
338	APOB	apolipoprotein B	3.93	up	2e-07	3.97e-07	93.03	23.66
341	APOC1	apolipoprotein C1	39.46	up	1e-07	1e-07	1090.38	27.63
344	APOC2	apolipoprotein C2	4.41	up	1e-07	1e-07	94.13	21.37
345	APOC3	apolipoprotein C3	0.16	down	1e-07	1e-07	1.6	9.91
347	APOD	apolipoprotein D	0.2	down	1e-07	1e-07	79	397.96
350	APOH	apolipoprotein H	0.12	down	1e-07	1e-07	4.59	38.96
356	FASLG	Fas ligand	12.1	up	1e-07	1e-07	30.22	2.5
359	AQP2	aquaporin 2	7.4e-05	down	1e-07	1e-07	4.06	54655.4
360	AQP3	aquaporin 3 (Gill blood group)	0.18	down	1e-07	1e-07	1742.52	9818.45
361	AQP4	aquaporin 4	0.33	down	1e-07	1e-07	48.82	147.31
362	AQP5	aquaporin 5	0.097	down	1e-07	1e-07	1.48	15.23
363	AQP6	aquaporin 6	0.0041	down	1e-07	1e-07	4.66	1137.39
366	AQP9	aquaporin 9	3.82	up	1e-07	1e-07	62.42	16.35
379	ARL4D	ADP ribosylation factor like GTPase 4D	0.1	down	1e-07	1e-07	94.71	918.84
384	ARG2	arginase 2	0.18	down	1e-07	1e-07	480.48	2700.1
397	ARHGDIB	Rho GDP dissociation inhibitor beta	3.13	up	1e-07	1e-07	5217.5	1664.45
399	RHOH	ras homolog family member H	6.83	up	1e-07	1e-07	92.77	13.59
445	ASS1	argininosuccinate synthase 1	0.24	down	1e-07	1e-07	2436.58	10333.2
462	SERPINC1	serpin family C member 1	0.3	down	1e-07	1e-07	2.3	7.6
476	ATP1A1	ATPase Na+/K+ transporting subunit alpha 1	0.14	down	1e-07	1e-07	13659.6	98047
478	ATP1A3	ATPase Na+/K+ transporting subunit alpha 3	3.26	up	1e-07	1e-07	12.2	3.74
479	ATP12A	ATPase H+/K+ transporting non-gastric alpha2 subunit	0.0064	down	1e-07	1e-07	1.26	196.03
481	ATP1B1	ATPase Na+/K+ transporting subunit beta 1	0.32	down	1e-07	1e-07	18490.4	57631.2
487	ATP2A1	ATPase sarcoplasmic/endoplasmic reticulum Ca2+ transporting 1	6.78	up	1e-07	1e-07	11.07	1.63
491	ATP2B2	ATPase plasma membrane Ca2+ transporting 2	12.98	up	1e-07	1e-07	188.91	14.56
492	ATP2B3	ATPase plasma membrane Ca2+ transporting 3	0.12	down	1e-07	1e-07	1.22	10.52
496	ATP4B	ATPase H+/K+ transporting beta subunit	0.2	down	1e-07	1e-07	1.27	6.23
525	ATP6V1B1	ATPase H+ transporting V1 subunit B1	0.0081	down	1e-07	1e-07	18.16	2239.79
547	KIF1A	kinesin family member 1A	0.14	down	1e-07	1e-07	1.78	12.31
553	AVPR1B	arginine vasopressin receptor 1B	12.7	up	1e-07	1e-07	28.47	2.24
554	AVPR2	arginine vasopressin receptor 2	0.087	down	1e-07	1e-07	17.8	205.46
570	BAAT	bile acid-CoA:amino acid N-acyltransferase	3.83	up	1e-07	1e-07	10.63	2.78
577	ADGRB3	adhesion G protein-coupled receptor B3	0.24	down	1e-07	1e-07	6.72	27.69
590	BCHE	butyrylcholinesterase	0.19	down	1e-07	1e-07	11.49	58.97
595	CCND1	cyclin D1	4.77	up	1e-07	1e-07	17078.1	3583.49
597	BCL2A1	BCL2 related protein A1	5.36	up	1e-07	1e-07	54.86	10.24
610	HCN2	hyperpolarization activated cyclic nucleotide gated potassium channel 2	0.18	down	1e-07	1e-07	5.01	27.61
622	BDH1	3-hydroxybutyrate dehydrogenase, type 1	0.13	down	1e-07	1e-07	80.98	612.09
623	BDKRB1	bradykinin receptor B1	0.25	down	1e-07	1e-07	8.77	34.92
624	BDKRB2	bradykinin receptor B2	0.23	down	1e-07	1e-07	276.62	1179.35
627	BDNF	brain-derived neurotrophic factor	3.82	up	1e-07	1e-07	63.86	16.7
638	BIK	BCL2 interacting killer	0.21	down	1e-07	1e-07	4.56	21.81
639	PRDM1	PR domain 1	5.51	up	1e-07	1e-07	724.67	131.63
649	BMP1	bone morphogenetic protein 1	3.39	up	1e-07	1e-07	948.75	279.75
654	BMP6	bone morphogenetic protein 6	0.31	down	1e-07	1e-07	174.84	566.4
655	BMP7	bone morphogenetic protein 7	0.011	down	1e-07	1e-07	3.26	298.77
658	BMPR1B	bone morphogenetic protein receptor type 1B	0.016	down	1e-07	1e-07	11.09	680.98
660	BMX	BMX non-receptor tyrosine kinase	3.35	up	1e-07	1e-07	21.53	6.42
671	BPI	bactericidal/permeability-increasing protein	0.18	down	1e-07	1e-07	1.96	10.69
675	BRCA2	breast cancer 2	3.68	up	1e-07	1e-07	63.58	17.28
685	BTC	betacellulin	0.17	down	1e-07	1e-07	11.05	65.84
695	BTK	Bruton tyrosine kinase	7.32	up	1e-07	1e-07	179.92	24.57
699	BUB1	BUB1 mitotic checkpoint serine/threonine kinase	8.72	up	1e-07	1e-07	64.61	7.41
712	C1QA	complement component 1, q subcomponent, A chain	6.14	up	1e-07	1e-07	3463.25	564.35
713	C1QB	complement component 1, q subcomponent, B chain	7.26	up	1e-07	1e-07	3655.58	503.7
714	C1QC	complement component 1, q subcomponent, C chain	6.97	up	1e-07	1e-07	3163.74	454.07
717	C2	complement component 2	5.72	up	1e-07	1e-07	897.05	156.69
718	C3	complement component 3	19.99	up	1e-07	1e-07	20702	1035.61
719	C3AR1	complement component 3a receptor 1	4.33	up	1e-07	1e-07	452.62	104.49
720	C4A	complement component 4A (Rodgers blood group)	5.36	up	1e-07	1e-07	27142	5060.44
727	C5	complement component 5	0.32	down	1e-07	1e-07	80.72	249.98
730	C7	complement component 7	0.033	down	1e-07	1e-07	626.09	18928.3
735	C9	complement component 9	0.26	down	1e-07	1e-07	4.57	17.9
744	MPPED2	metallophosphoesterase domain containing 2	0.13	down	1e-07	1e-07	57.95	438.62
752	FMNL1	formin like 1	4.99	up	1e-07	1e-07	573.9	114.91
760	CA2	carbonic anhydrase 2	0.31	down	1e-07	1e-07	2133.65	6873.07
762	CA4	carbonic anhydrase 4	0.28	down	1e-07	1e-07	104.58	370.63
767	CA8	carbonic anhydrase 8	0.071	down	1e-07	1e-07	19.35	273.23
768	CA9	carbonic anhydrase 9	1205.25	up	1e-07	1e-07	3123.81	2.59
778	CACNA1F	calcium voltage-gated channel subunit alpha1 F	4.31	up	1e-07	1e-07	9.83	2.28
785	CACNB4	calcium voltage-gated channel auxiliary subunit beta 4	0.2	down	1e-07	1e-07	19.23	94.95
793	CALB1	calbindin 1	0.0019	down	1e-07	1e-07	3.21	1654.92
794	CALB2	calbindin 2	3.14	up	1e-07	1e-07	4.22	1.34
796	CALCA	calcitonin related polypeptide alpha	0.019	down	1e-07	1e-07	1.6	85.67
810	CALML3	calmodulin like 3	0.047	down	1e-07	1e-07	1.94	41.01
815	CAMK2A	calcium/calmodulin dependent protein kinase II alpha	0.17	down	1e-07	1e-07	2.62	15.64
827	CAPN6	calpain 6	0.12	down	1e-07	1e-07	77.73	658.48
828	CAPS	calcyphosine	0.13	down	1e-07	1e-07	80.38	600.24
834	CASP1	caspase 1	3.48	up	1e-07	1e-07	537.98	154.59
846	CASR	calcium sensing receptor	0.0064	down	1e-07	1e-07	13.7	2125.12
857	CAV1	caveolin 1	4.4	up	1e-07	1e-07	4604.78	1047.57
858	CAV2	caveolin 2	3.75	up	1e-07	1e-07	3112.99	831.22
860	RUNX2	runt related transcription factor 2	3.06	up	1e-07	1e-07	165.39	53.99
861	RUNX1	runt related transcription factor 1	3.63	up	1e-07	1e-07	962.42	265.11
864	RUNX3	runt related transcription factor 3	8.71	up	1e-07	1e-07	410.58	47.16
869	CBLN1	cerebellin 1 precursor	3.16	up	1e-07	1e-07	8.91	2.82
890	CCNA2	cyclin A2	5.95	up	1e-07	1e-07	98.87	16.63
912	CD1D	CD1d molecule	7	up	1e-07	1e-07	177.07	25.28
914	CD2	CD2 molecule	10.18	up	1e-07	1e-07	304.07	29.86
915	CD3D	CD3d molecule	10.49	up	1e-07	1e-07	116.74	11.13
916	CD3E	CD3e molecule	7.6	up	1e-07	1e-07	355.74	46.81
917	CD3G	CD3g molecule	8.43	up	1e-07	1e-07	43.81	5.2
919	CD247	CD247 molecule	8.67	up	1e-07	1e-07	163.15	18.81
920	CD4	CD4 molecule	3.65	up	1e-07	1e-07	1834.6	502.84
921	CD5	CD5 molecule	6.47	up	1e-07	1e-07	112.45	17.38
922	CD5L	CD5 molecule like	8.8	up	1e-07	1e-07	11.93	1.36
923	CD6	CD6 molecule	6.72	up	1e-07	1e-07	160.12	23.81
924	CD7	CD7 molecule	9.16	up	1e-07	1e-07	94.23	10.29
925	CD8A	CD8a molecule	9.43	up	1e-07	1e-07	347.58	36.87
926	CD8B	CD8b molecule	7.34	up	1e-07	1e-07	80.93	11.02
931	MS4A1	membrane spanning 4-domains A1	3.31	up	1e-07	1e-07	20.23	6.12
939	CD27	CD27 molecule	9.4	up	1e-07	1e-07	130.36	13.87
941	CD80	CD80 molecule	5.64	up	1e-07	1e-07	13.72	2.43
942	CD86	CD86 molecule	5.55	up	1e-07	1e-07	280.17	50.46
944	TNFSF8	tumor necrosis factor superfamily member 8	5.17	up	1e-07	1e-07	62.52	12.09
945	CD33	CD33 molecule	5.06	up	1e-07	1e-07	108.04	21.35
948	CD36	CD36 molecule	5.98	up	1e-07	1e-07	2706.91	452.65
949	SCARB1	scavenger receptor class B member 1	16.32	up	1e-07	1e-07	4233.99	259.5
951	CD37	CD37 molecule	5.81	up	1e-07	1e-07	470.24	80.9
952	CD38	CD38 molecule	3.05	up	1e-07	1e-07	33.55	11.02
956	ENTPD3	ectonucleoside triphosphate diphosphohydrolase 3	0.051	down	1e-07	1e-07	2.6	50.78
958	CD40	CD40 molecule	3.61	up	1e-07	1e-07	1041.83	288.57
959	CD40LG	CD40 ligand	4.57	up	1e-07	1e-07	27.39	5.99
962	CD48	CD48 molecule	5.75	up	1e-07	1e-07	359.75	62.53
963	CD53	CD53 molecule	3.34	up	1e-07	1e-07	1092.53	327.01
968	CD68	CD68 molecule	6.06	up	1e-07	1e-07	5644.37	930.79
970	CD70	CD70 molecule	139.08	up	1e-07	1e-07	311.93	2.24
971	CD72	CD72 molecule	5.9	up	1e-07	1e-07	88.09	14.94
973	CD79A	CD79a molecule	3.74	up	1e-07	1e-07	34	9.1
990	CDC6	cell division cycle 6	6.02	up	1e-07	1e-07	78.11	12.98
991	CDC20	cell division cycle 20	3.12	up	1e-07	1e-07	71.11	22.8
995	CDC25C	cell division cycle 25C	7.42	up	1e-07	1e-07	11.13	1.5
999	CDH1	cadherin 1	0.29	down	1e-07	1e-07	1952.38	6648.87
1001	CDH3	cadherin 3	0.05	down	1e-07	1e-07	22.75	456.31
1002	CDH4	cadherin 4	15.43	up	1e-07	1e-07	68.86	4.46
1004	CDH6	cadherin 6	4.22	up	1e-07	1e-07	3089.73	731.7
1006	CDH8	cadherin 8	10.9	up	1e-07	1e-07	15.71	1.44
1007	CDH9	cadherin 9	0.24	down	1e-07	1e-07	4.98	20.36
1012	CDH13	cadherin 13	3.1	up	1e-07	1e-07	1562.68	503.48
1014	CDH16	cadherin 16	0.15	down	1e-07	1e-07	4160.04	28383
1016	CDH18	cadherin 18	0.23	down	1e-07	1e-07	1.07	4.61
1018	CDK3	cyclin-dependent kinase 3	3.37	up	1e-07	1e-07	143.45	42.57
1029	CDKN2A	cyclin-dependent kinase inhibitor 2A	47.4	up	1e-07	1e-07	81.31	1.72
1030	CDKN2B	cyclin-dependent kinase inhibitor 2B	4.68	up	1e-07	1e-07	269.76	57.68
1033	CDKN3	cyclin-dependent kinase inhibitor 3	5.01	up	1e-07	1e-07	30.68	6.12
1036	CDO1	cysteine dioxygenase type 1	0.15	down	1e-07	1e-07	10.41	67.74
1038	CDR1	cerebellar degeneration related protein 1	4	up	1e-07	1e-07	6.31	1.58
1041	CDSN	corneodesmosin	6.74	up	1e-07	1e-07	27.18	4.03
1043	CD52	CD52 molecule	5.69	up	1e-07	1e-07	347.36	61.06
1056	CEL	carboxyl ester lipase	0.037	down	1e-07	1e-07	8.17	221.6
1058	CENPA	centromere protein A	6.8	up	1e-07	1e-07	13.73	2.02
1062	CENPE	centromere protein E	3.69	up	1e-07	1e-07	42.03	11.39
1063	CENPF	centromere protein F	3.79	up	1e-07	1e-07	186.11	49.11
1066	CES1	carboxylesterase 1	0.31	down	1e-07	2.02e-07	51.55	168.37
1080	CFTR	cystic fibrosis transmembrane conductance regulator	0.09	down	1e-07	1e-07	3.07	34.28
1081	CGA	glycoprotein hormones, alpha polypeptide	0.21	down	1e-07	1e-07	1.21	5.79
1089	CEACAM4	carcinoembryonic antigen related cell adhesion molecule 4	3.25	up	1e-07	1e-07	5.39	1.66
1113	CHGA	chromogranin A	0.13	down	1e-07	1e-07	1.31	9.95
1114	CHGB	chromogranin B	0.018	down	1e-07	1e-07	9.68	523.56
1117	CHI3L2	chitinase 3 like 2	4.22	up	1e-07	1e-07	33.51	7.94
1118	CHIT1	chitinase 1	13.17	up	1e-07	1e-07	39.2	2.98
1124	CHN2	chimerin 2	0.28	down	1e-07	1e-07	111.85	392.98
1128	CHRM1	cholinergic receptor muscarinic 1	0.31	down	1e-07	1e-07	1.5	4.82
1134	CHRNA1	cholinergic receptor nicotinic alpha 1 subunit	4.62	up	1e-07	1e-07	4.65	1.01
1137	CHRNA4	cholinergic receptor nicotinic alpha 4 subunit	0.1	down	1e-07	1e-07	2.19	21.65
1158	CKM	creatine kinase, M-type	0.18	down	1e-07	1e-07	1.56	8.51
1159	CKMT1B	creatine kinase, mitochondrial 1B	0.027	down	1e-07	1e-07	6.94	256.04
1160	CKMT2	creatine kinase, mitochondrial 2	0.057	down	1e-07	1e-07	15.55	274.36
1187	CLCNKA	chloride voltage-gated channel Ka	0.0024	down	1e-07	1e-07	9.35	3857.22
1188	CLCNKB	chloride voltage-gated channel Kb	0.0028	down	1e-07	1e-07	14.95	5378.42
1234	CCR5	C-C motif chemokine receptor 5 (gene/pseudogene)	7.26	up	1e-07	1e-07	274.14	37.75
1235	CCR6	C-C motif chemokine receptor 6	3.06	up	1e-07	1e-07	90.72	29.6
1236	CCR7	C-C motif chemokine receptor 7	5.21	up	1e-07	1e-07	56.34	10.82
1238	ACKR2	atypical chemokine receptor 2	0.19	down	1e-07	1e-07	16.84	89.65
1241	LTB4R	leukotriene B4 receptor	5.06	up	1e-07	1e-07	187.35	37.05
1259	CNGA1	cyclic nucleotide gated channel alpha 1	0.15	down	1e-07	1e-07	19.51	129.3
1268	CNR1	cannabinoid receptor 1 (brain)	3.61	up	1e-07	1e-07	29.73	8.23
1271	CNTFR	ciliary neurotrophic factor receptor	0.19	down	1e-07	1e-07	4.92	25.58
1272	CNTN1	contactin 1	0.015	down	1e-07	1e-07	6.27	412.91
1277	COL1A1	collagen type I alpha 1	5.3	up	1e-07	1e-07	8957.07	1691.33
1282	COL4A1	collagen type IV alpha 1	3.31	up	1e-07	1e-07	22495.6	6798.95
1285	COL4A3	collagen type IV alpha 3	0.21	down	1e-07	1e-07	297.47	1444.57
1286	COL4A4	collagen type IV alpha 4	0.21	down	1e-07	1e-07	436.12	2072.86
1287	COL4A5	collagen type IV alpha 5	0.11	down	1e-07	1e-07	108.2	998.8
1288	COL4A6	collagen type IV alpha 6	0.013	down	1e-07	1e-07	4.88	389.24
1290	COL5A2	collagen type V alpha 2	3.53	up	1e-07	1e-07	1674.73	473.76
1292	COL6A2	collagen type VI alpha 2	3.48	up	1e-07	1e-07	6456.55	1854.38
1295	COL8A1	collagen type VIII alpha 1	3.59	up	1e-07	1e-07	567.07	157.95
1298	COL9A2	collagen type IX alpha 2	0.12	down	1e-07	1e-07	51.96	442.69
1299	COL9A3	collagen type IX alpha 3	0.3	down	1e-07	1e-07	6.21	21.02
1302	COL11A2	collagen type XI alpha 2	3.11	up	1e-07	1e-07	15.19	4.88
1306	COL15A1	collagen type XV alpha 1	3.1	up	1e-07	1e-07	2365.29	763.7
1356	CP	ceruloplasmin (ferroxidase)	11.34	up	1e-07	1e-07	2860.46	252.31
1357	CPA1	carboxypeptidase A1	0.28	down	1e-07	1e-07	1.11	3.95
1359	CPA3	carboxypeptidase A3	8.07	up	1e-07	1e-07	190.02	23.54
1366	CLDN7	claudin 7	0.27	down	1e-07	1e-07	408.1	1532.66
1370	CPN2	carboxypeptidase N subunit 2	0.07	down	1e-07	1e-07	6.45	91.56
1373	CPS1	carbamoyl-phosphate synthase 1	0.29	down	1e-07	1e-07	40.11	136.59
1378	CR1	complement component 3b/4b receptor 1 (Knops blood group)	0.26	down	1e-07	1e-07	44.28	172.77
1380	CR2	complement component 3d receptor 2	0.038	down	1e-07	1e-07	2.44	64.86
1381	CRABP1	cellular retinoic acid binding protein 1	0.053	down	1e-07	1e-07	1.78	33.6
1382	CRABP2	cellular retinoic acid binding protein 2	0.25	down	1e-07	1e-07	26.71	106.48
1393	CRHBP	corticotropin releasing hormone binding protein	0.06	down	1e-07	1e-07	27.12	452.07
1404	HAPLN1	hyaluronan and proteoglycan link protein 1	19.78	up	1e-07	1e-07	171.99	8.7
1409	CRYAA	crystallin alpha A	0.024	down	1e-07	1e-07	3.55	148.17
1414	CRYBB1	crystallin beta B1	4.14	up	1e-07	1e-07	7.25	1.75
1427	CRYGS	crystallin gamma S	4.88	up	1e-07	1e-07	14.84	3.04
1436	CSF1R	colony stimulating factor 1 receptor	3.32	up	1e-07	1e-07	1890.72	569.7
1438	CSF2RA	colony stimulating factor 2 receptor alpha subunit	4.53	up	1e-07	1e-07	191.67	42.27
1441	CSF3R	colony stimulating factor 3 receptor	8.15	up	1e-07	1e-07	239.29	29.36
1462	VCAN	versican	3.49	up	1e-07	1e-07	4335.02	1242.81
1464	CSPG4	chondroitin sulfate proteoglycan 4	6.87	up	1e-07	1e-07	2994.95	436.14
1473	CST5	cystatin D	0.33	down	1e-07	1e-07	1.36	4.14
1474	CST6	cystatin E/M	0.27	down	1e-07	1e-07	2.89	10.66
1475	CSTA	cystatin A	6.91	up	1e-07	1e-07	51.11	7.4
1491	CTH	cystathionine gamma-lyase	0.28	down	1e-07	1e-07	64.21	228.96
1493	CTLA4	cytotoxic T-lymphocyte associated protein 4	7.78	up	1e-07	1e-07	16.51	2.12
1506	CTRL	chymotrypsin like	4.69	up	1e-07	1e-07	9.4	2
1510	CTSE	cathepsin E	3.64	up	1e-07	1e-07	15.67	4.3
1515	CTSV	cathepsin V	0.15	down	1e-07	1e-07	15.88	109.15
1520	CTSS	cathepsin S	3.65	up	1e-07	1e-07	2680.96	734.63
1521	CTSW	cathepsin W	9.73	up	1e-07	1e-07	174.39	17.92
1524	CX3CR1	C-X3-C motif chemokine receptor 1	3.73	up	1e-07	1e-07	353.51	94.71
1536	CYBB	cytochrome b-245 beta chain	3.47	up	1e-07	1e-07	1304.03	375.86
1543	CYP1A1	cytochrome P450 family 1 subfamily A member 1	0.16	down	1e-07	1e-07	1.83	11.75
1545	CYP1B1	cytochrome P450 family 1 subfamily B member 1	0.23	down	1e-07	1e-07	557.11	2397.3
1555	CYP2B6	cytochrome P450 family 2 subfamily B member 6	0.021	down	1e-07	1e-07	2.53	121.41
1558	CYP2C8	cytochrome P450 family 2 subfamily C member 8	4.54	up	1e-07	1e-07	34.89	7.69
1565	CYP2D6	cytochrome P450 family 2 subfamily D member 6	3.2	up	1e-07	1e-07	6.95	2.17
1573	CYP2J2	cytochrome P450 family 2 subfamily J member 2	29.74	up	1e-07	1e-07	1619.91	54.47
1577	CYP3A5	cytochrome P450 family 3 subfamily A member 5	5.59	up	1e-07	1e-07	317.99	56.89
1582	CYP8B1	cytochrome P450 family 8 subfamily B member 1	0.3	down	1e-07	1e-07	66.28	217.46
1583	CYP11A1	cytochrome P450 family 11 subfamily A member 1	0.28	down	1e-07	2.02e-07	3.24	11.6
1586	CYP17A1	cytochrome P450 family 17 subfamily A member 1	0.026	down	1e-07	1e-07	8.51	330.92
1589	CYP21A2	cytochrome P450 family 21 subfamily A member 2	3.89	up	1e-07	1e-07	74.82	19.26
1591	CYP24A1	cytochrome P450 family 24 subfamily A member 1	0.084	down	1e-07	1e-07	18.21	217.86
1594	CYP27B1	cytochrome P450 family 27 subfamily B member 1	0.12	down	1e-07	1e-07	14.3	120.21
1602	DACH1	dachshund family transcription factor 1	0.16	down	1e-07	1e-07	87.22	546.63
1610	DAO	D-amino-acid oxidase	0.17	down	1e-07	1e-07	36.63	209.85
1634	DCN	decorin	0.054	down	1e-07	1e-07	507.06	9397.19
1636	ACE	angiotensin I converting enzyme	3.38	up	1e-07	1e-07	1093.58	323.84
1643	DDB2	damage specific DNA binding protein 2	5.05	up	1e-07	1e-07	976.96	193.27
1672	DEFB1	defensin beta 1	0.086	down	1e-07	1e-07	677.34	7839.47
1674	DES	desmin	0.18	down	1e-07	1e-07	46.22	255.37
1690	COCH	cochlin	0.17	down	1e-07	1e-07	9.4	53.84
1731	SEPT1	septin 1	4.45	up	1e-07	1e-07	148.9	33.45
1733	DIO1	deiodinase, iodothyronine type I	0.027	down	1e-07	1e-07	7.29	268.68
1740	DLG2	discs large homolog 2	0.29	down	1e-07	1e-07	33.18	115.35
1745	DLX1	distal-less homeobox 1	10.26	up	1e-07	1e-07	12.99	1.27
1747	DLX3	distal-less homeobox 3	0.27	down	1e-07	1e-07	3.18	11.89
1748	DLX4	distal-less homeobox 4	4.14	up	1e-07	1e-07	7.46	1.81
1749	DLX5	distal-less homeobox 5	13.82	up	1e-07	1e-07	37.17	2.69
1750	DLX6	distal-less homeobox 6	4.32	up	1e-07	1e-07	5.92	1.37
1770	DNAH9	dynein axonemal heavy chain 9	0.24	down	1e-07	1e-07	13.6	55.66
1773	DNASE1	deoxyribonuclease I	0.048	down	1e-07	1e-07	37.38	780.28
1776	DNASE1L3	deoxyribonuclease I like 3	0.21	down	1e-07	1e-07	123.64	587.55
1794	DOCK2	dedicator of cytokinesis 2	6.36	up	1e-07	1e-07	557.45	87.61
1795	DOCK3	dedicator of cytokinesis 3	0.23	down	1e-07	1e-07	7.82	33.4
1800	DPEP1	dipeptidase 1 (renal)	0.049	down	1e-07	1e-07	62.28	1278.21
1804	DPP6	dipeptidyl peptidase like 6	0.034	down	1e-07	1e-07	5.51	160
1805	DPT	dermatopontin	0.11	down	1e-07	1e-07	19.24	179.64
1815	DRD4	dopamine receptor D4	3.75	up	1e-07	1e-07	6.69	1.78
1832	DSP	desmoplakin	0.21	down	1e-07	1e-07	1345.36	6295.39
1840	DTX1	deltex 1	0.15	down	1e-07	1e-07	50.38	335.77
1846	DUSP4	dual specificity phosphatase 4	3.93	up	1e-07	1e-07	117.93	30
1852	DUSP9	dual specificity phosphatase 9	0.0022	down	1e-07	1e-07	3.85	1735.83
1869	E2F1	E2F transcription factor 1	6.03	up	1e-07	1e-07	106.11	17.58
1870	E2F2	E2F transcription factor 2	8.44	up	1e-07	1e-07	31.25	3.7
1880	GPR183	G protein-coupled receptor 183	3.6	up	1e-07	1e-07	251.96	70.07
1890	TYMP	thymidine phosphorylase	7.83	up	1e-07	1e-07	1428.07	182.34
1906	EDN1	endothelin 1	3.32	up	1e-07	1e-07	1126.61	339.27
1944	EFNA3	ephrin A3	4.58	up	1e-07	1e-07	106.36	23.23
1950	EGF	epidermal growth factor	0.011	down	1e-07	1e-07	68.9	6425.56
1978	EIF4EBP1	eukaryotic translation initiation factor 4E binding protein 1	3.09	up	1e-07	1e-07	635.56	205.39
2001	ELF5	E74 like ETS transcription factor 5	0.0041	down	1e-07	1e-07	1.69	417.08
2015	ADGRE1	adhesion G protein-coupled receptor E1	8.23	up	1e-07	1e-07	38.76	4.71
2016	EMX1	empty spiracles homeobox 1	0.17	down	1e-07	1e-07	131.07	764.65
2019	EN1	engrailed homeobox 1	3.02	up	1e-07	1e-07	3.4	1.13
2026	ENO2	enolase 2	9.25	up	1e-07	1e-07	3115.3	336.75
2028	ENPEP	glutamyl aminopeptidase	3.12	up	1e-07	1e-07	7795.44	2497.45
2041	EPHA1	EPH receptor A1	0.19	down	1e-07	1e-07	42.71	223.16
2056	EPO	erythropoietin	4.44	up	4.3e-06	7.78e-06	12.66	2.85
2066	ERBB4	erb-b2 receptor tyrosine kinase 4	0.013	down	1e-07	1e-07	14.32	1061.77
2070	EYA4	EYA transcriptional coactivator and phosphatase 4	0.081	down	1e-07	1e-07	24.19	298.99
2103	ESRRB	estrogen related receptor beta	0.0096	down	1e-07	1e-07	3.89	405.88
2104	ESRRG	estrogen related receptor gamma	0.077	down	1e-07	1e-07	159.25	2060.31
2118	ETV4	ETS variant 4	0.16	down	1e-07	1e-07	6.91	42.82
2122	MECOM	MDS1 and EVI1 complex locus	0.14	down	1e-07	1e-07	652.09	4721.86
2123	EVI2A	ecotropic viral integration site 2A	4.31	up	1e-07	1e-07	319.32	74.02
2124	EVI2B	ecotropic viral integration site 2B	4.38	up	1e-07	1e-07	530.14	121.17
2139	EYA2	EYA transcriptional coactivator and phosphatase 2	0.31	down	1e-07	1e-07	38.51	124.41
2146	EZH2	enhancer of zeste 2 polycomb repressive complex 2 subunit	4.22	up	1e-07	1e-07	117.33	27.78
2147	F2	coagulation factor II, thrombin	3.33	up	7.8e-06	1.38e-05	4.89	1.47
2152	F3	coagulation factor III, tissue factor	0.21	down	1e-07	1e-07	82.32	383.71
2153	F5	coagulation factor V	0.27	down	1.3e-06	2.44e-06	75.01	273.55
2155	F7	coagulation factor VII	0.29	down	1e-07	1e-07	2.16	7.34
2160	F11	coagulation factor XI	0.016	down	1e-07	1e-07	11.14	677.6
2161	F12	coagulation factor XII	6.13	up	1e-07	1e-07	48.95	7.98
2168	FABP1	fatty acid binding protein 1	0.035	down	1e-07	1e-07	7.15	201.78
2171	FABP5	fatty acid binding protein 5	5.34	up	1e-07	1e-07	66.56	12.48
2172	FABP6	fatty acid binding protein 6	86.5	up	1e-07	1e-07	112.69	1.3
2173	FABP7	fatty acid binding protein 7	275.74	up	1e-07	1e-07	392.26	1.42
2175	FANCA	Fanconi anemia complementation group A	4.74	up	1e-07	1e-07	97.09	20.47
2191	FAP	fibroblast activation protein alpha	4.9	up	1e-07	1e-07	90.74	18.5
2192	FBLN1	fibulin 1	0.22	down	1e-07	1e-07	406.19	1811.41
2196	FAT2	FAT atypical cadherin 2	0.31	down	1e-07	1e-07	14.8	48.37
2203	FBP1	fructose-bisphosphatase 1	0.25	down	1e-07	1e-07	760.68	3000.25
2206	MS4A2	membrane spanning 4-domains A2	6.98	up	1e-07	1e-07	38.49	5.51
2207	FCER1G	Fc fragment of IgE receptor Ig	5.64	up	1e-07	1e-07	654.96	116.17
2209	FCGR1A	Fc fragment of IgG receptor Ia	9.79	up	1e-07	1e-07	139.56	14.26
2210	FCGR1B	Fc fragment of IgG receptor Ib	7.74	up	1e-07	1e-07	131.5	16.99
2212	FCGR2A	Fc fragment of IgG receptor IIa	4.14	up	1e-07	1e-07	1279.34	309.06
2213	FCGR2B	Fc fragment of IgG receptor IIb	4.74	up	1e-07	1e-07	179.64	37.9
2214	FCGR3A	Fc fragment of IgG receptor IIIa	10.86	up	1e-07	1e-07	2535.76	233.47
2235	FECH	ferrochelatase	0.29	down	1e-07	1e-07	689.86	2386.07
2246	FGF1	fibroblast growth factor 1	0.072	down	1e-07	1e-07	105.02	1453.01
2250	FGF5	fibroblast growth factor 5	0.32	down	1e-07	1e-07	2.05	6.43
2252	FGF7	fibroblast growth factor 7	0.26	down	1e-07	1e-07	48.3	182.62
2254	FGF9	fibroblast growth factor 9	0.0054	down	1e-07	1e-07	3.45	639.53
2256	FGF11	fibroblast growth factor 11	5.31	up	1e-07	1e-07	652.49	122.84
2262	GPC5	glypican 5	0.012	down	1e-07	1e-07	1.9	159.39
2266	FGG	fibrinogen gamma chain	4.49	up	0.0001513	0.000241	20.26	4.51
2295	FOXF2	forkhead box F2	3.87	up	1e-07	1e-07	9.92	2.56
2296	FOXC1	forkhead box C1	0.2	down	1e-07	1e-07	306.13	1521.91
2299	FOXI1	forkhead box I1	0.0035	down	1e-07	1e-07	2.73	780.45
2302	FOXJ1	forkhead box J1	0.04	down	1e-07	1e-07	3.67	92.01
2304	FOXE1	forkhead box E1	0.29	down	1e-07	1e-07	1.45	4.95
2305	FOXM1	forkhead box M1	5.49	up	1e-07	1e-07	162.27	29.56
2312	FLG	filaggrin	0.33	down	1e-07	1e-07	37.86	115.42
2321	FLT1	fms related tyrosine kinase 1	3.54	up	1e-07	1e-07	9846.74	2783.94
2330	FMO5	flavin containing monooxygenase 5	0.13	down	1e-07	1e-07	83.88	644.91
2350	FOLR2	folate receptor beta	3.06	up	1e-07	1e-07	396.46	129.54
2352	FOLR3	folate receptor 3 (gamma)	0.037	down	1e-07	1e-07	2.14	57.66
2357	FPR1	formyl peptide receptor 1	3.2	up	1e-07	1e-07	179.39	55.98
2359	FPR3	formyl peptide receptor 3	5.66	up	1e-07	1e-07	597.52	105.49
2444	FRK	fyn related Src family tyrosine kinase	0.3	down	1e-07	1e-07	116.41	387.49
2491	CENPI	centromere protein I	3.74	up	1e-07	1e-07	8.66	2.31
2525	FUT3	fucosyltransferase 3 (Lewis blood group)	0.27	down	1e-07	1e-07	22.3	81.29
2529	FUT7	fucosyltransferase 7	4.55	up	1e-07	1e-07	8.61	1.89
2538	G6PC	glucose-6-phosphatase catalytic subunit	0.16	down	1e-07	1e-07	60.09	376.97
2555	GABRA2	gamma-aminobutyric acid type A receptor alpha2 subunit	0.0071	down	1e-07	1e-07	1.54	217.84
2557	GABRA4	gamma-aminobutyric acid type A receptor alpha4 subunit	0.22	down	1e-07	1e-07	1.34	6.03
2561	GABRB2	gamma-aminobutyric acid type A receptor beta2 subunit	0.2	down	1e-07	1e-07	10.2	51.09
2563	GABRD	gamma-aminobutyric acid type A receptor delta subunit	100.15	up	1e-07	1e-07	242.21	2.42
2564	GABRE	gamma-aminobutyric acid type A receptor epsilon subunit	5.29	up	1e-07	1e-07	183.31	34.62
2568	GABRP	gamma-aminobutyric acid type A receptor pi subunit	0.083	down	1e-07	1e-07	10.05	120.69
2571	GAD1	glutamate decarboxylase 1	0.092	down	1e-07	1e-07	9.8	106.93
2583	B4GALNT1	beta-1,4-N-acetyl-galactosaminyltransferase 1	6.72	up	1e-07	1e-07	68.04	10.13
2591	GALNT3	polypeptide N-acetylgalactosaminyltransferase 3	0.1	down	1e-07	1e-07	71.41	694.81
2619	GAS1	growth arrest specific 1	0.16	down	1e-07	1e-07	54.48	332.37
2625	GATA3	GATA binding protein 3	0.056	down	1e-07	1e-07	76.33	1371.86
2634	GBP2	guanylate binding protein 2	3.36	up	1e-07	1e-07	2438.27	726.22
2638	GC	GC, vitamin D binding protein	0.3	down	0.0005904	0.000895	9.74	32.57
2642	GCGR	glucagon receptor	0.0084	down	1e-07	1e-07	2.02	242.01
2672	GFI1	growth factor independent 1 transcriptional repressor	5.9	up	1e-07	1e-07	35.82	6.07
2697	GJA1	gap junction protein alpha 1	3.51	up	1e-07	1e-07	3238.47	923.35
2700	GJA3	gap junction protein alpha 3	0.19	down	1e-07	1e-07	4.16	22.44
2719	GPC3	glypican 3	0.032	down	1e-07	1e-07	58.3	1809.73
2731	GLDC	glycine decarboxylase	0.13	down	1e-07	1e-07	179.72	1352.4
2743	GLRB	glycine receptor beta	0.15	down	1e-07	1e-07	25.01	171
2766	GMPR	guanosine monophosphate reductase	0.15	down	1e-07	1e-07	104.1	702.81
2769	GNA15	G protein subunit alpha 15	4.25	up	1e-07	1e-07	118.59	27.9
2786	GNG4	G protein subunit gamma 4	0.31	down	1e-07	1e-07	6.46	20.71
2792	GNGT1	G protein subunit gamma transducin 1	3.59	up	1e-07	1e-07	4.37	1.22
2796	GNRH1	gonadotropin releasing hormone 1	7.03	up	1e-07	1e-07	30.75	4.38
2813	GP2	glycoprotein 2	0.013	down	1e-07	1e-07	1.2	93.24
2823	GPM6A	glycoprotein M6A	0.29	down	1e-07	1e-07	94.66	322.03
2824	GPM6B	glycoprotein M6B	0.15	down	1e-07	1e-07	39.96	263.33
2826	CCR10	C-C motif chemokine receptor 10	3.21	up	1e-07	1e-07	21.37	6.65
2828	GPR4	G protein-coupled receptor 4	3.84	up	1e-07	1e-07	1087.25	283.42
2833	CXCR3	C-X-C motif chemokine receptor 3	10.63	up	1e-07	1e-07	63.57	5.98
2841	GPR18	G protein-coupled receptor 18	5.06	up	1e-07	1e-07	13.9	2.75
2842	GPR19	G protein-coupled receptor 19	4.74	up	1e-07	1e-07	8.13	1.72
2845	GPR22	G protein-coupled receptor 22	0.3	down	1e-07	1e-07	1.08	3.61
2847	MCHR1	melanin concentrating hormone receptor 1	20.84	up	1e-07	1e-07	49.18	2.36
2850	GPR27	G protein-coupled receptor 27	0.29	down	1e-07	1e-07	2.54	8.62
2857	GPR34	G protein-coupled receptor 34	3.86	up	1e-07	1e-07	274.17	71.09
2859	GPR35	G protein-coupled receptor 35	3.06	up	1e-07	1e-07	63.71	20.81
2867	FFAR2	free fatty acid receptor 2	3.54	up	1e-07	1e-07	7.3	2.06
2877	GPX2	glutathione peroxidase 2	0.13	down	1e-07	1e-07	3.39	26.46
2887	GRB10	growth factor receptor bound protein 10	3.41	up	1e-07	1e-07	3926.11	1152.46
2888	GRB14	growth factor receptor bound protein 14	0.24	down	1e-07	1e-07	138.37	578.83
2891	GRIA2	glutamate ionotropic receptor AMPA type subunit 2	0.32	down	1e-07	1e-07	1.44	4.53
2893	GRIA4	glutamate ionotropic receptor AMPA type subunit 4	7.2	up	1e-07	1e-07	59.06	8.21
2898	GRIK2	glutamate ionotropic receptor kainate type subunit 2	0.087	down	1e-07	1e-07	2.61	29.87
2899	GRIK3	glutamate ionotropic receptor kainate type subunit 3	77.93	up	1e-07	1e-07	496.22	6.37
2901	GRIK5	glutamate ionotropic receptor kainate type subunit 5	0.026	down	1e-07	1e-07	8.51	323.84
2906	GRIN2D	glutamate ionotropic receptor NMDA type subunit 2D	3.4	up	1e-07	1e-07	20.62	6.07
2911	GRM1	glutamate metabotropic receptor 1	0.042	down	1e-07	1e-07	3.88	92.39
2944	GSTM1	glutathione S-transferase mu 1	3.18	up	0.0036186	0.00511	73.48	23.08
2947	GSTM3	glutathione S-transferase mu 3 (brain)	0.096	down	1e-07	1e-07	512.82	5315.72
2949	GSTM5	glutathione S-transferase mu 5	0.29	down	1e-07	1e-07	20.85	70.83
2981	GUCA2B	guanylate cyclase activator 2B	7.76	up	1e-07	1e-07	8.27	1.07
2999	GZMH	granzyme H	11.33	up	1e-07	1e-07	90.11	7.95
3001	GZMA	granzyme A	9.29	up	1e-07	1e-07	231.71	24.95
3002	GZMB	granzyme B	7.97	up	1e-07	1e-07	86.27	10.82
3003	GZMK	granzyme K	9.47	up	1e-07	1e-07	199.25	21.04
3004	GZMM	granzyme M	7.24	up	1e-07	1e-07	31.89	4.41
3033	HADH	hydroxyacyl-CoA dehydrogenase	0.33	down	1e-07	1e-07	1021.22	3083.5
3055	HCK	HCK proto-oncogene, Src family tyrosine kinase	4.73	up	1e-07	1e-07	418.49	88.5
3059	HCLS1	hematopoietic cell-specific Lyn substrate 1	4.01	up	1e-07	1e-07	1374.36	342.48
3062	HCRTR2	hypocretin receptor 2	0.2	down	1e-07	1e-07	1.01	4.99
3067	HDC	histidine decarboxylase	6.32	up	1e-07	1e-07	17.64	2.79
3071	NCKAP1L	NCK associated protein 1 like	6.14	up	1e-07	1e-07	615.86	100.23
3078	CFHR1	complement factor H related 1	0.3	down	1e-07	1e-07	2.12	7.16
3099	HK2	hexokinase 2	12.76	up	1e-07	1e-07	1567.52	122.89
3101	HK3	hexokinase 3	8.51	up	1e-07	1e-07	73.73	8.67
3112	HLA-DOB	major histocompatibility complex, class II, DO beta	3.89	up	1e-07	1e-07	56.01	14.4
3113	HLA-DPA1	major histocompatibility complex, class II, DP alpha 1	3.13	up	1e-07	1e-07	10978.1	3506.93
3115	HLA-DPB1	major histocompatibility complex, class II, DP beta 1	3.81	up	1e-07	1e-07	6816.45	1790.55
3117	HLA-DQA1	major histocompatibility complex, class II, DQ alpha 1	4.02	up	1e-07	1e-07	2895.35	720.53
3118	HLA-DQA2	major histocompatibility complex, class II, DQ alpha 2	4.2	up	1e-07	1e-07	487.28	116.15
3119	HLA-DQB1	major histocompatibility complex, class II, DQ beta 1	5.2	up	1e-07	1e-07	4123.54	792.43
3120	HLA-DQB2	major histocompatibility complex, class II, DQ beta 2	10.29	up	1e-07	1e-07	161.53	15.7
3134	HLA-F	major histocompatibility complex, class I, F	5.07	up	1e-07	1e-07	2961.99	584.57
3135	HLA-G	major histocompatibility complex, class I, G	12.32	up	1e-07	1e-07	509.29	41.35
3142	HLX	H2.0 like homeobox	5.43	up	1e-07	1e-07	350.17	64.5
3158	HMGCS2	3-hydroxy-3-methylglutaryl-CoA synthase 2	0.053	down	1e-07	1e-07	201.96	3783.44
3162	HMOX1	heme oxygenase 1	7.22	up	1e-07	1e-07	5539.23	767.66
3167	HMX2	H6 family homeobox 2	0.14	down	1e-07	1e-07	1.02	7.1
3171	FOXA3	forkhead box A3	0.062	down	1e-07	1e-07	2.91	46.76
3177	SLC29A2	solute carrier family 29 member 2	0.11	down	1e-07	1e-07	33.23	299.6
3207	HOXA11	homeobox A11	0.29	down	1e-07	1e-07	29.28	99.66
3208	HPCA	hippocalcin	7.82	up	1e-07	1e-07	20.63	2.64
3215	HOXB5	homeobox B5	0.26	down	1e-07	1e-07	60.48	234.06
3216	HOXB6	homeobox B6	0.23	down	1e-07	1e-07	181.59	800.01
3218	HOXB8	homeobox B8	0.17	down	1e-07	1e-07	92.86	550.75
3219	HOXB9	homeobox B9	0.039	down	1e-07	1e-07	41.4	1073.2
3234	HOXD8	homeobox D8	0.29	down	1e-07	1e-07	557.14	1901.46
3236	HOXD10	homeobox D10	0.29	down	1e-07	1e-07	132.56	462.17
3239	HOXD13	homeobox D13	4.81	up	1e-07	1e-07	5.64	1.17
3241	HPCAL1	hippocalcin like 1	3.11	up	1e-07	1e-07	4073.91	1310.97
3242	HPD	4-hydroxyphenylpyruvate dioxygenase	0.02	down	1e-07	1e-07	22.65	1161.48
3248	HPGD	hydroxyprostaglandin dehydrogenase 15-(NAD)	0.16	down	1e-07	1e-07	149.77	946
3263	HPX	hemopexin	3.79	up	1e-07	1e-07	5.15	1.36
3273	HRG	histidine rich glycoprotein	0.0026	down	1e-07	1e-07	2.1	820.82
3274	HRH2	histamine receptor H2	9.31	up	1e-07	1e-07	190.5	20.47
3290	HSD11B1	hydroxysteroid (11-beta) dehydrogenase 1	0.27	down	1e-07	1e-07	16.8	61.89
3291	HSD11B2	hydroxysteroid (11-beta) dehydrogenase 2	0.065	down	1e-07	1e-07	737.5	11430.9
3293	HSD17B3	hydroxysteroid (17-beta) dehydrogenase 3	5.47	up	1e-07	1e-07	6.89	1.26
3299	HSF4	heat shock transcription factor 4	52.31	up	1e-07	1e-07	592.83	11.33
3306	HSPA2	heat shock protein family A (Hsp70) member 2	0.067	down	1e-07	1e-07	290.65	4313.1
3310	HSPA6	heat shock protein family A (Hsp70) member 6	6.02	up	1e-07	1e-07	183.81	30.55
3355	HTR1F	5-hydroxytryptamine receptor 1F	3.9	up	1e-07	1e-07	22.72	5.83
3362	HTR6	5-hydroxytryptamine receptor 6	7.78	up	1e-07	1e-07	8.29	1.07
3363	HTR7	5-hydroxytryptamine receptor 7	4.69	up	1e-07	1e-07	18.42	3.93
3381	IBSP	integrin binding sialoprotein	3.69	up	1e-07	1e-07	3.97	1.08
3458	IFNG	interferon, gamma	4.2	up	1e-07	1e-07	4.61	1.1
3481	IGF2	insulin like growth factor 2	0.23	down	1e-07	1e-07	391.22	1684.65
3483	IGFALS	insulin like growth factor binding protein acid labile subunit	0.33	down	1e-07	1e-07	4.93	15.06
3485	IGFBP2	insulin like growth factor binding protein 2	0.16	down	1e-07	1e-07	351.74	2232.37
3486	IGFBP3	insulin like growth factor binding protein 3	9.28	up	1e-07	1e-07	34085.3	3671.4
3559	IL2RA	interleukin 2 receptor subunit alpha	5	up	1e-07	1e-07	30.06	6.01
3560	IL2RB	interleukin 2 receptor subunit beta	10.3	up	1e-07	1e-07	435.52	42.29
3561	IL2RG	interleukin 2 receptor subunit gamma	3.11	up	1e-07	1e-07	486.81	156.43
3563	IL3RA	interleukin 3 receptor subunit alpha	3.05	up	1e-07	1e-07	352.06	115.41
3575	IL7R	interleukin 7 receptor	3.87	up	1e-07	1e-07	109.04	28.16
3586	IL10	interleukin 10	3.05	up	1e-07	1e-07	11.57	3.8
3587	IL10RA	interleukin 10 receptor subunit alpha	5.01	up	1e-07	1e-07	856.85	170.97
3589	IL11	interleukin 11	0.096	down	1e-07	1e-07	1.59	16.46
3594	IL12RB1	interleukin 12 receptor subunit beta 1	8.29	up	1e-07	1e-07	79.55	9.6
3603	IL16	interleukin 16	3.77	up	1e-07	1e-07	563.04	149.24
3604	TNFRSF9	tumor necrosis factor receptor superfamily member 9	9.5	up	1e-07	1e-07	19.54	2.06
3620	IDO1	indoleamine 2,3-dioxygenase 1	18.32	up	1e-07	1e-07	439.05	23.96
3625	INHBB	inhibin beta B	18.23	up	1e-07	1e-07	1143.24	62.72
3627	CXCL10	C-X-C motif chemokine ligand 10	8.29	up	1e-07	1e-07	383.23	46.21
3635	INPP5D	inositol polyphosphate-5-phosphatase D	3.16	up	1e-07	1e-07	919.24	290.54
3645	INSRR	insulin receptor related receptor	0.047	down	1e-07	1e-07	1.67	35.96
3662	IRF4	interferon regulatory factor 4	4.36	up	1e-07	1e-07	41.64	9.54
3664	IRF6	interferon regulatory factor 6	0.2	down	1e-07	1e-07	149.19	733.62
3669	ISG20	interferon stimulated exonuclease gene 20kDa	5.27	up	1e-07	1e-07	197.47	37.45
3676	ITGA4	integrin subunit alpha 4	3.66	up	1e-07	1e-07	790.87	215.95
3678	ITGA5	integrin subunit alpha 5	3.72	up	1e-07	1e-07	3786.2	1017.31
3681	ITGAD	integrin subunit alpha D	13.27	up	1e-07	1e-07	15.07	1.14
3683	ITGAL	integrin subunit alpha L	6.52	up	1e-07	1e-07	650.58	99.72
3684	ITGAM	integrin subunit alpha M	4.81	up	1e-07	1e-07	411.44	85.53
3687	ITGAX	integrin subunit alpha X	15.62	up	1e-07	1e-07	484.34	31.02
3689	ITGB2	integrin subunit beta 2	5.72	up	1e-07	1e-07	2550.54	445.9
3694	ITGB6	integrin subunit beta 6	0.1	down	1e-07	1e-07	181.8	1746.32
3698	ITIH2	inter-alpha-trypsin inhibitor heavy chain 2	0.15	down	1e-07	1e-07	2.26	14.81
3700	ITIH4	inter-alpha-trypsin inhibitor heavy chain family member 4	4.19	up	1e-07	1e-07	45.5	10.87
3702	ITK	IL2 inducible T-cell kinase	6.55	up	1e-07	1e-07	124.2	18.97
3706	ITPKA	inositol-trisphosphate 3-kinase A	5.69	up	1e-07	1e-07	9.81	1.72
3714	JAG2	jagged 2	3.34	up	1e-07	1e-07	857.98	256.92
3718	JAK3	Janus kinase 3	5.14	up	1e-07	1e-07	442.62	86.05
3732	CD82	CD82 molecule	0.33	down	1e-07	1e-07	409.28	1235.91
3738	KCNA3	potassium voltage-gated channel subfamily A member 3	3.64	up	1e-07	1e-07	24.97	6.87
3739	KCNA4	potassium voltage-gated channel subfamily A member 4	0.24	down	1e-07	1e-07	1.14	4.79
3752	KCND3	potassium voltage-gated channel subfamily D member 3	0.21	down	1e-07	1e-07	6.53	31.42
3753	KCNE1	potassium voltage-gated channel subfamily E regulatory subunit 1	0.021	down	1e-07	1e-07	3.87	187.32
3756	KCNH1	potassium voltage-gated channel subfamily H member 1	0.24	down	1e-07	1e-07	4.63	19.66
3758	KCNJ1	potassium voltage-gated channel subfamily J member 1	0.0019	down	1e-07	1e-07	16.82	8932.96
3759	KCNJ2	potassium voltage-gated channel subfamily J member 2	3.58	up	1e-07	1e-07	326.97	91.42
3766	KCNJ10	potassium voltage-gated channel subfamily J member 10	0.005	down	1e-07	1e-07	11.34	2281.23
3768	KCNJ12	potassium voltage-gated channel subfamily J member 12	0.19	down	1e-07	1e-07	40.32	210.74
3769	KCNJ13	potassium voltage-gated channel subfamily J member 13	0.027	down	1e-07	1e-07	4.57	169.18
3773	KCNJ16	potassium voltage-gated channel subfamily J member 16	0.26	down	1e-07	1e-07	3250.84	12382.3
3777	KCNK3	potassium two pore domain channel subfamily K member 3	6.38	up	1e-07	1e-07	969.09	151.96
3778	KCNMA1	potassium calcium-activated channel subfamily M alpha 1	5.34	up	1e-07	1e-07	873.79	163.5
3780	KCNN1	potassium calcium-activated channel subfamily N member 1	14.35	up	1e-07	1e-07	24.47	1.71
3783	KCNN4	potassium calcium-activated channel subfamily N member 4	3.63	up	1e-07	1e-07	29.62	8.15
3784	KCNQ1	potassium voltage-gated channel subfamily Q member 1	0.24	down	1e-07	1e-07	342.68	1407.97
3787	KCNS1	potassium voltage-gated channel modifier subfamily S member 1	0.24	down	1e-07	1e-07	4.03	16.99
3798	KIF5A	kinesin family member 5A	0.096	down	1e-07	1e-07	1.8	18.78
3802	KIR2DL1	killer cell immunoglobulin like receptor, two Ig domains and long cytoplasmic tail 1	3.04	up	1e-07	1e-07	3.44	1.13
3804	KIR2DL3	killer cell immunoglobulin like receptor, two Ig domains and long cytoplasmic tail 3	3.54	up	1e-07	1e-07	3.97	1.12
3805	KIR2DL4	killer cell immunoglobulin like receptor, two Ig domains and long cytoplasmic tail 4	4.14	up	1e-07	1e-07	5.6	1.35
3809	KIR2DS4	killer cell immunoglobulin like receptor, two Ig domains and short cytoplasmic tail 4	3.54	up	1e-07	1e-07	4.01	1.13
3811	KIR3DL1	killer cell immunoglobulin like receptor, three Ig domains and long cytoplasmic tail 1	3.85	up	1e-07	1e-07	5.05	1.31
3812	KIR3DL2	killer cell immunoglobulin like receptor, three Ig domains and long cytoplasmic tail 2	3.31	up	1e-07	1e-07	3.9	1.18
3815	KIT	KIT proto-oncogene receptor tyrosine kinase	0.25	down	1e-07	1e-07	298.72	1202.13
3816	KLK1	kallikrein 1	0.019	down	1e-07	1e-07	2.75	142.6
3820	KLRB1	killer cell lectin like receptor B1	5.28	up	1e-07	1e-07	95.03	18.02
3821	KLRC1	killer cell lectin like receptor C1	3.99	up	1e-07	1e-07	7.16	1.8
3823	KLRC3	killer cell lectin like receptor C3	3.46	up	1e-07	1e-07	3.99	1.15
3824	KLRD1	killer cell lectin like receptor D1	8.48	up	1e-07	1e-07	57.82	6.82
3827	KNG1	kininogen 1	0.00025	down	1e-07	1e-07	4.17	16348.4
3833	KIFC1	kinesin family member C1	4.89	up	1e-07	1e-07	80.01	16.37
3855	KRT7	keratin 7	0.055	down	1e-07	1e-07	123.47	2246.66
3880	KRT19	keratin 19	0.24	down	1e-07	2.02e-07	595	2472.65
3887	KRT81	keratin 81	3.55	up	1e-07	1e-07	6.73	1.89
3892	KRT86	keratin 86	4.58	up	1e-07	1e-07	13.93	3.04
3897	L1CAM	L1 cell adhesion molecule	0.012	down	1e-07	1e-07	30.64	2516.22
3898	LAD1	ladinin 1	0.071	down	1e-07	1e-07	101.32	1433.61
3902	LAG3	lymphocyte activating 3	7.77	up	1e-07	1e-07	71.01	9.14
3903	LAIR1	leukocyte associated immunoglobulin like receptor 1	7.27	up	1e-07	1e-07	599.81	82.47
3908	LAMA2	laminin subunit alpha 2	0.21	down	1e-07	1e-07	97.06	467.22
3910	LAMA4	laminin subunit alpha 4	6.81	up	1e-07	1e-07	3131.02	459.46
3918	LAMC2	laminin subunit gamma 2	0.17	down	1e-07	1e-07	149.43	874.25
3931	LCAT	lecithin-cholesterol acyltransferase	3.01	up	1e-07	1e-07	121.1	40.24
3932	LCK	LCK proto-oncogene, Src family tyrosine kinase	3.28	up	1e-07	1e-07	215.86	65.76
3934	LCN2	lipocalin 2	0.097	down	1e-07	1e-07	4.87	50.18
3936	LCP1	lymphocyte cytosolic protein 1	3.71	up	1e-07	1e-07	2692.81	725.52
3937	LCP2	lymphocyte cytosolic protein 2	4.61	up	1e-07	1e-07	703.73	152.78
3945	LDHB	lactate dehydrogenase B	0.27	down	1e-07	1e-07	8913.29	32567.2
3949	LDLR	low density lipoprotein receptor	0.33	down	1e-07	1e-07	258.8	781.36
3956	LGALS1	galectin 1	3.7	up	1e-07	1e-07	3832.37	1036.3
3965	LGALS9	galectin 9	4.3	up	1e-07	1e-07	994.69	231.55
3975	LHX1	LIM homeobox 1	0.015	down	1e-07	1e-07	1.88	125.37
4004	LMO1	LIM domain only 1	0.24	down	1e-07	1e-07	2.57	10.81
4010	LMX1B	LIM homeobox transcription factor 1 beta	0.042	down	1e-07	1e-07	2.18	52.61
4015	LOX	lysyl oxidase	10.38	up	1e-07	1e-07	2692.94	259.49
4017	LOXL2	lysyl oxidase like 2	6.91	up	1e-07	1e-07	1701.75	246.21
4045	LSAMP	limbic system-associated membrane protein	0.055	down	1e-07	1e-07	2.21	40.42
4046	LSP1	lymphocyte-specific protein 1	5.52	up	1e-07	1e-07	795.09	144.16
4049	LTA	lymphotoxin alpha	5.84	up	1e-07	1e-07	9.88	1.69
4051	CYP4F3	cytochrome P450 family 4 subfamily F member 3	0.13	down	1e-07	1e-07	11.69	89.67
4056	LTC4S	leukotriene C4 synthase	3.36	up	1e-07	1e-07	51.48	15.34
4057	LTF	lactotransferrin	0.25	down	1e-07	2.02e-07	198.67	803.04
4059	BCAM	basal cell adhesion molecule (Lutheran blood group)	0.26	down	1e-07	1e-07	4130.46	16173.7
4060	LUM	lumican	0.16	down	1e-07	1e-07	532.41	3381.68
4062	LY6H	lymphocyte antigen 6 complex, locus H	6.67	up	1e-07	1e-07	12.92	1.94
4063	LY9	lymphocyte antigen 9	7.35	up	1e-07	1e-07	40.26	5.48
4064	CD180	CD180 molecule	5.88	up	1e-07	1e-07	107.18	18.23
4068	SH2D1A	SH2 domain containing 1A	7.33	up	1e-07	1e-07	63.09	8.61
4069	LYZ	lysozyme	5.85	up	1e-07	1e-07	3708.5	633.56
4070	TACSTD2	tumor-associated calcium signal transducer 2	0.037	down	1e-07	1e-07	215.82	5898.14
4072	EPCAM	epithelial cell adhesion molecule	0.097	down	1e-07	1e-07	770.33	7952.04
4118	MAL	mal, T-cell differentiation protein	0.035	down	1e-07	1e-07	309.52	8918.48
4121	MAN1A1	mannosidase alpha class 1A member 1	0.29	down	1e-07	1e-07	1351.06	4637.98
4135	MAP6	microtubule associated protein 6	0.16	down	1e-07	1e-07	61.03	372.32
4137	MAPT	microtubule associated protein tau	3.58	up	1e-07	1e-07	1407.24	393.44
4143	MAT1A	methionine adenosyltransferase 1A	0.1	down	1e-07	1e-07	5.26	52.02
4145	MATK	megakaryocyte-associated tyrosine kinase	7.93	up	1e-07	1e-07	88.57	11.17
4157	MC1R	melanocortin 1 receptor	3.15	up	1e-07	1e-07	78.49	24.96
4162	MCAM	melanoma cell adhesion molecule	4.28	up	1e-07	1e-07	7742.26	1807.22
4166	CHST6	carbohydrate sulfotransferase 6	0.18	down	1e-07	1e-07	2.98	16.59
4185	ADAM11	ADAM metallopeptidase domain 11	4.36	up	1e-07	1e-07	10.85	2.49
4210	MEFV	Mediterranean fever	5.35	up	1e-07	1e-07	22.8	4.26
4232	MEST	mesoderm specific transcript	0.29	down	1e-07	1e-07	205.31	697.54
4239	MFAP4	microfibrillar associated protein 4	0.24	down	1e-07	1e-07	271.51	1109.95
4241	MELTF	melanotransferrin	0.097	down	1e-07	1e-07	20.37	209.9
4246	SCGB2A1	secretoglobin family 2A member 1	0.17	down	1e-07	1e-07	2.01	11.95
4283	CXCL9	C-X-C motif chemokine ligand 9	10.03	up	1e-07	1e-07	814.24	81.22
4288	MKI67	marker of proliferation Ki-67	6.75	up	1e-07	1e-07	328.26	48.66
4293	MAP3K9	mitogen-activated protein kinase kinase kinase 9	0.22	down	1e-07	1e-07	25.62	117.22
4306	NR3C2	nuclear receptor subfamily 3 group C member 2	0.24	down	1e-07	1e-07	338.76	1422.35
4316	MMP7	matrix metallopeptidase 7	0.22	down	1e-07	1e-07	587.18	2648.97
4318	MMP9	matrix metallopeptidase 9	10.26	up	1e-07	1e-07	158	15.4
4320	MMP11	matrix metallopeptidase 11	4.8	up	1e-07	1e-07	407.77	85
4325	MMP16	matrix metallopeptidase 16	6.33	up	1e-07	1e-07	32.3	5.1
4329	ALDH6A1	aldehyde dehydrogenase 6 family member A1	0.15	down	1e-07	1e-07	532.59	3567.59
4332	MNDA	myeloid cell nuclear differentiation antigen	4.4	up	1e-07	1e-07	278.89	63.4
4345	CD200	CD200 molecule	3.3	up	1e-07	1e-07	694.69	210.46
4355	MPP2	membrane palmitoylated protein 2	0.14	down	1e-07	1e-07	15.28	111.74
4439	MSH5	mutS homolog 5	3.83	up	1e-07	1e-07	222.9	58.25
4481	MSR1	macrophage scavenger receptor 1	4.52	up	1e-07	1e-07	944.42	208.86
4493	MT1E	metallothionein 1E	0.33	down	1e-07	1e-07	426.32	1283.43
4494	MT1F	metallothionein 1F	0.17	down	1e-07	1e-07	187.74	1083.68
4495	MT1G	metallothionein 1G	0.022	down	1e-07	1e-07	68.25	3126.25
4496	MT1H	metallothionein 1H	0.016	down	1e-07	1e-07	5.79	361.93
4499	MT1M	metallothionein 1M	0.3	down	1e-07	1e-07	22.07	73.4
4501	MT1X	metallothionein 1X	0.26	down	1e-07	1e-07	375.15	1460.64
4504	MT3	metallothionein 3	3.5	up	1.09e-05	1.91e-05	67.93	19.42
4515	MTCP1	mature T-cell proliferation 1	5.12	up	1e-07	1e-07	88.01	17.2
4542	MYO1F	myosin IF	7.13	up	1e-07	1e-07	572.14	80.26
4543	MTNR1A	melatonin receptor 1A	0.21	down	1e-07	1e-07	1.61	7.7
4547	MTTP	microsomal triglyceride transfer protein	0.042	down	1e-07	1e-07	5.99	140.94
4582	MUC1	mucin 1, cell surface associated	0.18	down	1e-07	1e-07	971.18	5535.92
4588	MUC6	mucin 6, oligomeric mucus/gel-forming	0.23	down	1e-07	1e-07	6.82	29.19
4602	MYB	MYB proto-oncogene, transcription factor	4.77	up	1e-07	1e-07	7.94	1.67
4603	MYBL1	MYB proto-oncogene like 1	3.06	up	1e-07	1e-07	114.14	37.27
4605	MYBL2	MYB proto-oncogene like 2	17.94	up	1e-07	1e-07	64.46	3.59
4608	MYBPH	myosin binding protein H	0.12	down	1e-07	1e-07	1.26	10.42
4609	MYC	v-myc avian myelocytomatosis viral oncogene homolog	3.24	up	1e-07	1e-07	1764.56	544.12
4621	MYH3	myosin, heavy chain 3, skeletal muscle, embryonic	3.29	up	1e-07	1e-07	28.98	8.81
4626	MYH8	myosin, heavy chain 8, skeletal muscle, perinatal	0.14	down	1e-07	1e-07	7.72	53.55
4628	MYH10	myosin, heavy chain 10, non-muscle	0.26	down	1e-07	1e-07	1479.75	5711.26
4635	MYL4	myosin light chain 4	4.83	up	1e-07	1e-07	8.65	1.79
4674	NAP1L2	nucleosome assembly protein 1 like 2	0.13	down	1e-07	1e-07	53.57	407.83
4675	NAP1L3	nucleosome assembly protein 1 like 3	0.3	down	1e-07	1e-07	42.59	143.67
4685	NCAM2	neural cell adhesion molecule 2	0.16	down	1e-07	1e-07	2.28	14.14
4688	NCF2	neutrophil cytosolic factor 2	3.76	up	1e-07	1e-07	311.44	82.86
4689	NCF4	neutrophil cytosolic factor 4	4.69	up	1e-07	1e-07	183.59	39.12
4741	NEFM	neurofilament, medium polypeptide	0.22	down	1e-07	1e-07	12.57	57.06
4745	NELL1	neural EGFL like 1	0.0033	down	1e-07	1e-07	1.79	547.26
4751	NEK2	NIMA related kinase 2	6.28	up	1e-07	1e-07	29.15	4.64
4803	NGF	nerve growth factor	3.88	up	1e-07	1e-07	98.27	25.33
4804	NGFR	nerve growth factor receptor	4.52	up	1e-07	1e-07	582.75	128.87
4807	NHLH1	nescient helix-loop-helix 1	3.21	up	1e-07	1e-07	3.89	1.21
4815	NINJ2	ninjurin 2	3.68	up	1e-07	1e-07	33.68	9.16
4818	NKG7	natural killer cell granule protein 7	10.52	up	1e-07	1e-07	331.34	31.51
4828	NMB	neuromedin B	3.85	up	1e-07	1e-07	300.93	78.09
4837	NNMT	nicotinamide N-methyltransferase	20.75	up	1e-07	1e-07	8991.88	433.42
4838	NODAL	nodal growth differentiation factor	3.5	up	1e-07	1e-07	5.86	1.67
4842	NOS1	nitric oxide synthase 1	0.036	down	1e-07	1e-07	2.77	76.11
4858	NOVA2	NOVA alternative splicing regulator 2	3.91	up	1e-07	1e-07	145.03	37.13
4868	NPHS1	NPHS1 nephrin	0.02	down	1e-07	1e-07	4.16	209.51
4885	NPTX2	neuronal pentraxin 2	116.95	up	1e-07	1e-07	921.43	7.88
4889	NPY5R	neuropeptide Y receptor Y5	0.15	down	1e-07	1e-07	11.58	76.55
4914	NTRK1	neurotrophic receptor tyrosine kinase 1	0.27	down	1e-07	1e-07	2.72	10
4915	NTRK2	neurotrophic receptor tyrosine kinase 2	0.18	down	1e-07	1e-07	482.38	2643.15
4958	OMD	osteomodulin	0.28	down	1e-07	1e-07	12.34	44.87
4969	OGN	osteoglycin	0.13	down	1e-07	1e-07	17.54	131.55
4974	OMG	oligodendrocyte myelin glycoprotein	3.13	up	1e-07	1e-07	3.77	1.2
5008	OSM	oncostatin M	3.12	up	1e-07	1e-07	39.37	12.62
5010	CLDN11	claudin 11	0.13	down	1e-07	1e-07	24.39	189.57
5017	OVOL1	ovo like transcriptional repressor 1	0.1	down	1e-07	1e-07	31.13	297.39
5019	OXCT1	3-oxoacid CoA-transferase 1	0.24	down	1e-07	1e-07	592.64	2464.85
5027	P2RX7	purinergic receptor P2X 7	7.47	up	1e-07	1e-07	158.82	21.25
5028	P2RY1	purinergic receptor P2Y1	6.08	up	1e-07	1e-07	84.78	13.95
5032	P2RY11	purinergic receptor P2Y11	3.99	up	1e-07	1e-07	87.18	21.86
5033	P4HA1	prolyl 4-hydroxylase subunit alpha 1	3.21	up	1e-07	1e-07	3095.66	965.23
5046	PCSK6	proprotein convertase subtilisin/kexin type 6	7.04	up	1e-07	1e-07	2031.74	288.53
5053	PAH	phenylalanine hydroxylase	0.086	down	1e-07	1e-07	84.79	985.96
5054	SERPINE1	serpin family E member 1	3.26	up	1e-07	1e-07	3371.37	1035.58
5064	PALM	paralemmin	0.32	down	1e-07	1e-07	435.8	1382.29
5067	CNTN3	contactin 3	0.037	down	1e-07	1e-07	6.21	169.34
5069	PAPPA	pappalysin 1	0.057	down	1e-07	1e-07	74.06	1310.3
5099	PCDH7	protocadherin 7	0.25	down	1e-07	1e-07	57.03	229.04
5101	PCDH9	protocadherin 9	0.066	down	1e-07	1e-07	16.31	246.06
5104	SERPINA5	serpin family A member 5	0.0054	down	1e-07	1e-07	38.37	7160.06
5105	PCK1	phosphoenolpyruvate carboxykinase 1	0.14	down	1e-07	1e-07	1342.67	9691.7
5121	PCP4	Purkinje cell protein 4	0.013	down	1e-07	1e-07	3.51	278.72
5126	PCSK2	proprotein convertase subtilisin/kexin type 2	0.3	down	1e-07	1e-07	1.35	4.48
5129	CDK18	cyclin-dependent kinase 18	4.78	up	1e-07	1e-07	5721.24	1196.92
5133	PDCD1	programmed cell death 1	6.63	up	1e-07	1e-07	34.89	5.26
5136	PDE1A	phosphodiesterase 1A	0.099	down	1e-07	1e-07	203.25	2049.11
5153	PDE1B	phosphodiesterase 1B	3.51	up	1e-07	1e-07	360.94	102.94
5156	PDGFRA	platelet derived growth factor receptor alpha	0.081	down	1e-07	1e-07	127.25	1566.31
5163	PDK1	pyruvate dehydrogenase kinase 1	3.81	up	1e-07	1e-07	1310.92	344.11
5167	ENPP1	ectonucleotide pyrophosphatase/phosphodiesterase 1	0.3	down	1e-07	1e-07	134.99	448.64
5169	ENPP3	ectonucleotide pyrophosphatase/phosphodiesterase 3	38.86	up	1e-07	1e-07	3499.87	90.06
5172	SLC26A4	solute carrier family 26 member 4	0.17	down	1e-07	1e-07	19.31	111.95
5178	PEG3	paternally expressed 3	0.18	down	1e-07	1e-07	95.36	531.1
5199	CFP	complement factor properdin	3.7	up	1e-07	1e-07	63.4	17.14
5208	PFKFB2	6-phosphofructo-2-kinase/fructose-2,6-biphosphatase 2	0.19	down	1e-07	1e-07	303.19	1558.08
5210	PFKFB4	6-phosphofructo-2-kinase/fructose-2,6-biphosphatase 4	6.05	up	1e-07	1e-07	500.15	82.69
5214	PFKP	phosphofructokinase, platelet	4.32	up	1e-07	1e-07	9365	2168.83
5224	PGAM2	phosphoglycerate mutase 2	0.23	down	1e-07	1e-07	29.66	131.23
5228	PGF	placental growth factor	11.96	up	1e-07	1e-07	1206.39	100.85
5243	ABCB1	ATP binding cassette subfamily B member 1	0.23	down	1e-07	1e-07	620.8	2647.84
5244	ABCB4	ATP binding cassette subfamily B member 4	3.79	up	1e-07	1e-07	84.26	22.21
5256	PHKA2	phosphorylase kinase regulatory subunit alpha 2	4.34	up	1e-07	1e-07	2506.86	577.45
5260	PHKG1	phosphorylase kinase catalytic subunit gamma 1	3.73	up	1e-07	1e-07	4.97	1.33
5267	SERPINA4	serpin family A member 4	0.028	down	1e-07	1e-07	3.16	113.79
5284	PIGR	polymeric immunoglobulin receptor	0.067	down	1e-07	1e-07	572.57	8512.93
5288	PIK3C2G	phosphatidylinositol-4-phosphate 3-kinase catalytic subunit type 2 gamma	0.0045	down	1e-07	1e-07	1.38	308.27
5321	PLA2G4A	phospholipase A2 group IVA	0.32	down	1e-07	1e-07	90.47	283.14
5322	PLA2G5	phospholipase A2 group V	5.95	up	1e-07	1e-07	8.3	1.39
5324	PLAG1	PLAG1 zinc finger	0.19	down	1e-07	1e-07	21.52	112.33
5327	PLAT	plasminogen activator, tissue type	0.27	down	1e-07	1e-07	892.32	3354.65
5328	PLAU	plasminogen activator, urokinase	0.2	down	1e-07	1e-07	637.34	3204.92
5330	PLCB2	phospholipase C beta 2	5.17	up	1e-07	1e-07	372.15	71.96
5334	PLCL1	phospholipase C like 1	0.15	down	1e-07	1e-07	388.13	2541.84
5340	PLG	plasminogen	0.052	down	1e-07	1e-07	33.89	653.54
5341	PLEK	pleckstrin	4.99	up	1e-07	1e-07	562.26	112.64
5347	PLK1	polo like kinase 1	6.57	up	1e-07	1e-07	64.23	9.78
5349	FXYD3	FXYD domain containing ion transport regulator 3	0.11	down	1e-07	1e-07	7.37	65.76
5354	PLP1	proteolipid protein 1	0.18	down	1e-07	1e-07	1.88	10.68
5365	PLXNB3	plexin B3	3.64	up	1e-07	1e-07	31.55	8.67
5367	PMCH	pro-melanin concentrating hormone	3.32	up	1e-07	1e-07	3.46	1.04
5375	PMP2	peripheral myelin protein 2	0.33	down	1e-07	1e-07	1.39	4.22
5409	PNMT	phenylethanolamine N-methyltransferase	0.17	down	1e-07	1e-07	1.68	9.92
5413	SEPT5	septin 5	3.22	up	1e-07	1e-07	412.88	128.21
5427	POLE2	polymerase (DNA) epsilon 2, accessory subunit	3.62	up	1e-07	1e-07	18.53	5.12
5446	PON3	paraoxonase 3	0.11	down	1e-07	1e-07	4.05	35.87
5452	POU2F2	POU class 2 homeobox 2	4.57	up	1e-07	1e-07	96.99	21.24
5456	POU3F4	POU class 3 homeobox 4	0.067	down	1e-07	1e-07	1.07	15.94
5460	POU5F1	POU class 5 homeobox 1	8.56	up	1e-07	1e-07	201.82	23.59
5462	POU5F1B	POU class 5 homeobox 1B	3.6	up	1e-07	1e-07	57.46	15.97
5475	PPEF1	protein phosphatase with EF-hand domain 1	4.34	up	1e-07	1e-07	6.44	1.48
5502	PPP1R1A	protein phosphatase 1 regulatory inhibitor subunit 1A	0.011	down	1e-07	1e-07	30.43	2798.12
5507	PPP1R3C	protein phosphatase 1 regulatory subunit 3C	3.76	up	1e-07	1e-07	1403.62	373.41
5521	PPP2R2B	protein phosphatase 2 regulatory subunit Bbeta	0.16	down	1e-07	1e-07	27.59	177.53
5549	PRELP	proline/arginine-rich end leucine-rich repeat protein	0.32	down	1e-07	1e-07	478.3	1497.64
5551	PRF1	perforin 1	7.7	up	1e-07	1e-07	422.72	54.87
5553	PRG2	proteoglycan 2, bone marrow (natural killer cell activator, eosinophil granule major basic protein)	7.11	up	1e-07	1e-07	10.1	1.42
5569	PKIA	protein kinase (cAMP-dependent, catalytic) inhibitor alpha	0.24	down	1e-07	1e-07	47.21	194.3
5577	PRKAR2B	protein kinase cAMP-dependent type II regulatory subunit beta	0.19	down	1e-07	1e-07	110.64	582.48
5588	PRKCQ	protein kinase C theta	0.28	down	1e-07	1e-07	130.61	459.59
5593	PRKG2	protein kinase, cGMP-dependent, type II	0.32	down	3.7e-06	6.72e-06	9.55	29.9
5596	MAPK4	mitogen-activated protein kinase 4	0.0099	down	1e-07	1e-07	3.05	308.75
5618	PRLR	prolactin receptor	0.25	down	1e-07	1e-07	193.64	785.52
5624	PROC	protein C, inactivator of coagulation factors Va and VIIIa	0.13	down	1e-07	1e-07	17.82	135.56
5629	PROX1	prospero homeobox 1	0.033	down	1e-07	1e-07	5.8	176.43
5639	PRRG2	proline rich and Gla domain 2	0.068	down	1e-07	1e-07	14.77	216.28
5646	PRSS3	protease, serine 3	0.11	down	1e-07	1e-07	1.74	16.12
5648	MASP1	mannan binding lectin serine peptidase 1	4.68	up	1e-07	1e-07	809.49	172.91
5649	RELN	reelin	0.11	down	1e-07	1e-07	24.12	219.44
5650	KLK7	kallikrein related peptidase 7	0.034	down	1e-07	1e-07	1.47	43.1
5652	PRSS8	protease, serine 8	0.26	down	1e-07	1e-07	652.55	2487.19
5653	KLK6	kallikrein related peptidase 6	0.022	down	1e-07	1e-07	1.84	83.76
5672	PSG4	pregnancy specific beta-1-glycoprotein 4	0.29	down	1e-07	2.02e-07	2.02	6.88
5673	PSG5	pregnancy specific beta-1-glycoprotein 5	0.23	down	1e-07	1e-07	1.41	6.2
5698	PSMB9	proteasome subunit beta 9	4.07	up	1e-07	1e-07	1026.98	252.08
5729	PTGDR	prostaglandin D2 receptor (DP)	6.42	up	1e-07	1e-07	24.9	3.88
5730	PTGDS	prostaglandin D2 synthase	0.18	down	1e-07	1e-07	131.63	740.99
5731	PTGER1	prostaglandin E receptor 1	0.014	down	1e-07	1e-07	1.74	121.9
5733	PTGER3	prostaglandin E receptor 3	0.11	down	1e-07	1e-07	834.91	7558.12
5737	PTGFR	prostaglandin F receptor	0.14	down	1e-07	1e-07	36.78	259.51
5743	PTGS2	prostaglandin-endoperoxide synthase 2	0.33	down	1e-07	1e-07	107.69	322.9
5744	PTHLH	parathyroid hormone-like hormone	21.33	up	1e-07	1e-07	118.82	5.57
5745	PTH1R	parathyroid hormone 1 receptor	0.15	down	1e-07	1e-07	325.37	2165.1
5778	PTPN7	protein tyrosine phosphatase, non-receptor type 7	3.48	up	1e-07	1e-07	153.81	44.2
5783	PTPN13	protein tyrosine phosphatase, non-receptor type 13	0.28	down	1e-07	1e-07	882.22	3205.81
5788	PTPRC	protein tyrosine phosphatase, receptor type C	3.96	up	1e-07	1e-07	1262.42	318.91
5790	PTPRCAP	protein tyrosine phosphatase, receptor type C associated protein	5.9	up	1e-07	1e-07	202.69	34.36
5791	PTPRE	protein tyrosine phosphatase, receptor type E	3.59	up	1e-07	1e-07	764.24	212.67
5798	PTPRN	protein tyrosine phosphatase, receptor type N	6.07	up	1e-07	1e-07	8.86	1.46
5800	PTPRO	protein tyrosine phosphatase, receptor type O	0.29	down	1e-07	1e-07	142.89	488.05
5801	PTPRR	protein tyrosine phosphatase, receptor type R	3.26	up	1e-07	1e-07	31.83	9.78
5803	PTPRZ1	protein tyrosine phosphatase, receptor type Z1	0.24	down	1e-07	1e-07	1.66	6.97
5816	PVALB	parvalbumin	0.011	down	1e-07	1e-07	3.69	327.31
5836	PYGL	phosphorylase, glycogen, liver	4.18	up	1e-07	1e-07	1426.98	341.58
5865	RAB3B	RAB3B, member RAS oncogene family	0.17	down	1e-07	1e-07	1.54	8.86
5880	RAC2	ras-related C3 botulinum toxin substrate 2 (rho family, small GTP binding protein Rac2)	4.58	up	1e-07	1e-07	625.09	136.4
5888	RAD51	RAD51 recombinase	3.69	up	1e-07	1e-07	35.01	9.48
5897	RAG2	recombination activating gene 2	0.33	down	1e-07	1e-07	1.03	3.14
5909	RAP1GAP	RAP1 GTPase activating protein	0.14	down	1e-07	1e-07	699.34	5151.97
5948	RBP2	retinol binding protein 2	0.082	down	1e-07	1e-07	1.03	12.54
5950	RBP4	retinol binding protein 4	0.23	down	8e-06	1.42e-05	192.2	851.91
5959	RDH5	retinol dehydrogenase 5	3.32	up	1e-07	1e-07	279.8	84.17
5967	REG1A	regenerating family member 1 alpha	6.73	up	3e-07	5.89e-07	106.42	15.81
5990	RFX2	regulatory factor X2	3.28	up	1e-07	1e-07	230.87	70.47
5996	RGS1	regulator of G-protein signaling 1	9.74	up	1e-07	1e-07	1549.39	159.05
6000	RGS7	regulator of G-protein signaling 7	0.23	down	1e-07	2.02e-07	5.22	22.73
6003	RGS13	regulator of G-protein signaling 13	3.64	up	1e-07	1e-07	5.03	1.38
6036	RNASE2	ribonuclease A family member 2	5.76	up	1e-07	1e-07	15.13	2.63
6039	RNASE6	ribonuclease A family member k6	3.61	up	1e-07	1e-07	382.26	105.95
6096	RORB	RAR related orphan receptor B	0.2	down	1e-07	1e-07	1.45	7.35
6098	ROS1	ROS proto-oncogene 1, receptor tyrosine kinase	0.067	down	1e-07	1e-07	1.15	17.04
6101	RP1	retinitis pigmentosa 1 (autosomal dominant)	0.22	down	1e-07	1e-07	4.76	21.41
6241	RRM2	ribonucleotide reductase regulatory subunit M2	5.88	up	1e-07	1e-07	177.2	30.14
6272	SORT1	sortilin 1	0.31	down	1e-07	1e-07	2268.38	7214.06
6273	S100A2	S100 calcium binding protein A2	0.047	down	1e-07	1e-07	42.94	922.14
6319	SCD	stearoyl-CoA desaturase (delta-9-desaturase)	10.04	up	1e-07	1e-07	7680.49	765.35
6324	SCN1B	sodium voltage-gated channel beta subunit 1	4.54	up	1e-07	1e-07	362.31	79.76
6326	SCN2A	sodium voltage-gated channel alpha subunit 2	0.04	down	1e-07	1e-07	8.38	208.22
6327	SCN2B	sodium voltage-gated channel beta subunit 2	0.077	down	1e-07	1e-07	3.96	51.31
6328	SCN3A	sodium voltage-gated channel alpha subunit 3	0.13	down	1e-07	1e-07	8.11	60.57
6329	SCN4A	sodium voltage-gated channel alpha subunit 4	3.38	up	1e-07	1e-07	112.06	33.19
6330	SCN4B	sodium voltage-gated channel beta subunit 4	4.49	up	1e-07	1e-07	764.71	170.36
6332	SCN7A	sodium voltage-gated channel alpha subunit 7	0.05	down	1e-07	1e-07	1.7	34.15
6337	SCNN1A	sodium channel epithelial 1 alpha subunit	0.031	down	1e-07	1e-07	268.29	8756.6
6338	SCNN1B	sodium channel epithelial 1 beta subunit	0.0057	down	1e-07	1e-07	10.63	1857.55
6339	SCNN1D	sodium channel epithelial 1 delta subunit	5.53	up	1e-07	1e-07	39.13	7.08
6340	SCNN1G	sodium channel epithelial 1 gamma subunit	0.00099	down	1e-07	1e-07	3.81	3846.71
6344	SCTR	secretin receptor	0.15	down	1e-07	1e-07	19.97	136.75
6348	CCL3	C-C motif chemokine ligand 3	3.78	up	1e-07	1e-07	121.05	32.06
6349	CCL3L1	C-C motif chemokine ligand 3 like 1	3.34	up	1e-07	1e-07	28.21	8.45
6351	CCL4	C-C motif chemokine ligand 4	6.21	up	1e-07	1e-07	199.44	32.13
6352	CCL5	C-C motif chemokine ligand 5	7.89	up	1e-07	1e-07	912.03	115.63
6356	CCL11	C-C motif chemokine ligand 11	0.081	down	1e-07	1e-07	2.27	28.21
6362	CCL18	C-C motif chemokine ligand 18	27.84	up	1e-07	1e-07	68.1	2.45
6364	CCL20	C-C motif chemokine ligand 20	7.43	up	1e-07	1e-07	114.88	15.46
6366	CCL21	C-C motif chemokine ligand 21	0.26	down	3.3e-06	6.02e-06	28.32	107.45
6367	CCL22	C-C motif chemokine ligand 22	4.82	up	1e-07	1e-07	28.42	5.9
6373	CXCL11	C-X-C motif chemokine ligand 11	10.58	up	1e-07	1e-07	83.81	7.92
6374	CXCL5	C-X-C motif chemokine ligand 5	5.32	up	1e-07	1e-07	18.71	3.52
6375	XCL1	X-C motif chemokine ligand 1	4.9	up	1e-07	1e-07	12.98	2.65
6401	SELE	selectin E	0.32	down	1e-07	1e-07	60.85	188.75
6404	SELPLG	selectin P ligand	5.11	up	1e-07	1e-07	562.1	110.03
6407	SEMG2	semenogelin II	0.07	down	1e-07	1e-07	1.03	14.8
6422	SFRP1	secreted frizzled related protein 1	0.0086	down	1e-07	1e-07	86.37	10031.6
6439	SFTPB	surfactant protein B	0.23	down	1e-07	1e-07	1.9	8.37
6452	SH3BP2	SH3 domain binding protein 2	3.42	up	1e-07	1e-07	3561	1041.62
6456	SH3GL2	SH3 domain containing GRB2 like 2, endophilin A1	0.017	down	1e-07	1e-07	5.46	322.62
6457	SH3GL3	SH3 domain containing GRB2 like endophilin A3	0.13	down	1e-07	1e-07	1.27	9.55
6462	SHBG	sex hormone binding globulin	0.19	down	1e-07	1e-07	3.68	19.44
6472	SHMT2	serine hydroxymethyltransferase 2	3.91	up	1e-07	1e-07	4008.96	1025.16
6480	ST6GAL1	ST6 beta-galactoside alpha-2,6-sialyltransferase 1	0.17	down	1e-07	1e-07	2039.46	11684
6492	SIM1	single-minded family bHLH transcription factor 1	0.034	down	1e-07	1e-07	25.31	755.18
6493	SIM2	single-minded family bHLH transcription factor 2	0.048	down	1e-07	1e-07	26.47	551.58
6495	SIX1	SIX homeobox 1	5.76	up	1e-07	1e-07	25.35	4.4
6503	SLA	Src-like-adaptor	3.42	up	1e-07	1e-07	639.01	186.92
6504	SLAMF1	signaling lymphocytic activation molecule family member 1	4.01	up	1e-07	1e-07	25.2	6.29
6507	SLC1A3	solute carrier family 1 member 3	7.99	up	1e-07	1e-07	337.03	42.2
6508	SLC4A3	solute carrier family 4 member 3	0.13	down	1e-07	1e-07	17.28	130.87
6509	SLC1A4	solute carrier family 1 member 4	4.26	up	1e-07	1e-07	797.81	187.14
6513	SLC2A1	solute carrier family 2 member 1	3.45	up	1e-07	1e-07	4817.85	1397.05
6514	SLC2A2	solute carrier family 2 member 2	3.07	up	0.000119	0.000192	331.07	108
6515	SLC2A3	solute carrier family 2 member 3	3.95	up	1e-07	1e-07	2142.18	541.92
6518	SLC2A5	solute carrier family 2 member 5	5.3	up	1e-07	1e-07	1284.57	242.4
6521	SLC4A1	solute carrier family 4 member 1 (Diego blood group)	0.0026	down	1e-07	1e-07	11.32	4373.09
6523	SLC5A1	solute carrier family 5 member 1	4.07	up	5e-07	9.69e-07	522.51	128.26
6524	SLC5A2	solute carrier family 5 member 2	0.029	down	1e-07	1e-07	4.42	150.04
6526	SLC5A3	solute carrier family 5 member 3	0.19	down	1e-07	1e-07	1528.73	8029.9
6527	SLC5A4	solute carrier family 5 member 4	4.64	up	1e-07	1e-07	20.33	4.38
6529	SLC6A1	solute carrier family 6 member 1	5.61	up	1e-07	1e-07	127.35	22.69
6530	SLC6A2	solute carrier family 6 member 2	0.23	down	1e-07	1e-07	1.29	5.59
6531	SLC6A3	solute carrier family 6 member 3	236.32	up	1e-07	1e-07	1360.29	5.76
6532	SLC6A4	solute carrier family 6 member 4	0.091	down	1e-07	1e-07	1.99	21.84
6545	SLC7A4	solute carrier family 7 member 4	0.16	down	1e-07	1e-07	1.64	10.55
6549	SLC9A2	solute carrier family 9 member A2	0.013	down	1e-07	1e-07	5.66	443.33
6550	SLC9A3	solute carrier family 9 member A3	0.022	down	1e-07	1e-07	53.29	2412.21
6553	SLC9A5	solute carrier family 9 member A5	3.92	up	1e-07	1e-07	17.9	4.56
6555	SLC10A2	solute carrier family 10 member 2	3.37	up	0.0001145	0.000185	186.26	55.35
6556	SLC11A1	solute carrier family 11 member 1	4.12	up	1e-07	1e-07	147.23	35.71
6557	SLC12A1	solute carrier family 12 member 1	0.00035	down	1e-07	1e-07	14.87	42807.6
6559	SLC12A3	solute carrier family 12 member 3	0.0021	down	1e-07	1e-07	7.61	3578.57
6563	SLC14A1	solute carrier family 14 member 1 (Kidd blood group)	0.17	down	1e-07	1e-07	151.44	884.28
6564	SLC15A1	solute carrier family 15 member 1	0.19	down	1e-07	1e-07	26.46	136.73
6565	SLC15A2	solute carrier family 15 member 2	0.07	down	1e-07	1e-07	50.89	725.1
6566	SLC16A1	solute carrier family 16 member 1	4.97	up	1e-07	1e-07	1715.32	344.91
6569	SLC34A1	solute carrier family 34 member 1	0.041	down	1e-07	1e-07	15.1	372.48
6571	SLC18A2	solute carrier family 18 member A2	4.83	up	1e-07	1e-07	13.73	2.84
6579	SLCO1A2	solute carrier organic anion transporter family member 1A2	0.087	down	1e-07	1e-07	2.19	25.3
6580	SLC22A1	solute carrier family 22 member 1	0.32	down	1e-07	1e-07	2.53	7.9
6581	SLC22A3	solute carrier family 22 member 3	0.27	down	1e-07	1e-07	143.09	534.7
6590	SLPI	secretory leukocyte peptidase inhibitor	0.043	down	1e-07	1e-07	26.63	620.27
6614	SIGLEC1	sialic acid binding Ig like lectin 1	8.61	up	1e-07	1e-07	367.88	42.75
6616	SNAP25	synaptosome associated protein 25kDa	4.82	up	1e-07	1e-07	106.5	22.11
6649	SOD3	superoxide dismutase 3, extracellular	0.32	down	1e-07	1e-07	598.13	1875.77
6652	SORD	sorbitol dehydrogenase	0.3	down	1e-07	1e-07	432.65	1442.66
6664	SOX11	SRY-box 11	30.44	up	1e-07	1e-07	50.55	1.66
6676	SPAG4	sperm associated antigen 4	18.6	up	1e-07	1e-07	548.78	29.51
6678	SPARC	secreted protein acidic and cysteine rich	3.22	up	1e-07	1e-07	50623.1	15704.9
6688	SPI1	Spi-1 proto-oncogene	5.22	up	1e-07	1e-07	514.5	98.56
6689	SPIB	Spi-B transcription factor	3.07	up	1e-07	1e-07	7.14	2.33
6690	SPINK1	serine peptidase inhibitor, Kazal type 1	0.064	down	1e-07	1e-07	7.91	124.4
6693	SPN	sialophorin	5.02	up	1e-07	1e-07	304.8	60.75
6695	SPOCK1	sparc/osteonectin, cwcv and kazal-like domains proteoglycan (testican) 1	0.21	down	1e-07	1e-07	393.48	1893.96
6710	SPTB	spectrin beta, erythrocytic	0.24	down	1e-07	1e-07	86.91	363.87
6712	SPTBN2	spectrin beta, non-erythrocytic 2	0.0071	down	1e-07	1e-07	32.84	4614.71
6755	SSTR5	somatostatin receptor 5	0.12	down	1e-07	1e-07	1.64	13.55
6768	ST14	suppression of tumorigenicity 14	0.26	down	1e-07	1e-07	753.45	2936.54
6775	STAT4	signal transducer and activator of transcription 4	5.23	up	1e-07	1e-07	84.37	16.13
6820	SULT2B1	sulfotransferase family 2B member 1	0.13	down	1e-07	1e-07	4.13	31.52
6846	XCL2	X-C motif chemokine ligand 2	6.17	up	1e-07	1e-07	15.4	2.5
6854	SYN2	synapsin II	0.1	down	1e-07	1e-07	3.95	38.97
6855	SYP	synaptophysin	0.31	down	1e-07	1e-07	41.28	132.67
6857	SYT1	synaptotagmin 1	0.12	down	1e-07	1e-07	9.51	80.62
6863	TAC1	tachykinin precursor 1	0.19	down	1e-07	1e-07	1.5	7.9
6890	TAP1	transporter 1, ATP-binding cassette, sub-family B (MDR/TAP)	3.43	up	1e-07	1e-07	3509.34	1022.3
6913	TBX15	T-box 15	11.61	up	1e-07	1e-07	70.15	6.04
6916	TBXAS1	thromboxane A synthase 1	3.96	up	1e-07	1e-07	484.95	122.44
6926	TBX3	T-box 3	0.28	down	1e-07	1e-07	179.81	645.65
6943	TCF21	transcription factor 21	0.081	down	1e-07	1e-07	93.92	1165.46
6997	TDGF1	teratocarcinoma-derived growth factor 1	0.011	down	1e-07	1e-07	3.32	302.15
6999	TDO2	tryptophan 2,3-dioxygenase	4.37	up	1e-07	1e-07	20.13	4.61
7020	TFAP2A	transcription factor AP-2 alpha	0.043	down	1e-07	1e-07	16.31	378.53
7021	TFAP2B	transcription factor AP-2 beta	0.0033	down	1e-07	1e-07	2.07	634.29
7022	TFAP2C	transcription factor AP-2 gamma	0.086	down	1e-07	1e-07	3.2	37.42
7036	TFR2	transferrin receptor 2	8.37	up	1e-07	1e-07	14.71	1.76
7044	LEFTY2	left-right determination factor 2	0.3	down	1e-07	1e-07	2.26	7.62
7045	TGFBI	transforming growth factor beta induced	5.06	up	1e-07	1e-07	7950.83	1572.23
7068	THRB	thyroid hormone receptor beta	0.24	down	1e-07	1e-07	259.35	1074.76
7069	THRSP	thyroid hormone responsive	0.15	down	1e-07	1e-07	2.68	18.23
7076	TIMP1	TIMP metallopeptidase inhibitor 1	3.56	up	1e-07	1e-07	5963.32	1674.72
7101	NR2E1	nuclear receptor subfamily 2 group E member 1	3.53	up	1e-07	2.02e-07	6.06	1.72
7103	TSPAN8	tetraspanin 8	0.012	down	1e-07	1e-07	11.14	927.54
7113	TMPRSS2	transmembrane protease, serine 2	0.0059	down	1e-07	1e-07	13.19	2254.22
7130	TNFAIP6	TNF alpha induced protein 6	135.61	up	1e-07	1e-07	601.4	4.43
7134	TNNC1	troponin C1, slow skeletal and cardiac type	0.031	down	1e-07	1e-07	2.96	96.63
7135	TNNI1	troponin I1, slow skeletal type	0.034	down	1e-07	1e-07	6.47	192.49
7136	TNNI2	troponin I2, fast skeletal type	4.28	up	1e-07	1e-07	5.44	1.27
7139	TNNT2	troponin T2, cardiac type	0.02	down	1e-07	1e-07	1.76	88.66
7153	TOP2A	topoisomerase (DNA) II alpha	6.52	up	1e-07	1e-07	308.09	47.23
7161	TP73	tumor protein p73	5.64	up	1e-07	1e-07	7.41	1.31
7164	TPD52L1	tumor protein D52-like 1	0.22	down	1e-07	1e-07	196.86	886.5
7177	TPSAB1	tryptase alpha/beta 1	9.97	up	1e-07	1e-07	220.66	22.14
7180	CRISP2	cysteine rich secretory protein 2	0.19	down	1e-07	1e-07	1.08	5.81
7226	TRPM2	transient receptor potential cation channel subfamily M member 2	8.88	up	1e-07	1e-07	219.55	24.73
7253	TSHR	thyroid stimulating hormone receptor	4.86	up	1e-07	1e-07	13.83	2.85
7272	TTK	TTK protein kinase	4.44	up	1e-07	1e-07	28.68	6.46
7274	TTPA	tocopherol (alpha) transfer protein	0.19	down	1e-07	1e-07	1.16	6.03
7276	TTR	transthyretin	0.098	down	1e-07	1e-07	2.21	22.56
7293	TNFRSF4	tumor necrosis factor receptor superfamily member 4	14.56	up	1e-07	1e-07	120.93	8.31
7298	TYMS	thymidylate synthetase	5.56	up	1e-07	1e-07	751.09	135.05
7301	TYRO3	TYRO3 protein tyrosine kinase	0.33	down	1e-07	1e-07	131.55	392.77
7305	TYROBP	TYRO protein tyrosine kinase binding protein	6.74	up	1e-07	1e-07	1258.57	186.6
7306	TYRP1	tyrosinase related protein 1	0.0068	down	1e-07	1e-07	1.62	237.35
7345	UCHL1	ubiquitin C-terminal hydrolase L1	0.068	down	1e-07	1e-07	97.97	1436.73
7348	UPK1B	uroplakin 1B	0.1	down	1e-07	1e-07	11.24	107.33
7349	UCN	urocortin	3.36	up	1e-07	1e-07	3.9	1.16
7368	UGT8	UDP glycosyltransferase 8	0.23	down	1e-07	1e-07	318.27	1362.37
7369	UMOD	uromodulin	5.2e-05	down	1e-07	1e-07	4.49	86374.7
7373	COL14A1	collagen type XIV alpha 1	0.33	down	1e-07	1e-07	691.35	2076.98
7404	UTY	ubiquitously transcribed tetratricopeptide repeat containing, Y-linked	0.27	down	0.0007691	0.00115	25.74	94.89
7409	VAV1	vav guanine nucleotide exchange factor 1	7.27	up	1e-07	1e-07	209.2	28.78
7412	VCAM1	vascular cell adhesion molecule 1	3.22	up	1e-07	1e-07	9374.5	2910.83
7421	VDR	vitamin D (1,25- dihydroxyvitamin D3) receptor	0.32	down	1e-07	1e-07	313.11	970.82
7422	VEGFA	vascular endothelial growth factor A	9.01	up	1e-07	1e-07	25397	2819.1
7431	VIM	vimentin	4.88	up	1e-07	1e-07	66009.6	13521
7432	VIP	vasoactive intestinal peptide	4.12	up	1e-07	1e-07	6.51	1.58
7434	VIPR2	vasoactive intestinal peptide receptor 2	0.31	down	1e-07	1e-07	6.81	22.2
7439	BEST1	bestrophin 1	4.51	up	1e-07	1e-07	91.53	20.27
7447	VSNL1	visinin like 1	0.084	down	1e-07	1e-07	1.98	23.67
7448	VTN	vitronectin	0.25	down	1e-07	1e-07	7.35	29.4
7450	VWF	von Willebrand factor	9.46	up	1e-07	1e-07	20320	2147.62
7454	WAS	Wiskott-Aldrich syndrome	4.98	up	1e-07	1e-07	257.41	51.66
7462	LAT2	linker for activation of T-cells family member 2	5.48	up	1e-07	1e-07	262.65	47.94
7472	WNT2	Wnt family member 2	0.23	down	1e-07	1e-07	2.52	11.07
7476	WNT7A	Wnt family member 7A	0.11	down	1e-07	1e-07	1.45	13.72
7477	WNT7B	Wnt family member 7B	0.039	down	1e-07	1e-07	3.35	86.21
7479	WNT8B	Wnt family member 8B	0.14	down	1e-07	1e-07	1.21	8.5
7481	WNT11	Wnt family member 11	0.3	down	1e-07	1e-07	8.23	27.63
7484	WNT9B	Wnt family member 9B	0.055	down	1e-07	1e-07	6.23	113.13
7490	WT1	Wilms tumor 1	0.049	down	1e-07	1e-07	10.31	210.33
7504	XK	X-linked Kx blood group	0.1	down	1e-07	1e-07	10.11	97.55
7512	XPNPEP2	X-prolyl aminopeptidase (aminopeptidase P) 2, membrane-bound	0.025	down	1e-07	1e-07	23.36	921.62
7516	XRCC2	X-ray repair complementing defective repair in Chinese hamster cells 2	3.29	up	1e-07	1e-07	17.83	5.42
7535	ZAP70	zeta chain of T cell receptor associated protein kinase 70kDa	13.35	up	1e-07	1e-07	111.03	8.32
7544	ZFY	zinc finger protein, Y-linked	0.33	down	0.0034115	0.00483	24.69	73.98
7634	ZNF80	zinc finger protein 80	3.3	up	1e-07	1e-07	4.05	1.23
7780	SLC30A2	solute carrier family 30 member 2	0.041	down	1e-07	1e-07	10.59	256.71
7805	LAPTM5	lysosomal protein transmembrane 5	6.05	up	1e-07	1e-07	5261.65	869.97
7809	BSND	barttin CLCNK type accessory beta subunit	0.0042	down	1e-07	1e-07	1.8	428.2
7827	NPHS2	NPHS2 podocin	0.0053	down	1e-07	1e-07	2.3	433.91
7832	BTG2	BTG family member 2	0.26	down	1e-07	1e-07	2390.67	9131.37
7837	PXDN	peroxidasin	3.16	up	1e-07	1e-07	2320.3	734
7851	MALL	mal, T-cell differentiation protein like	3.69	up	1e-07	1e-07	1164.35	315.86
7852	CXCR4	C-X-C motif chemokine receptor 4	7.48	up	1e-07	1e-07	3583.17	479.18
7857	SCG2	secretogranin II	7.13	up	1e-07	1e-07	54.16	7.6
7869	SEMA3B	semaphorin 3B	0.25	down	1e-07	1e-07	302.5	1215.03
7881	KCNAB1	potassium voltage-gated channel subfamily A member regulatory beta subunit 1	3.33	up	1e-07	1e-07	251.03	75.41
7903	ST8SIA4	ST8 alpha-N-acetyl-neuraminide alpha-2,8-sialyltransferase 4	13.34	up	1e-07	1e-07	1091.01	81.79
7940	LST1	leukocyte specific transcript 1	5.3	up	1e-07	1e-07	207.99	39.23
7941	PLA2G7	phospholipase A2 group VII	26.06	up	1e-07	1e-07	108.71	4.17
8000	PSCA	prostate stem cell antigen	0.11	down	1e-07	1e-07	2.01	18.59
8092	ALX1	ALX homeobox 1	0.11	down	1e-07	1e-07	2.08	19.2
8120	AP3B2	adaptor related protein complex 3 beta 2 subunit	0.32	down	1e-07	1e-07	9.8	30.82
8128	ST8SIA2	ST8 alpha-N-acetyl-neuraminide alpha-2,8-sialyltransferase 2	0.31	down	1e-07	1e-07	1.59	5.17
8170	SLC14A2	solute carrier family 14 member 2	0.035	down	1e-07	1e-07	1.98	56.41
8284	KDM5D	lysine demethylase 5D	0.32	down	0.0072439	0.00991	42.52	133.77
8287	USP9Y	ubiquitin specific peptidase 9, Y-linked	0.22	down	0.0003047	0.000475	34.53	155.93
8318	CDC45	cell division cycle 45	12.75	up	1e-07	1e-07	28.25	2.22
8320	EOMES	eomesodermin	10.17	up	1e-07	1e-07	55.58	5.47
8357	HIST1H3H	histone cluster 1, H3h	4.28	up	1e-07	1e-07	7.23	1.69
8363	HIST1H4J	histone cluster 1, H4j	3.99	up	1e-07	1e-07	11.6	2.91
8395	PIP5K1B	phosphatidylinositol-4-phosphate 5-kinase type 1 beta	0.25	down	1e-07	1e-07	71.79	282.41
8416	ANXA9	annexin A9	0.15	down	1e-07	1e-07	85.84	584.48
8431	NR0B2	nuclear receptor subfamily 0 group B member 2	0.0091	down	1e-07	1e-07	1.93	212.17
8438	RAD54L	RAD54-like (S. cerevisiae)	4.33	up	1e-07	1e-07	26.43	6.1
8448	DOC2A	double C2 domain alpha	73.32	up	1e-07	1e-07	218.84	2.98
8456	FOXN1	forkhead box N1	0.29	down	1e-07	1e-07	1.15	3.9
8477	GPR65	G protein-coupled receptor 65	4.48	up	1e-07	1e-07	133.92	29.87
8483	CILP	cartilage intermediate layer protein	0.22	down	1e-07	1e-07	11.64	53.14
8490	RGS5	regulator of G-protein signaling 5	5.14	up	1e-07	1e-07	41273.8	8028.11
8497	PPFIA4	PTPRF interacting protein alpha 4	10.48	up	1e-07	1e-07	337.32	32.19
8506	CNTNAP1	contactin associated protein 1	3.32	up	1e-07	1e-07	224.85	67.68
8521	GCM1	glial cells missing homolog 1	0.14	down	1e-07	1e-07	2.85	21.13
8527	DGKD	diacylglycerol kinase delta	4.45	up	1e-07	1e-07	943.05	211.73
8529	CYP4F2	cytochrome P450 family 4 subfamily F member 2	0.025	down	1e-07	1e-07	2.47	98.66
8530	CST7	cystatin F	9.2	up	1e-07	1e-07	196.38	21.34
8537	BCAS1	breast carcinoma amplified sequence 1	0.056	down	1e-07	1e-07	4.05	72.93
8538	BARX2	BARX homeobox 2	5.61	up	1e-07	1e-07	723.64	128.96
8547	FCN3	ficolin 3	3.7	up	1e-07	1e-07	376.52	101.73
8549	LGR5	leucine-rich repeat containing G protein-coupled receptor 5	0.14	down	1e-07	1e-07	2.36	17.19
8578	SCARF1	scavenger receptor class F member 1	3.02	up	1e-07	1e-07	638.07	211.29
8614	STC2	stanniocalcin 2	27.79	up	1e-07	1e-07	2304.87	82.93
8620	NPFF	neuropeptide FF-amide peptide precursor	4.45	up	1e-07	1e-07	7.3	1.64
8622	PDE8B	phosphodiesterase 8B	0.26	down	1e-07	1e-07	70.07	273.36
8635	RNASET2	ribonuclease T2	5.52	up	1e-07	1e-07	3027.08	548.74
8638	OASL	2'-5'-oligoadenylate synthetase like	3.29	up	1e-07	1e-07	138.42	42.02
8643	PTCH2	patched 2	3.22	up	1e-07	1e-07	17.62	5.47
8653	DDX3Y	DEAD-box helicase 3, Y-linked	0.28	down	0.0069343	0.00951	71.81	254.25
8659	ALDH4A1	aldehyde dehydrogenase 4 family member A1	0.23	down	1e-07	1e-07	1244.36	5425.75
8685	MARCO	macrophage receptor with collagenous structure	3.64	up	1e-07	1e-07	23.64	6.5
8698	S1PR4	sphingosine-1-phosphate receptor 4	4.24	up	1e-07	1e-07	71.52	16.88
8701	DNAH11	dynein axonemal heavy chain 11	25.83	up	1e-07	1e-07	231.22	8.95
8707	B3GALT2	beta-1,3-galactosyltransferase 2	0.27	down	1e-07	1e-07	10.01	37.51
8714	ABCC3	ATP binding cassette subfamily C member 3	5.72	up	1e-07	1e-07	3105.93	543.3
8715	NOL4	nucleolar protein 4	0.27	down	1e-07	1e-07	4.24	15.92
8718	TNFRSF25	tumor necrosis factor receptor superfamily member 25	5.28	up	1e-07	1e-07	55.62	10.53
8740	TNFSF14	tumor necrosis factor superfamily member 14	8.5	up	1e-07	1e-07	11.97	1.41
8744	TNFSF9	tumor necrosis factor superfamily member 9	14.96	up	1e-07	1e-07	115.06	7.69
8764	TNFRSF14	tumor necrosis factor receptor superfamily member 14	4.15	up	1e-07	1e-07	2680.78	645.61
8771	TNFRSF6B	tumor necrosis factor receptor superfamily member 6b	10.27	up	1e-07	1e-07	157.77	15.36
8784	TNFRSF18	tumor necrosis factor receptor superfamily member 18	7.77	up	1e-07	1e-07	13.6	1.75
8788	DLK1	delta like non-canonical Notch ligand 1	0.26	down	1e-07	1e-07	1.49	5.71
8802	SUCLG1	succinate-CoA ligase alpha subunit	0.32	down	1e-07	1e-07	1675.82	5300.54
8807	IL18RAP	interleukin 18 receptor accessory protein	8.27	up	1e-07	1e-07	23.11	2.8
8814	CDKL1	cyclin dependent kinase like 1	0.33	down	1e-07	1e-07	90.28	271.05
8819	SAP30	Sin3A associated protein 30kDa	5.78	up	1e-07	1e-07	345.82	59.81
8828	NRP2	neuropilin 2	3.75	up	1e-07	1e-07	1360.48	362.45
8832	CD84	CD84 molecule	7.77	up	1e-07	1e-07	152.41	19.6
8838	WISP3	WNT1 inducible signaling pathway protein 3	0.1	down	1e-07	1e-07	2.05	20.13
8839	WISP2	WNT1 inducible signaling pathway protein 2	4.71	up	1e-07	1e-07	16.51	3.5
8842	PROM1	prominin 1	0.07	down	1e-07	1e-07	206.97	2953.4
8844	KSR1	kinase suppressor of ras 1	3.84	up	1e-07	1e-07	2621.38	682.31
8854	ALDH1A2	aldehyde dehydrogenase 1 family member A2	0.09	down	1e-07	1e-07	96.89	1076.8
8858	PROZ	protein Z, vitamin K dependent plasma glycoprotein	0.062	down	1e-07	1e-07	1.92	31.16
8862	APLN	apelin	5.82	up	1e-07	1e-07	1768.87	303.85
8908	GYG2	glycogenin 2	0.085	down	1e-07	1e-07	6.92	81.85
8926	SNURF	SNRPN upstream reading frame	0.31	down	1e-07	1e-07	82.57	268.09
8973	CHRNA6	cholinergic receptor nicotinic alpha 6 subunit	3.37	up	1e-07	1e-07	3.93	1.17
8989	TRPA1	transient receptor potential cation channel subfamily A member 1	26.35	up	1e-07	1e-07	87.89	3.34
8991	SELENBP1	selenium binding protein 1	0.3	down	1e-07	1e-07	655.52	2185.48
8996	NOL3	nucleolar protein 3	9.91	up	1e-07	1e-07	1732.9	174.84
9001	HAP1	huntingtin-associated protein 1	0.2	down	1e-07	1e-07	3.1	15.86
9002	F2RL3	F2R like thrombin/trypsin receptor 3	6.93	up	1e-07	1e-07	521.84	75.32
9022	CLIC3	chloride intracellular channel 3	3.34	up	1e-07	1e-07	16.38	4.9
9033	PKD2L1	polycystin 2 like 1, transient receptor potential cation channel	3.16	up	1e-07	1e-07	4.01	1.27
9046	DOK2	docking protein 2	4.62	up	1e-07	1e-07	173.04	37.45
9047	SH2D2A	SH2 domain containing 2A	7.12	up	1e-07	1e-07	59.09	8.3
9051	PSTPIP1	proline-serine-threonine phosphatase interacting protein 1	9.52	up	1e-07	1e-07	81.61	8.58
9052	GPRC5A	G protein-coupled receptor class C group 5 member A	0.075	down	1e-07	1e-07	43.14	576.25
9058	SLC13A2	solute carrier family 13 member 2	0.011	down	1e-07	1e-07	5.03	477.69
9066	SYT7	synaptotagmin 7	0.041	down	1e-07	1e-07	23.33	567.34
9068	ANGPTL1	angiopoietin like 1	0.067	down	1e-07	1e-07	31.04	460.78
9071	CLDN10	claudin 10	0.18	down	1e-07	1e-07	515.59	2940.47
9073	CLDN8	claudin 8	0.0013	down	1e-07	1e-07	2.82	2192.02
9077	DIRAS3	DIRAS family GTPase 3	0.18	down	1e-07	1e-07	28.84	157.57
9086	EIF1AY	eukaryotic translation initiation factor 1A, Y-linked	0.26	down	0.0005928	0.000898	26.34	99.99
9087	TMSB4Y	thymosin beta 4, Y-linked	0.25	down	1e-07	1e-07	5.76	22.89
9088	PKMYT1	protein kinase, membrane associated tyrosine/threonine 1	11.08	up	1e-07	1e-07	31.47	2.84
9099	USP2	ubiquitin specific peptidase 2	0.26	down	1e-07	1e-07	428.33	1633.25
9103	FCGR2C	Fc fragment of IgG receptor IIc (gene/pseudogene)	5.89	up	1e-07	1e-07	88.4	15.02
9121	SLC16A5	solute carrier family 16 member 5	0.12	down	1e-07	1e-07	91.77	756.85
9123	SLC16A3	solute carrier family 16 member 3	9.03	up	1e-07	1e-07	4368.93	483.83
9124	PDLIM1	PDZ and LIM domain 1	3.32	up	1e-07	1e-07	3840.62	1156.44
9133	CCNB2	cyclin B2	6.78	up	1e-07	1e-07	54.37	8.01
9134	CCNE2	cyclin E2	4.43	up	1e-07	1e-07	38.65	8.73
9143	SYNGR3	synaptogyrin 3	0.28	down	1e-07	1e-07	7.6	27.63
9153	SLC28A2	solute carrier family 28 member 2	0.12	down	1e-07	1e-07	1.08	8.79
9154	SLC28A1	solute carrier family 28 member 1	6.91	up	1e-07	1e-07	2052.93	297.13
9156	EXO1	exonuclease 1	4.61	up	1e-07	1e-07	23.68	5.13
9168	TMSB10	thymosin beta 10	3.59	up	1e-07	1e-07	17692.7	4934.68
9173	IL1RL1	interleukin 1 receptor like 1	0.13	down	1e-07	1e-07	57.57	431.27
9182	RASSF9	Ras association domain family member 9	0.29	down	1e-07	1e-07	27.16	93.83
9194	SLC16A7	solute carrier family 16 member 7	0.088	down	1e-07	1e-07	48.17	546.77
9201	DCLK1	doublecortin like kinase 1	3.68	up	1e-07	1e-07	344	93.45
9212	AURKB	aurora kinase B	10.34	up	1e-07	1e-07	27.66	2.68
9214	FCMR	Fc fragment of IgM receptor	3.93	up	1e-07	1e-07	182.32	46.41
9227	LRAT	lecithin retinol acyltransferase (phosphatidylcholine--retinol O-acyltransferase)	3.59	up	1e-07	1e-07	33.76	9.4
9228	DLGAP2	discs large homolog associated protein 2	0.12	down	1e-07	1e-07	2.79	23.97
9229	DLGAP1	discs large homolog associated protein 1	0.21	down	1e-07	1e-07	3.77	18.1
9232	PTTG1	pituitary tumor-transforming 1	5.78	up	1e-07	1e-07	85.92	14.87
9235	IL32	interleukin 32	4.71	up	1e-07	1e-07	6160.54	1307.25
9242	MSC	musculin	8.5	up	1e-07	1e-07	503.32	59.22
9254	CACNA2D2	calcium voltage-gated channel auxiliary subunit alpha2delta 2	0.17	down	1e-07	1e-07	27.26	163.59
9290	GPR55	G protein-coupled receptor 55	5.07	up	1e-07	1e-07	13.51	2.66
9311	ASIC3	acid sensing ion channel subunit 3	4.11	up	1e-07	1e-07	6.32	1.54
9319	TRIP13	thyroid hormone receptor interactor 13	3.7	up	1e-07	1e-07	80.07	21.63
9332	CD163	CD163 molecule	3.64	up	1e-07	1e-07	1333.17	366.1
9348	NDST3	N-deacetylase/N-sulfotransferase 3	0.077	down	1e-07	1e-07	2.19	28.32
9353	SLIT2	slit guidance ligand 2	0.25	down	1e-07	1e-07	85.58	345.96
9356	SLC22A6	solute carrier family 22 member 6	0.18	down	1.87e-05	3.22e-05	105.66	601.51
9362	CPNE6	copine 6	0.083	down	1e-07	1e-07	1.31	15.78
9363	RAB33A	RAB33A, member RAS oncogene family	5.46	up	1e-07	1e-07	28.51	5.22
9376	SLC22A8	solute carrier family 22 member 8	0.018	down	1e-07	1e-07	12.63	700.68
9378	NRXN1	neurexin 1	0.17	down	1e-07	1e-07	2	11.55
9379	NRXN2	neurexin 2	4.13	up	1e-07	1e-07	522.96	126.75
9388	LIPG	lipase G, endothelial type	0.24	down	1e-07	1e-07	107.76	447.49
9390	SLC22A13	solute carrier family 22 member 13	0.2	down	1e-07	1e-07	11.55	58.88
9394	HS6ST1	heparan sulfate 6-O-sulfotransferase 1	0.27	down	1e-07	1e-07	807.16	2986.3
9402	GRAP2	GRB2-related adaptor protein 2	4.42	up	1e-07	1e-07	41.76	9.45
9423	NTN1	netrin 1	0.28	down	1e-07	1e-07	46.44	166.91
9427	ECEL1	endothelin converting enzyme-like 1	0.29	down	1e-07	1e-07	2.77	9.67
9437	NCR1	natural cytotoxicity triggering receptor 1	3.24	up	1e-07	1e-07	3.54	1.09
9447	AIM2	absent in melanoma 2	7.23	up	1e-07	1e-07	16.76	2.32
9450	LY86	lymphocyte antigen 86	7.51	up	1e-07	1e-07	217.95	29.01
9455	HOMER2	homer scaffolding protein 2	0.25	down	1e-07	1e-07	32.52	132.33
9456	HOMER1	homer scaffolding protein 1	0.17	down	1e-07	1e-07	75.71	444.29
9473	THEMIS2	thymocyte selection associated family member 2	4.59	up	1e-07	1e-07	618.97	134.8
9476	NAPSA	napsin A aspartic peptidase	0.23	down	1e-07	1e-07	214.61	930.05
9498	SLC4A8	solute carrier family 4 member 8	0.17	down	1e-07	1e-07	31.98	187.47
9499	MYOT	myotilin	3.44	up	1e-07	1e-07	16.3	4.74
9507	ADAMTS4	ADAM metallopeptidase with thrombospondin type 1 motif 4	6.33	up	1e-07	1e-07	1115.46	176.25
9509	ADAMTS2	ADAM metallopeptidase with thrombospondin type 1 motif 2	3.34	up	1e-07	1e-07	181.29	54.28
9514	GAL3ST1	galactose-3-O-sulfotransferase 1	6.28	up	1e-07	1e-07	2048.03	326.37
9535	GMFG	glia maturation factor gamma	3.61	up	1e-07	1e-07	634.76	175.76
9536	PTGES	prostaglandin E synthase	0.23	down	1e-07	1e-07	56.5	243.04
9543	IGDCC3	immunoglobulin superfamily DCC subclass member 3	0.25	down	1e-07	1e-07	2.19	8.59
9568	GABBR2	gamma-aminobutyric acid type B receptor subunit 2	3.4	up	1e-07	1e-07	5.39	1.59
9576	SPAG6	sperm associated antigen 6	0.3	down	1e-07	1e-07	2.13	7.08
9586	CREB5	cAMP responsive element binding protein 5	3.01	up	1e-07	1e-07	702.93	233.33
9610	RIN1	Ras and Rab interactor 1	4.04	up	1e-07	1e-07	139.3	34.46
9625	AATK	apoptosis-associated tyrosine kinase	3.05	up	1e-07	1e-07	93.02	30.47
9626	GUCA1C	guanylate cyclase activator 1C	0.25	down	1e-07	1e-07	1.06	4.29
9628	RGS6	regulator of G-protein signaling 6	0.17	down	1e-07	1e-07	5.75	34.35
9649	RALGPS1	Ral GEF with PH domain and SH3 binding motif 1	0.19	down	1e-07	1e-07	96.81	523
9671	WSCD2	WSC domain containing 2	0.07	down	1e-07	1e-07	5.75	81.93
9699	RIMS2	regulating synaptic membrane exocytosis 2	0.3	down	1e-07	1e-07	2.46	8.24
9722	NOS1AP	nitric oxide synthase 1 adaptor protein	0.099	down	1e-07	1e-07	9.47	95.65
9723	SEMA3E	semaphorin 3E	0.23	down	1e-07	1e-07	2.2	9.59
9744	ACAP1	ArfGAP with coiled-coil, ankyrin repeat and PH domains 1	8.08	up	1e-07	1e-07	129.81	16.06
9760	TOX	thymocyte selection associated high mobility group box	0.25	down	1e-07	1e-07	77.92	311.3
9762	LZTS3	leucine zipper, putative tumor suppressor family member 3	0.19	down	1e-07	1e-07	284.49	1511.51
9768	KIAA0101	KIAA0101	6.53	up	1e-07	1e-07	73.83	11.31
9770	RASSF2	Ras association domain family member 2	4.79	up	1e-07	1e-07	993.68	207.34
9787	DLGAP5	discs large homolog associated protein 5	10.13	up	1e-07	1e-07	37.38	3.69
9796	PHYHIP	phytanoyl-CoA 2-hydroxylase interacting protein	0.3	down	1e-07	1e-07	13.22	43.47
9824	ARHGAP11A	Rho GTPase activating protein 11A	3.03	up	1e-07	1e-07	120.88	39.9
9829	DNAJC6	DnaJ heat shock protein family (Hsp40) member C6	0.29	down	1e-07	1e-07	148.55	513.02
9833	MELK	maternal embryonic leucine zipper kinase	12.2	up	1e-07	1e-07	46.01	3.77
9840	TESPA1	thymocyte expressed, positive selection associated 1	9.22	up	1e-07	1e-07	43.28	4.69
9844	ELMO1	engulfment and cell motility 1	3.62	up	1e-07	1e-07	848.22	234.51
9848	MFAP3L	microfibrillar associated protein 3 like	0.3	down	1e-07	1e-07	868.87	2866.42
9856	KIAA0319	KIAA0319	5.8	up	1e-07	1e-07	22.66	3.91
9863	MAGI2	membrane associated guanylate kinase, WW and PDZ domain containing 2	0.33	down	1e-07	1e-07	186.3	557.26
9899	SV2B	synaptic vesicle glycoprotein 2B	0.33	down	1e-07	2.02e-07	17.34	52.6
9901	SRGAP3	SLIT-ROBO Rho GTPase activating protein 3	0.15	down	1e-07	1e-07	77.75	505.07
9914	ATP2C2	ATPase secretory pathway Ca2+ transporting 2	0.12	down	1e-07	1e-07	7.36	62.57
9915	ARNT2	aryl hydrocarbon receptor nuclear translocator 2	0.23	down	1e-07	1e-07	578.96	2485.65
9928	KIF14	kinesin family member 14	7.1	up	1e-07	1e-07	21.96	3.09
9938	ARHGAP25	Rho GTPase activating protein 25	3.35	up	1e-07	1e-07	631.63	188.28
9953	HS3ST3B1	heparan sulfate-glucosamine 3-sulfotransferase 3B1	0.32	down	1e-07	1e-07	8.92	27.74
9955	HS3ST3A1	heparan sulfate-glucosamine 3-sulfotransferase 3A1	0.27	down	1e-07	1e-07	9.62	34.99
9956	HS3ST2	heparan sulfate-glucosamine 3-sulfotransferase 2	25.64	up	1e-07	1e-07	54.31	2.12
9970	NR1I3	nuclear receptor subfamily 1 group I member 3	0.18	down	1e-07	1e-07	7.88	42.99
9976	CLEC2B	C-type lectin domain family 2 member B	3.84	up	1e-07	1e-07	285.61	74.46
9982	FGFBP1	fibroblast growth factor binding protein 1	0.12	down	1e-07	1e-07	1.37	11.01
9985	REC8	REC8 meiotic recombination protein	0.25	down	1e-07	1e-07	65.35	258.4
10008	KCNE3	potassium voltage-gated channel subfamily E regulatory subunit 3	4.19	up	1e-07	1e-07	1752.21	417.97
10017	BCL2L10	BCL2 like 10	0.21	down	1e-07	1e-07	6	27.92
10021	HCN4	hyperpolarization activated cyclic nucleotide gated potassium channel 4	0.22	down	1e-07	1e-07	2.61	11.81
10024	TROAP	trophinin associated protein	10.6	up	1e-07	1e-07	28.25	2.66
10050	SLC17A4	solute carrier family 17 member 4	23	up	1e-07	1e-07	490.96	21.34
10052	GJC1	gap junction protein gamma 1	7.02	up	1e-07	1e-07	738.33	105.22
10053	AP1M2	adaptor related protein complex 1 mu 2 subunit	0.1	down	1e-07	1e-07	155.87	1548.89
10071	MUC12	mucin 12, cell surface associated	7.11	up	1e-07	1e-07	8.83	1.24
10077	TSPAN32	tetraspanin 32	5.4	up	1e-07	1e-07	19.92	3.69
10089	KCNK7	potassium two pore domain channel subfamily K member 7	3.26	up	1e-07	1e-07	5.31	1.63
10090	UST	uronyl 2-sulfotransferase	0.2	down	1e-07	1e-07	50.6	253.06
10103	TSPAN1	tetraspanin 1	0.24	down	1e-07	1e-07	1571.8	6644.76
10110	SGK2	SGK2, serine/threonine kinase 2	0.23	down	1e-07	1e-07	235.17	1009.54
10112	KIF20A	kinesin family member 20A	8.07	up	1e-07	1e-07	79.17	9.81
10117	ENAM	enamelin	0.23	down	1e-07	1e-07	115.22	504.82
10148	EBI3	Epstein-Barr virus induced 3	6.18	up	1e-07	1e-07	77.44	12.54
10170	DHRS9	dehydrogenase/reductase (SDR family) member 9	7.25	up	1e-07	1e-07	26.87	3.7
10178	TENM1	teneurin transmembrane protein 1	5.88	up	1e-07	1e-07	368.99	62.72
10184	LHFPL2	lipoma HMGIC fusion partner-like 2	3.57	up	1e-07	1e-07	932.57	261.23
10202	DHRS2	dehydrogenase/reductase (SDR family) member 2	0.28	down	2e-07	3.97e-07	4.63	16.48
10223	GPA33	glycoprotein A33	3.28	up	1e-07	1e-07	4.38	1.34
10225	CD96	CD96 molecule	8.46	up	1e-07	1e-07	157.76	18.65
10232	MSLN	mesothelin	0.26	down	8.47e-05	0.000138	20.39	77
10242	KCNMB2	potassium calcium-activated channel subfamily M regulatory beta subunit 2	0.089	down	1e-07	1e-07	12.29	137.74
10246	SLC17A2	solute carrier family 17 member 2	11.75	up	1e-07	1e-07	38.63	3.29
10256	CNKSR1	connector enhancer of kinase suppressor of Ras 1	0.039	down	1e-07	1e-07	6.68	171.87
10261	IGSF6	immunoglobulin superfamily member 6	8.36	up	1e-07	1e-07	150.95	18.05
10267	RAMP1	receptor activity modifying protein 1	0.29	down	1e-07	1e-07	25.32	86.55
10287	RGS19	regulator of G-protein signaling 19	3.41	up	1e-07	1e-07	271.31	79.58
10288	LILRB2	leukocyte immunoglobulin like receptor B2	6.04	up	1e-07	1e-07	234.3	38.79
10309	CCNO	cyclin O	0.17	down	1e-07	1e-07	3.99	23.9
10320	IKZF1	IKAROS family zinc finger 1	5.43	up	1e-07	1e-07	432.88	79.72
10333	TLR6	toll like receptor 6	3.21	up	1e-07	1e-07	27.91	8.68
10351	ABCA8	ATP binding cassette subfamily A member 8	0.22	down	1e-07	1e-07	74.78	341.11
10361	NPM2	nucleophosmin/nucleoplasmin 2	0.28	down	1e-07	1e-07	15.35	55.33
10391	CORO2B	coronin 2B	0.16	down	1e-07	1e-07	64.49	414.04
10403	NDC80	NDC80, kinetochore complex component	6.43	up	1e-07	1e-07	61.64	9.58
10406	WFDC2	WAP four-disulfide core domain 2	0.18	down	1e-07	1e-07	410.81	2274.67
10411	RAPGEF3	Rap guanine nucleotide exchange factor 3	0.29	down	1e-07	1e-07	511.64	1747.02
10417	SPON2	spondin 2	3.18	up	1e-07	1e-07	982.19	309.01
10446	LRRN2	leucine rich repeat neuronal 2	0.067	down	1e-07	1e-07	42.68	637.29
10501	SEMA6B	semaphorin 6B	3.33	up	1e-07	1e-07	608.76	182.61
10516	FBLN5	fibulin 5	0.22	down	1e-07	1e-07	892.5	3981.88
10529	NEBL	nebulette	0.31	down	1e-07	1e-07	1142.21	3635.33
10537	UBD	ubiquitin D	5.65	up	1e-07	1e-07	1503.33	266.12
10538	BATF	basic leucine zipper ATF-like transcription factor	9.87	up	1e-07	1e-07	40.28	4.08
10551	AGR2	anterior gradient 2, protein disulphide isomerase family member	0.021	down	1e-07	1e-07	2.11	101.25
10560	SLC19A2	solute carrier family 19 member 2	0.31	down	1e-07	1e-07	214.62	686.23
10562	OLFM4	olfactomedin 4	0.021	down	1e-07	1e-07	2.13	103.11
10563	CXCL13	C-X-C motif chemokine ligand 13	11.1	up	1e-07	1e-07	21.13	1.9
10566	AKAP3	A-kinase anchoring protein 3	0.22	down	1e-07	1e-07	19.28	89.19
10568	SLC34A2	solute carrier family 34 member 2	0.18	down	1e-07	2.02e-07	132.75	737.7
10578	GNLY	granulysin	11.39	up	1e-07	1e-07	129.82	11.4
10590	SCGN	secretagogin, EF-hand calcium binding protein	18.15	up	1e-07	1e-07	300.49	16.55
10603	SH2B2	SH2B adaptor protein 2	3.12	up	1e-07	1e-07	49.39	15.82
10610	ST6GALNAC2	ST6 N-acetylgalactosaminide alpha-2,6-sialyltransferase 2	0.24	down	1e-07	1e-07	80.24	330.12
10631	POSTN	periostin	4.5	up	1e-07	1e-07	1319.87	293.46
10633	RASL10A	RAS like family 10 member A	3.56	up	1e-07	1e-07	7.58	2.13
10644	IGF2BP2	insulin like growth factor 2 mRNA binding protein 2	0.13	down	1e-07	1e-07	29.5	234.97
10647	SCGB1D2	secretoglobin, family 1D member 2	0.32	down	1e-07	2.02e-07	10.86	33.57
10650	PRELID3A	PRELI domain containing 3A	3.09	up	1e-07	1e-07	24.94	8.06
10655	DMRT2	doublesex and mab-3 related transcription factor 2	0.0043	down	1e-07	1e-07	2.63	606.92
10663	CXCR6	C-X-C motif chemokine receptor 6	8.05	up	1e-07	1e-07	97.75	12.14
10669	CGREF1	cell growth regulator with EF-hand domain 1	11.53	up	1e-07	1e-07	447.83	38.84
10673	TNFSF13B	tumor necrosis factor superfamily member 13b	6.75	up	1e-07	1e-07	73.2	10.85
10686	CLDN16	claudin 16	0.005	down	1e-07	1e-07	3.6	722.84
10687	PNMA2	paraneoplastic Ma antigen 2	9.45	up	1e-07	1e-07	1578.59	166.97
10690	FUT9	fucosyltransferase 9	0.32	down	4.3e-06	7.78e-06	2.74	8.57
10699	CORIN	corin, serine peptidase	0.31	down	1e-07	1e-07	14.65	47.11
10718	NRG3	neuregulin 3	5.7	up	1e-07	1e-07	89.24	15.66
10721	POLQ	polymerase (DNA) theta	6.21	up	1e-07	1e-07	20.44	3.29
10734	STAG3	stromal antigen 3	4.42	up	1e-07	1e-07	22.97	5.2
10752	CHL1	cell adhesion molecule L1 like	0.035	down	1e-07	1e-07	50.54	1438.15
10769	PLK2	polo like kinase 2	4.31	up	1e-07	1e-07	2015.01	467.64
10783	NEK6	NIMA related kinase 6	5.72	up	1e-07	1e-07	2137.88	373.77
10786	SLC17A3	solute carrier family 17 member 3	6.65	up	1e-07	1e-07	1886.7	283.88
10800	CYSLTR1	cysteinyl leukotriene receptor 1	3.25	up	1e-07	1e-07	58.97	18.16
10803	CCR9	C-C motif chemokine receptor 9	0.31	down	1e-07	1e-07	2.13	6.92
10810	WASF3	WAS protein family member 3	0.31	down	1e-07	1e-07	167.36	544.06
10848	PPP1R13L	protein phosphatase 1 regulatory subunit 13 like	3.03	up	1e-07	1e-07	910.16	300.28
10859	LILRB1	leukocyte immunoglobulin like receptor B1	10.21	up	1e-07	1e-07	236.79	23.19
10864	SLC22A7	solute carrier family 22 member 7	0.1	down	1e-07	1e-07	15.73	157.73
10870	HCST	hematopoietic cell signal transducer	3.68	up	1e-07	1e-07	157.82	42.89
10871	CD300C	CD300c molecule	6.57	up	1e-07	1e-07	45.38	6.91
10876	EDDM3A	epididymal protein 3A	0.15	down	1e-07	1e-07	1.08	7.05
10882	C1QL1	complement component 1, q subcomponent-like 1	7.35	up	1e-07	1e-07	105.14	14.31
10891	PPARGC1A	PPARG coactivator 1 alpha	0.22	down	1e-07	1e-07	694.7	3163.1
10913	EDAR	ectodysplasin A receptor	0.33	down	1e-07	1e-07	11.42	34.68
10924	SMPDL3A	sphingomyelin phosphodiesterase acid like 3A	3.62	up	1e-07	1e-07	1925.3	532.51
10941	UGT2A1	UDP glucuronosyltransferase family 2 member A1 complex locus	0.057	down	1e-07	1e-07	1.54	27.22
10990	LILRB5	leukocyte immunoglobulin like receptor B5	4.82	up	1e-07	1e-07	103.32	21.42
10991	SLC38A3	solute carrier family 38 member 3	0.047	down	1e-07	1e-07	2.51	53.53
10993	SDS	serine dehydratase	39.67	up	1e-07	1e-07	147.79	3.73
11005	SPINK5	serine peptidase inhibitor, Kazal type 5	4.3	up	1e-07	1e-07	25.29	5.88
11006	LILRB4	leukocyte immunoglobulin like receptor B4	12.04	up	1e-07	1e-07	287.11	23.84
11024	LILRA1	leukocyte immunoglobulin like receptor A1	3.81	up	1e-07	1e-07	22.09	5.8
11025	LILRB3	leukocyte immunoglobulin like receptor B3	6.16	up	1e-07	1e-07	86.25	14.01
11027	LILRA2	leukocyte immunoglobulin like receptor A2	5.12	up	1e-07	1e-07	76.79	14.99
11063	SOX30	SRY-box 30	0.33	down	1e-07	1e-07	2.62	8.04
11065	UBE2C	ubiquitin conjugating enzyme E2 C	9.2	up	1e-07	1e-07	64.06	6.97
11067	C10orf10	chromosome 10 open reading frame 10	4.92	up	1e-07	1e-07	6488.57	1319.54
11082	ESM1	endothelial cell specific molecule 1	14.32	up	1e-07	1e-07	4395.72	307.06
11095	ADAMTS8	ADAM metallopeptidase with thrombospondin type 1 motif 8	0.29	down	1e-07	1e-07	14.7	50.32
11118	BTN3A2	butyrophilin subfamily 3 member A2	3.49	up	1e-07	1e-07	2555.03	731.31
11119	BTN3A1	butyrophilin subfamily 3 member A1	3.2	up	1e-07	1e-07	1498.16	468.82
11122	PTPRT	protein tyrosine phosphatase, receptor type T	0.17	down	1e-07	1e-07	2.3	13.17
11126	CD160	CD160 molecule	4.87	up	1e-07	1e-07	23.79	4.88
11131	CAPN11	calpain 11	10.16	up	1e-07	1e-07	15.69	1.54
11148	HHLA2	HERV-H LTR-associating 2	17.29	up	1e-07	1e-07	788.13	45.58
11151	CORO1A	coronin 1A	5.84	up	1e-07	1e-07	1071.93	183.42
11156	PTP4A3	protein tyrosine phosphatase type IVA, member 3	3.47	up	1e-07	1e-07	873.8	251.89
11163	NUDT4	nudix hydrolase 4	0.32	down	1e-07	1e-07	894.43	2838.93
11173	ADAMTS7	ADAM metallopeptidase with thrombospondin type 1 motif 7	7.17	up	1e-07	1e-07	235.27	32.79
11178	LZTS1	leucine zipper, putative tumor suppressor 1	5.21	up	1e-07	1e-07	791.29	151.82
11181	TREH	trehalase	0.14	down	1e-07	1e-07	16.95	118.47
11184	MAP4K1	mitogen-activated protein kinase kinase kinase kinase 1	8.19	up	1e-07	1e-07	113.07	13.81
11187	PKP3	plakophilin 3	0.11	down	1e-07	1e-07	6.76	60.85
11219	TREX2	three prime repair exonuclease 2	3.21	up	1e-07	1e-07	10.41	3.24
11223	MST1L	macrophage stimulating 1-like	0.091	down	1e-07	1e-07	97.49	1074.42
11228	RASSF8	Ras association domain family member 8	0.33	down	1e-07	1e-07	568.12	1723.55
11240	PADI2	peptidyl arginine deiminase 2	0.14	down	1e-07	1e-07	160.3	1150.64
11247	NXPH4	neurexophilin 4	18.29	up	1e-07	1e-07	265.63	14.52
11249	NXPH2	neurexophilin 2	0.031	down	1e-07	1e-07	1.62	53.04
11262	SP140	SP140 nuclear body protein	3.42	up	1e-07	1e-07	59.18	17.31
11309	SLCO2B1	solute carrier organic anion transporter family member 2B1	3.29	up	1e-07	1e-07	1879.74	571.57
11314	CD300A	CD300a molecule	8.88	up	1e-07	1e-07	345.39	38.89
11318	GPR182	G protein-coupled receptor 182	0.19	down	1e-07	1e-07	4.44	23.51
11339	OIP5	Opa interacting protein 5	4.12	up	1e-07	1e-07	16.52	4.01
22798	LAMB4	laminin subunit beta 4	0.13	down	1e-07	1e-07	6.67	49.57
22806	IKZF3	IKAROS family zinc finger 3	5.36	up	1e-07	1e-07	23.66	4.41
22836	RHOBTB3	Rho related BTB domain containing 3	0.22	down	1e-07	1e-07	553.15	2546.72
22837	COBLL1	cordon-bleu WH2 repeat protein like 1	0.18	down	1e-07	1e-07	1203.15	6825.53
22843	PPM1E	protein phosphatase, Mg2+/Mn2+ dependent 1E	0.16	down	1e-07	1e-07	14.33	90.98
22846	VASH1	vasohibin 1	5.07	up	1e-07	1e-07	1554.82	306.88
22854	NTNG1	netrin G1	0.018	down	1e-07	1e-07	2.19	118.53
22871	NLGN1	neuroligin 1	3.77	up	1e-07	1e-07	415.04	110.11
22885	ABLIM3	actin binding LIM protein family member 3	6.46	up	1e-07	1e-07	2296.57	355.57
22914	KLRK1	killer cell lectin like receptor K1	7.77	up	1e-07	1e-07	106.4	13.7
22925	PLA2R1	phospholipase A2 receptor 1	0.18	down	1e-07	1e-07	157.5	893.81
22974	TPX2	TPX2, microtubule nucleation factor	6.38	up	1e-07	1e-07	199.35	31.25
22989	MYH15	myosin, heavy chain 15	4.26	up	1e-07	1e-07	8.64	2.03
23015	GOLGA8A	golgin A8 family member A	3.73	up	1e-07	1e-07	605.97	162.28
23017	FAIM2	Fas apoptotic inhibitory molecule 2	0.27	down	1e-07	1e-07	10.8	40.01
23023	TMCC1	transmembrane and coiled-coil domain family 1	3.44	up	1e-07	1e-07	1843.96	535.46
23046	KIF21B	kinesin family member 21B	6.27	up	1e-07	1e-07	157.66	25.13
23066	CAND2	cullin associated and neddylation dissociated 2 (putative)	0.26	down	1e-07	1e-07	51.59	197
23072	HECW1	HECT, C2 and WW domain containing E3 ubiquitin protein ligase 1	0.11	down	1e-07	1e-07	9.55	88.71
23105	FSTL4	follistatin like 4	0.1	down	1e-07	1e-07	10.34	102.04
23109	DDN	dendrin	0.025	down	1e-07	1e-07	3.22	129.03
23114	NFASC	neurofascin	0.33	down	1e-07	1e-07	486.18	1494.61
23117	NPIPB3	nuclear pore complex interacting protein family member B3	3.96	up	1e-07	1e-07	548.58	138.4
23120	ATP10B	ATPase phospholipid transporting 10B (putative)	0.23	down	1e-07	1e-07	2.21	9.55
23129	PLXND1	plexin D1	3.06	up	1e-07	1e-07	5096.31	1663.9
23149	FCHO1	FCH domain only 1	7.32	up	1e-07	1e-07	58.51	7.99
23162	MAPK8IP3	mitogen-activated protein kinase 8 interacting protein 3	3.67	up	1e-07	1e-07	1049.51	285.68
23166	STAB1	stabilin 1	3.34	up	1e-07	1e-07	2560.23	766.65
23171	GPD1L	glycerol-3-phosphate dehydrogenase 1-like	0.3	down	1e-07	1e-07	570.49	1923.13
23209	MLC1	megalencephalic leukoencephalopathy with subcortical cysts 1	7.39	up	1e-07	1e-07	15.56	2.1
23255	MTCL1	microtubule crosslinking factor 1	3.93	up	1e-07	1e-07	534.85	136.23
23305	ACSL6	acyl-CoA synthetase long-chain family member 6	0.11	down	1e-07	1e-07	10.64	100.25
23321	TRIM2	tripartite motif containing 2	0.24	down	1e-07	1e-07	1182.46	5016.04
23397	NCAPH	non-SMC condensin I complex subunit H	5.47	up	1e-07	1e-07	41.73	7.63
23416	KCNH3	potassium voltage-gated channel subfamily H member 3	0.09	down	1e-07	1e-07	4.05	44.99
23426	GRIP1	glutamate receptor interacting protein 1	0.28	down	1e-07	1e-07	40.91	144.82
23428	SLC7A8	solute carrier family 7 member 8	0.095	down	1e-07	1e-07	407.31	4265.51
23430	TPSD1	tryptase delta 1	3.4	up	1e-07	1e-07	6.76	1.99
23460	ABCA6	ATP binding cassette subfamily A member 6	0.28	down	1e-07	1e-07	29.43	103.84
23462	HEY1	hes related family bHLH transcription factor with YRPW motif 1	3.1	up	1e-07	1e-07	394.9	127.37
23491	CES3	carboxylesterase 3	4.37	up	1e-07	1e-07	781.88	179.02
23504	RIMBP2	RIMS binding protein 2	0.054	down	1e-07	1e-07	4.8	88.9
23533	PIK3R5	phosphoinositide-3-kinase regulatory subunit 5	9.95	up	1e-07	1e-07	304.21	30.59
23539	SLC16A8	solute carrier family 16 member 8	3.17	up	1e-07	1e-07	5.13	1.62
23547	LILRA4	leukocyte immunoglobulin like receptor A4	8.92	up	1e-07	1e-07	15.99	1.79
23551	RASD2	RASD family member 2	11.04	up	1e-07	1e-07	251.4	22.76
23562	CLDN14	claudin 14	0.097	down	1e-07	1e-07	12.31	127.04
23584	VSIG2	V-set and immunoglobulin domain containing 2	0.33	down	1e-07	1e-07	11.14	34.19
23601	CLEC5A	C-type lectin domain family 5 member A	5.99	up	1e-07	1e-07	79.35	13.25
23616	SH3BP1	SH3 domain binding protein 1	3.41	up	1e-07	1e-07	199.28	58.38
23624	CBLC	Cbl proto-oncogene C	0.073	down	1e-07	1e-07	7.26	98.8
23627	PRND	prion protein 2 (dublet)	8.37	up	1e-07	1e-07	36.66	4.38
23650	TRIM29	tripartite motif containing 29	0.18	down	1e-07	1e-07	12.34	67.85
23657	SLC7A11	solute carrier family 7 member 11	4.51	up	1e-07	1e-07	53.91	11.95
23704	KCNE4	potassium voltage-gated channel subfamily E regulatory subunit 4	4.38	up	1e-07	1e-07	710.51	162.38
23705	CADM1	cell adhesion molecule 1	0.33	down	1e-07	1e-07	656.18	1960.03
23710	GABARAPL1	GABA type A receptor associated protein like 1	0.27	down	1e-07	1e-07	2159.85	7887.3
23742	NPAP1	nuclear pore associated protein 1	0.18	down	1e-07	1e-07	1.53	8.68
23767	FLRT3	fibronectin leucine rich transmembrane protein 3	0.32	down	1e-07	1e-07	503.71	1598.36
23768	FLRT2	fibronectin leucine rich transmembrane protein 2	0.32	down	1e-07	1e-07	68.42	216.42
23769	FLRT1	fibronectin leucine rich transmembrane protein 1	0.044	down	1e-07	1e-07	4.68	105.97
24137	KIF4A	kinesin family member 4A	7.93	up	1e-07	1e-07	68.08	8.59
24147	FJX1	four jointed box 1	3.1	up	1e-07	1e-07	267.96	86.34
25758	KIAA1549L	KIAA1549-like	0.13	down	1e-07	1e-07	14.31	108.45
25790	CFAP45	cilia and flagella associated protein 45	0.31	down	1e-07	1e-07	5.73	18.75
25818	KLK5	kallikrein related peptidase 5	0.17	down	1e-07	1e-07	1.18	6.81
25833	POU2F3	POU class 2 homeobox 3	0.17	down	1e-07	1e-07	3.5	20.98
25841	ABTB2	ankyrin repeat and BTB domain containing 2	0.22	down	1e-07	1e-07	178.44	803.01
25894	PLEKHG4	pleckstrin homology and RhoGEF domain containing G4	3.43	up	1e-07	1e-07	211.27	61.62
25900	IFFO1	intermediate filament family orphan 1	3.16	up	1e-07	1e-07	398.55	126.01
25903	OLFML2B	olfactomedin like 2B	5.87	up	1e-07	1e-07	998.98	170.06
25928	SOSTDC1	sclerostin domain containing 1	0.039	down	1e-07	1e-07	25.33	650.32
25975	EGFL6	EGF like domain multiple 6	0.19	down	1e-07	1e-07	3.08	16.53
25984	KRT23	keratin 23	0.2	down	1e-07	1e-07	2.23	11.4
25994	HIGD1A	HIG1 hypoxia inducible domain family member 1A	0.31	down	1e-07	1e-07	1139.22	3638
26002	MOXD1	monooxygenase DBH like 1	0.11	down	1e-07	1e-07	118.42	1081.09
26027	ACOT11	acyl-CoA thioesterase 11	0.18	down	1e-07	1e-07	176.62	958.08
26033	ATRNL1	attractin like 1	0.091	down	1e-07	1e-07	19.88	218.64
26038	CHD5	chromodomain helicase DNA binding protein 5	0.11	down	1e-07	1e-07	2.23	21.13
26049	FAM169A	family with sequence similarity 169 member A	0.098	down	1e-07	1e-07	56.16	572
26050	SLITRK5	SLIT and NTRK like family member 5	4.36	up	1e-07	1e-07	35.41	8.13
26059	ERC2	ELKS/RAB6-interacting/CAST family member 2	0.2	down	1e-07	1e-07	3.82	18.68
26074	CFAP61	cilia and flagella associated protein 61	0.21	down	1e-07	1e-07	2.74	13.27
26095	PTPN20	protein tyrosine phosphatase, non-receptor type 20	0.29	down	5e-07	9.69e-07	22.23	75.71
26108	PYGO1	pygopus family PHD finger 1	0.23	down	1e-07	1e-07	4.13	18.3
26154	ABCA12	ATP binding cassette subfamily A member 12	12.01	up	1e-07	1e-07	89.21	7.43
26191	PTPN22	protein tyrosine phosphatase, non-receptor type 22	5.89	up	1e-07	1e-07	73.93	12.56
26227	PHGDH	phosphoglycerate dehydrogenase	0.25	down	1e-07	1e-07	427.1	1692.4
26228	STAP1	signal transducing adaptor family member 1	0.028	down	1e-07	1e-07	6.02	213.69
26232	FBXO2	F-box protein 2	0.1	down	1e-07	1e-07	40.63	400.84
26249	KLHL3	kelch like family member 3	0.23	down	1e-07	1e-07	111.83	478.57
26279	PLA2G2D	phospholipase A2 group IID	6.03	up	1e-07	1e-07	11.55	1.92
26287	ANKRD2	ankyrin repeat domain 2	0.023	down	1e-07	1e-07	4.14	178.21
26289	AK5	adenylate kinase 5	0.25	down	1e-07	1e-07	7.35	28.86
26298	EHF	ETS homologous factor	0.006	down	1e-07	1e-07	7.94	1328.08
26353	HSPB8	heat shock protein family B (small) member 8	5.16	up	1e-07	1e-07	4413.03	855.35
26470	SEZ6L2	seizure related 6 homolog like 2	6.75	up	1e-07	1e-07	1282.47	189.92
26508	HEYL	hes related family bHLH transcription factor with YRPW motif-like	3.11	up	1e-07	1e-07	1535.33	494.29
26579	MYEOV	myeloma overexpressed	42.39	up	1e-07	1e-07	60.57	1.43
26585	GREM1	gremlin 1, DAN family BMP antagonist	0.2	down	1e-07	1e-07	15.26	77.24
26762	HAVCR1	hepatitis A virus cellular receptor 1	5.04	up	1e-07	1e-07	405.03	80.4
26999	CYFIP2	cytoplasmic FMR1 interacting protein 2	0.21	down	1e-07	1e-07	3953.11	18911.1
27033	ZBTB32	zinc finger and BTB domain containing 32	3.42	up	1e-07	1e-07	5.33	1.56
27036	SIGLEC7	sialic acid binding Ig like lectin 7	5.28	up	1e-07	1e-07	67.6	12.81
27040	LAT	linker for activation of T-cells	7.36	up	1e-07	1e-07	146.79	19.93
27092	CACNG4	calcium voltage-gated channel auxiliary subunit gamma 4	0.27	down	1e-07	1e-07	2.61	9.63
27098	CLUL1	clusterin like 1	0.048	down	1e-07	1e-07	5.28	110.56
27106	ARRDC2	arrestin domain containing 2	4.14	up	1e-07	1e-07	1666.66	402.16
27112	FAM155B	family with sequence similarity 155 member B	0.26	down	1e-07	1e-07	15.43	59.35
27113	BBC3	BCL2 binding component 3	3.5	up	1e-07	1e-07	169.51	48.39
27124	INPP5J	inositol polyphosphate-5-phosphatase J	0.028	down	1e-07	1e-07	27.41	976.56
27128	CYTH4	cytohesin 4	5.32	up	1e-07	1e-07	410.06	77.14
27129	HSPB7	heat shock protein family B (small) member 7	0.061	down	1e-07	1e-07	36.1	594.09
27132	CPNE7	copine 7	3.06	up	1e-07	1e-07	12.53	4.09
27134	TJP3	tight junction protein 3	0.024	down	1e-07	1e-07	7.3	308.84
27143	PALD1	phosphatase domain containing, paladin 1	4.1	up	1e-07	1e-07	663.41	161.91
27146	FAM184B	family with sequence similarity 184 member B	0.053	down	1e-07	1e-07	1.37	25.79
27151	CPAMD8	C3 and PZP like, alpha-2-macroglobulin domain containing 8	0.15	down	1e-07	1e-07	144.33	934.57
27164	SALL3	spalt-like transcription factor 3	0.067	down	1e-07	1e-07	1.33	19.88
27180	SIGLEC9	sialic acid binding Ig like lectin 9	6.36	up	1e-07	1e-07	71.77	11.28
27181	SIGLEC8	sialic acid binding Ig like lectin 8	58.54	up	1e-07	1e-07	113.39	1.94
27185	DISC1	disrupted in schizophrenia 1	3.64	up	1e-07	1e-07	307.3	84.54
27197	GPR82	G protein-coupled receptor 82	4.83	up	1e-07	1e-07	13.61	2.82
27198	HCAR1	hydroxycarboxylic acid receptor 1	0.16	down	1e-07	1e-07	10.08	61.8
27199	OXGR1	oxoglutarate receptor 1	0.027	down	1e-07	1e-07	2.94	107.48
27240	SIT1	signaling threshold regulating transmembrane adaptor 1	9.53	up	1e-07	1e-07	48.49	5.09
27253	PCDH17	protocadherin 17	3.94	up	1e-07	1e-07	806.16	204.55
27254	CSDC2	cold shock domain containing C2	0.2	down	1e-07	1e-07	72.36	359.06
27287	VENTX	VENT homeobox	4.54	up	1e-07	1e-07	26.02	5.74
27299	ADAMDEC1	ADAM like decysin 1	18.39	up	1e-07	1e-07	32.87	1.79
27324	TOX3	TOX high mobility group box family member 3	0.096	down	1e-07	1e-07	56.64	588
27329	ANGPTL3	angiopoietin like 3	0.08	down	1e-07	1e-07	32.99	410.14
27330	RPS6KA6	ribosomal protein S6 kinase A6	0.045	down	1e-07	1e-07	12.67	282.78
27334	P2RY10	purinergic receptor P2Y10	5.79	up	1e-07	1e-07	30.76	5.31
27344	PCSK1N	proprotein convertase subtilisin/kexin type 1 inhibitor	0.088	down	1e-07	1e-07	42.76	483.58
27350	APOBEC3C	apolipoprotein B mRNA editing enzyme catalytic subunit 3C	3.38	up	1e-07	1e-07	385.31	113.99
27439	CECR6	cat eye syndrome chromosome region, candidate 6	3.27	up	1e-07	1e-07	21.26	6.5
27443	CECR2	CECR2, histone acetyl-lysine reader	0.23	down	1e-07	1e-07	5.31	23.57
28513	CDH19	cadherin 19	0.28	down	1e-07	1e-07	1.5	5.44
28984	RGCC	regulator of cell cycle	3.25	up	1e-07	1e-07	1697.03	522.78
29070	CCDC113	coiled-coil domain containing 113	0.32	down	1e-07	1e-07	66.41	208.37
29108	PYCARD	PYD and CARD domain containing	3.4	up	1e-07	1e-07	258.38	76.05
29114	TAGLN3	transgelin 3	0.029	down	1e-07	1e-07	1.71	59.94
29118	DDX25	DEAD-box helicase 25	0.07	down	1e-07	1e-07	2.67	38.31
29125	C11orf21	chromosome 11 open reading frame 21	7.88	up	1e-07	1e-07	19.77	2.51
29128	UHRF1	ubiquitin like with PHD and ring finger domains 1	10.23	up	1e-07	1e-07	58.51	5.72
29798	C2orf27A	chromosome 2 open reading frame 27A	3.66	up	1e-07	1e-07	22.27	6.08
29841	GRHL1	grainyhead like transcription factor 1	0.31	down	1e-07	1e-07	42.96	138.74
29842	TFCP2L1	transcription factor CP2-like 1	0.015	down	1e-07	1e-07	111.14	7484.05
29851	ICOS	inducible T-cell co-stimulator	10.37	up	1e-07	1e-07	18.79	1.81
29881	NPC1L1	NPC1 like intracellular cholesterol transporter 1	0.29	down	6e-07	1.16e-06	5.55	19.01
29906	ST8SIA5	ST8 alpha-N-acetyl-neuraminide alpha-2,8-sialyltransferase 5	0.26	down	1e-07	1e-07	7.54	29.39
29909	GPR171	G protein-coupled receptor 171	4.15	up	1e-07	1e-07	29.4	7.08
29923	HILPDA	hypoxia inducible lipid droplet associated	29.04	up	1e-07	1e-07	3059.29	105.36
29930	PCDHB1	protocadherin beta 1	0.14	down	1e-07	1e-07	1.39	9.68
29943	PADI1	peptidyl arginine deiminase 1	19.96	up	1e-07	1e-07	33.77	1.69
29947	DNMT3L	DNA (cytosine-5-)-methyltransferase 3-like	0.15	down	1e-07	1e-07	1.15	7.83
29951	PDZRN4	PDZ domain containing ring finger 4	0.17	down	1e-07	1e-07	5.76	34.76
29968	PSAT1	phosphoserine aminotransferase 1	0.087	down	1e-07	1e-07	101.42	1163.63
29990	PILRB	paired immunoglobin-like type 2 receptor beta	3.43	up	1e-07	1e-07	816.01	238.04
29992	PILRA	paired immunoglobin like type 2 receptor alpha	3.08	up	1e-07	1e-07	203.91	66.27
30009	TBX21	T-box 21	8.98	up	1e-07	1e-07	40.4	4.5
30811	HUNK	hormonally up-regulated Neu-associated kinase	0.29	down	1e-07	1e-07	202.96	697.06
30817	ADGRE2	adhesion G protein-coupled receptor E2	4.77	up	1e-07	1e-07	254.75	53.41
30819	KCNIP2	potassium voltage-gated channel interacting protein 2	4.13	up	1e-07	1e-07	19.96	4.84
30820	KCNIP1	potassium voltage-gated channel interacting protein 1	0.078	down	1e-07	1e-07	3.59	45.84
30846	EHD2	EH domain containing 2	5.06	up	1e-07	1e-07	6480.07	1279.49
50487	PLA2G3	phospholipase A2 group III	0.31	down	1e-07	1e-07	1.11	3.56
50489	CD207	CD207 molecule	4.19	up	1e-07	1e-07	14.97	3.57
50506	DUOX2	dual oxidase 2	0.27	down	1e-07	1e-07	3.89	14.43
50509	COL5A3	collagen type V alpha 3	19.36	up	1e-07	1e-07	598.81	30.93
50512	PODXL2	podocalyxin like 2	0.28	down	1e-07	1e-07	69.53	247.85
50515	CHST11	carbohydrate (chondroitin 4) sulfotransferase 11	3.36	up	1e-07	1e-07	208.5	62.04
50615	IL21R	interleukin 21 receptor	6.63	up	1e-07	1e-07	78.3	11.82
50617	ATP6V0A4	ATPase H+ transporting V0 subunit a4	0.0014	down	1e-07	1e-07	5.8	4009.93
50619	DEF6	DEF6, guanine nucleotide exchange factor	5.28	up	1e-07	1e-07	204.28	38.68
50649	ARHGEF4	Rho guanine nucleotide exchange factor 4	0.22	down	1e-07	1e-07	4.77	21.84
50852	TRAT1	T cell receptor associated transmembrane adaptor 1	8	up	1e-07	1e-07	28.81	3.6
50856	CLEC4A	C-type lectin domain family 4 member A	4.49	up	1e-07	1e-07	69.63	15.49
50861	STMN3	stathmin 3	3.72	up	1e-07	1e-07	1167.44	313.71
50937	CDON	cell adhesion associated, oncogene regulated	4.34	up	1e-07	1e-07	573.21	132.18
50964	SOST	sclerostin	0.018	down	1e-07	1e-07	1.58	88.36
51129	ANGPTL4	angiopoietin like 4	50.61	up	1e-07	1e-07	10773	212.88
51177	PLEKHO1	pleckstrin homology domain containing O1	3.22	up	1e-07	1e-07	818.3	254.45
51179	HAO2	hydroxyacid oxidase 2	0.3	down	2.26e-05	3.86e-05	231.27	761.45
51181	DCXR	dicarbonyl/L-xylulose reductase	0.21	down	1e-07	1e-07	402.18	1877.51
51195	RAPGEFL1	Rap guanine nucleotide exchange factor like 1	3.7	up	1e-07	1e-07	80.97	21.85
51201	ZDHHC2	zinc finger DHHC-type containing 2	0.23	down	1e-07	1e-07	483.15	2113.18
51203	NUSAP1	nucleolar and spindle associated protein 1	4.68	up	1e-07	1e-07	330.96	70.71
51206	GP6	glycoprotein VI platelet	3.45	up	1e-07	1e-07	6.68	1.93
51237	MZB1	marginal zone B and B1 cell specific protein	3.24	up	1e-07	2.02e-07	32.86	10.16
51268	PIPOX	pipecolic acid and sarcosine oxidase	0.22	down	1e-07	1e-07	151.89	684.43
51284	TLR7	toll like receptor 7	4.84	up	1e-07	1e-07	206.4	42.66
51291	GMIP	GEM interacting protein	3.08	up	1e-07	1e-07	338.22	109.88
51301	GCNT4	glucosaminyl (N-acetyl) transferase 4, core 2	0.21	down	1e-07	1e-07	41.34	196.23
51302	CYP39A1	cytochrome P450 family 39 subfamily A member 1	0.23	down	1e-07	1e-07	52.84	232.76
51305	KCNK9	potassium two pore domain channel subfamily K member 9	15.27	up	1e-07	1e-07	31.99	2.09
51311	TLR8	toll like receptor 8	5.49	up	1e-07	1e-07	101.85	18.56
51314	NME8	NME/NM23 family member 8	3.76	up	1e-07	1e-07	4.2	1.12
51316	PLAC8	placenta specific 8	4.79	up	1e-07	1e-07	42.3	8.83
51334	PRR16	proline rich 16	3.42	up	1e-07	1e-07	50.33	14.71
51338	MS4A4A	membrane spanning 4-domains A4A	4.4	up	1e-07	1e-07	369.21	83.87
51393	TRPV2	transient receptor potential cation channel subfamily V member 2	4.29	up	1e-07	1e-07	457.74	106.82
51411	BIN2	bridging integrator 2	4.17	up	1e-07	1e-07	308.58	74.06
51440	HPCAL4	hippocalcin like 4	0.041	down	1e-07	1e-07	4.13	101.5
51442	VGLL1	vestigial like family member 1	0.026	down	1e-07	1e-07	1.26	48.06
51458	RHCG	Rh family C glycoprotein	0.0015	down	1e-07	1e-07	3.87	2597.18
51473	DCDC2	doublecortin domain containing 2	0.26	down	1e-07	1e-07	552.83	2166.63
51512	GTSE1	G2 and S-phase expressed 1	7.61	up	1e-07	1e-07	45.81	6.02
51513	ETV7	ETS variant 7	6.91	up	1e-07	1e-07	120.34	17.41
51514	DTL	denticleless E3 ubiquitin protein ligase homolog	6.72	up	1e-07	1e-07	100.84	15
51557	LGSN	lengsin, lens protein with glutamine synthetase domain	0.28	down	1e-07	1e-07	5.78	20.82
51559	NT5DC3	5'-nucleotidase domain containing 3	3.94	up	1e-07	1e-07	641.01	162.9
51655	RASD1	ras related dexamethasone induced 1	0.15	down	1e-07	1e-07	544.27	3709.01
51659	GINS2	GINS complex subunit 2	4.25	up	1e-07	1e-07	101.47	23.86
51660	MPC1	mitochondrial pyruvate carrier 1	0.33	down	1e-07	1e-07	709.66	2161.77
51676	ASB2	ankyrin repeat and SOCS box containing 2	3.41	up	1e-07	1e-07	46.25	13.58
51744	CD244	CD244 molecule	6.96	up	1e-07	1e-07	41.41	5.95
51751	HIGD1B	HIG1 hypoxia inducible domain family member 1B	5.67	up	1e-07	1e-07	73.17	12.92
51778	MYOZ2	myozenin 2	0.11	down	1e-07	1e-07	1.4	12.65
51804	SIX4	SIX homeobox 4	0.053	down	1e-07	1e-07	5.53	104.76
53335	BCL11A	B-cell CLL/lymphoma 11A	3.4	up	1e-07	1e-07	50.67	14.91
53347	UBASH3A	ubiquitin associated and SH3 domain containing A	10.26	up	1e-07	1e-07	31.04	3.03
53353	LRP1B	LDL receptor related protein 1B	0.066	down	1e-07	1e-07	2.87	43.36
53358	SHC3	SHC adaptor protein 3	0.2	down	1e-07	1e-07	1.95	9.64
53405	CLIC5	chloride intracellular channel 5	0.1	down	1e-07	1e-07	224.27	2136.96
53637	S1PR5	sphingosine-1-phosphate receptor 5	6.68	up	1e-07	1e-07	72.4	10.83
53827	FXYD5	FXYD domain containing ion transport regulator 5	3.53	up	1e-07	1e-07	1431.4	405.44
53828	FXYD4	FXYD domain containing ion transport regulator 4	0.00092	down	1e-07	1e-07	1.81	1959.58
53829	P2RY13	purinergic receptor P2Y13	4.24	up	1e-07	1e-07	159.63	37.65
53831	GPR84	G protein-coupled receptor 84	3.97	up	1e-07	1e-07	13.2	3.32
53832	IL20RA	interleukin 20 receptor subunit alpha	0.16	down	1e-07	1e-07	2.29	14.62
53833	IL20RB	interleukin 20 receptor subunit beta	17.65	up	1e-07	1e-07	47.86	2.71
53841	CDHR5	cadherin related family member 5	3.89	up	2.8e-06	5.14e-06	1943.38	499.73
53904	MYO3A	myosin IIIA	14.38	up	1e-07	1e-07	161.31	11.22
53919	SLCO1C1	solute carrier organic anion transporter family member 1C1	7.94	up	1e-07	1e-07	16.74	2.11
53942	CNTN5	contactin 5	0.19	down	1e-07	1e-07	1.34	7.01
54033	RBM11	RNA binding motif protein 11	0.077	down	1e-07	1e-07	3.67	47.56
54039	PCBP3	poly(rC) binding protein 3	0.15	down	1e-07	1e-07	6.69	44.15
54097	FAM3B	family with sequence similarity 3 member B	0.011	down	1e-07	1e-07	4.89	452.56
54102	CLIC6	chloride intracellular channel 6	0.27	down	3e-07	5.89e-07	60.36	222.23
54207	KCNK10	potassium two pore domain channel subfamily K member 10	0.16	down	1e-07	1e-07	7.18	44.61
54209	TREM2	triggering receptor expressed on myeloid cells 2	27.51	up	1e-07	1e-07	347.94	12.65
54210	TREM1	triggering receptor expressed on myeloid cells 1	3.88	up	1e-07	1e-07	19.94	5.14
54329	GPR85	G protein-coupled receptor 85	4.81	up	1e-07	1e-07	59.19	12.31
54346	UNC93A	unc-93 homolog A (C. elegans)	0.23	down	1e-07	1e-07	2.05	8.93
54360	CYTL1	cytokine like 1	3.63	up	1e-07	1e-07	28.05	7.72
54361	WNT4	Wnt family member 4	0.22	down	1e-07	1e-07	6.05	27.55
54363	HAO1	hydroxyacid oxidase 1	0.27	down	1e-07	1e-07	1.19	4.35
54429	TAS2R5	taste 2 receptor member 5	4.22	up	1e-07	1e-07	9.84	2.33
54437	SEMA5B	semaphorin 5B	14.43	up	1e-07	1e-07	2534.2	175.63
54440	SASH3	SAM and SH3 domain containing 3	6.86	up	1e-07	1e-07	431.91	62.94
54443	ANLN	anillin actin binding protein	5.15	up	1e-07	1e-07	139.28	27.04
54456	MOV10L1	Mov10 RISC complex RNA helicase like 1	3.1	up	1e-07	1e-07	6.98	2.25
54478	FAM64A	family with sequence similarity 64 member A	7.21	up	1e-07	1e-07	23.96	3.32
54507	ADAMTSL4	ADAMTS like 4	3.64	up	1e-07	1e-07	337.95	92.74
54518	APBB1IP	amyloid beta precursor protein binding family B member 1 interacting protein	7.3	up	1e-07	1e-07	902.05	123.63
54540	FAM193B	family with sequence similarity 193 member B	3.44	up	1e-07	1e-07	669.68	194.57
54541	DDIT4	DNA damage inducible transcript 4	4.35	up	1e-07	1e-07	8082.59	1858.02
54566	EPB41L4B	erythrocyte membrane protein band 4.1 like 4B	0.016	down	1e-07	1e-07	8.29	525.46
54567	DLL4	delta like canonical Notch ligand 4	5.06	up	1e-07	1e-07	1614.75	319.15
54658	UGT1A1	UDP glucuronosyltransferase family 1 member A1	6.39	up	1e-07	1e-07	16.38	2.56
54659	UGT1A3	UDP glucuronosyltransferase family 1 member A3	7.33	up	1e-07	1e-07	11.24	1.53
54715	RBFOX1	RNA binding protein, fox-1 homolog 1	0.15	down	1e-07	1e-07	1.3	8.83
54716	SLC6A20	solute carrier family 6 member 20	0.14	down	1e-07	1e-07	13.88	96.06
54734	RAB39A	RAB39A, member RAS oncogene family	3.02	up	1e-07	1e-07	11.65	3.86
54739	XAF1	XIAP associated factor 1	3.11	up	1e-07	1e-07	768.86	247.03
54742	LY6K	lymphocyte antigen 6 complex, locus K	0.32	down	1e-07	1e-07	10.95	34.22
54769	DIRAS2	DIRAS family GTPase 2	8.72	up	1e-07	1e-07	525.41	60.23
54821	ERCC6L	excision repair cross-complementation group 6 like	3.51	up	1e-07	1e-07	14.19	4.05
54836	BSPRY	B-box and SPRY domain containing	0.16	down	1e-07	1e-07	79.03	497.53
54845	ESRP1	epithelial splicing regulatory protein 1	0.011	down	1e-07	1e-07	7.35	697.44
54848	ARHGEF38	Rho guanine nucleotide exchange factor 38	0.16	down	1e-07	1e-07	3.41	21.25
54852	PAQR5	progestin and adipoQ receptor family member 5	0.3	down	1e-07	1e-07	961.79	3167.15
54869	EPS8L1	EPS8 like 1	0.14	down	1e-07	1e-07	44.25	325.27
54886	PLPPR1	phospholipid phosphatase related 1	0.0078	down	1e-07	1e-07	3.62	463.67
54894	RNF43	ring finger protein 43	0.17	down	1e-07	1e-07	83.64	498.94
54897	CASZ1	castor zinc finger 1	0.24	down	1e-07	1e-07	124.13	521.6
54898	ELOVL2	ELOVL fatty acid elongase 2	9.96	up	1e-07	1e-07	55.05	5.53
54899	PXK	PX domain containing serine/threonine kinase like	0.32	down	1e-07	1e-07	173.04	548.01
54900	LAX1	lymphocyte transmembrane adaptor 1	4.27	up	1e-07	1e-07	32.18	7.54
54959	ODAM	odontogenic, ameloblast asssociated	0.091	down	1e-07	1e-07	1.27	13.91
54988	ACSM5	acyl-CoA synthetase medium-chain family member 5	3.14	up	1e-07	1e-07	594.95	189.34
55013	CCDC109B	coiled-coil domain containing 109B	3.22	up	1e-07	1e-07	137.73	42.8
55034	MOCOS	molybdenum cofactor sulfurase	0.26	down	1e-07	1e-07	23.69	91.12
55040	EPN3	epsin 3	0.0095	down	1e-07	1e-07	3.46	364.83
55061	SUSD4	sushi domain containing 4	0.029	down	1e-07	1e-07	21.81	741.19
55068	ENOX1	ecto-NOX disulfide-thiol exchanger 1	0.24	down	1e-07	1e-07	21.87	90.58
55076	TMEM45A	transmembrane protein 45A	6.08	up	1e-07	1e-07	409.92	67.45
55083	KIF26B	kinesin family member 26B	0.31	down	1e-07	1e-07	44.98	145.41
55089	SLC38A4	solute carrier family 38 member 4	0.087	down	1e-07	1e-07	19.77	227.6
55107	ANO1	anoctamin 1	3.39	up	1e-07	1e-07	962.62	284.3
55118	CRTAC1	cartilage acidic protein 1	0.26	down	1e-07	2.02e-07	47.15	180.16
55165	CEP55	centrosomal protein 55	7.26	up	1e-07	1e-07	64.37	8.86
55203	LGI2	leucine-rich repeat LGI family member 2	0.13	down	1e-07	1e-07	65.84	515.54
55220	KLHDC8A	kelch domain containing 8A	3.88	up	1e-07	1e-07	25.78	6.65
55228	PNMAL1	paraneoplastic Ma antigen family-like 1	0.17	down	1e-07	1e-07	164.64	947.43
55247	NEIL3	nei like DNA glycosylase 3	6.91	up	1e-07	1e-07	10.18	1.47
55282	LRRC36	leucine rich repeat containing 36	5.14	up	1e-07	1e-07	30.26	5.88
55283	MCOLN3	mucolipin 3	0.12	down	1e-07	1e-07	17.81	151.81
55321	TMEM74B	transmembrane protein 74B	12.8	up	1e-07	1e-07	84.07	6.57
55336	FBXL8	F-box and leucine-rich repeat protein 8	3.46	up	1e-07	1e-07	93.06	26.92
55355	HJURP	Holliday junction recognition protein	9.66	up	1e-07	1e-07	42.61	4.41
55356	SLC22A15	solute carrier family 22 member 15	0.25	down	1e-07	1e-07	56.07	221.78
55359	STYK1	serine/threonine/tyrosine kinase 1	0.32	down	1e-07	1e-07	4.45	13.93
55388	MCM10	minichromosome maintenance 10 replication initiation factor	9.94	up	1e-07	1e-07	25.11	2.53
55423	SIRPG	signal regulatory protein gamma	11.44	up	1e-07	1e-07	38.03	3.33
55503	TRPV6	transient receptor potential cation channel subfamily V member 6	0.011	down	1e-07	1e-07	2.52	224.42
55509	BATF3	basic leucine zipper ATF-like transcription factor 3	4.96	up	1e-07	1e-07	46.23	9.33
55531	ELMOD1	ELMO domain containing 1	0.15	down	1e-07	1e-07	6.11	39.69
55536	CDCA7L	cell division cycle associated 7 like	3.16	up	1e-07	1e-07	466.93	147.79
55600	ITLN1	intelectin 1	0.041	down	1e-07	1e-07	1.73	42.07
55612	FERMT1	fermitin family member 1	0.29	down	1e-07	1e-07	30.46	106.84
55630	SLC39A4	solute carrier family 39 member 4	0.26	down	1e-07	1e-07	166.88	649.51
55635	DEPDC1	DEP domain containing 1	6.98	up	1e-07	1e-07	33.31	4.77
55655	NLRP2	NLR family, pyrin domain containing 2	0.13	down	1e-07	1e-07	12.45	98.46
55714	TENM3	teneurin transmembrane protein 3	0.17	down	1e-07	1e-07	34.49	200.54
55723	ASF1B	anti-silencing function 1B histone chaperone	5.27	up	1e-07	1e-07	111.55	21.16
55753	OGDHL	oxoglutarate dehydrogenase-like	0.16	down	1e-07	1e-07	1068.93	6569.6
55771	PRR11	proline rich 11	4.12	up	1e-07	1e-07	22.06	5.35
55796	MBNL3	muscleblind like splicing regulator 3	0.3	down	1e-07	1e-07	62.83	207.59
55799	CACNA2D3	calcium voltage-gated channel auxiliary subunit alpha2delta 3	0.18	down	1e-07	1e-07	16.5	93.88
55803	ADAP2	ArfGAP with dual PH domains 2	4.01	up	1e-07	1e-07	466.69	116.43
55824	PAG1	phosphoprotein membrane anchor with glycosphingolipid microdomains 1	3.44	up	1e-07	1e-07	989.41	287.34
55843	ARHGAP15	Rho GTPase activating protein 15	4.02	up	1e-07	1e-07	158.29	39.39
55859	BEX1	brain expressed X-linked 1	0.18	down	1e-07	1e-07	14.02	79.63
55867	SLC22A11	solute carrier family 22 member 11	3.08	up	0.0001117	0.00018	1043.22	338.96
55872	PBK	PDZ binding kinase	6.2	up	1e-07	1e-07	37.17	6
55876	GSDMB	gasdermin B	3.51	up	1e-07	1e-07	39.7	11.31
55885	LMO3	LIM domain only 3	0.036	down	1e-07	1e-07	7.45	204.77
55893	ZNF395	zinc finger protein 395	5.61	up	1e-07	1e-07	8777.86	1565.12
55911	APOBR	apolipoprotein B receptor	4.17	up	1e-07	1e-07	234.19	56.15
56097	PCDHGC5	protocadherin gamma subfamily C, 5	4.5	up	1e-07	1e-07	9.76	2.17
56098	PCDHGC4	protocadherin gamma subfamily C, 4	3.32	up	1e-07	1e-07	7.08	2.14
56126	PCDHB10	protocadherin beta 10	3.19	up	1e-07	1e-07	153.27	48.03
56137	PCDHA12	protocadherin alpha 12	0.091	down	1e-07	1e-07	11.48	125.99
56138	PCDHA11	protocadherin alpha 11	0.18	down	1e-07	1e-07	14.75	82.79
56154	TEX15	testis expressed 15	10.53	up	1e-07	1e-07	17.83	1.69
56159	TEX11	testis expressed 11	16.34	up	1e-07	1e-07	33.54	2.05
56165	TDRD1	tudor domain containing 1	0.067	down	1e-07	1e-07	1.75	25.92
56245	C21orf62	chromosome 21 open reading frame 62	0.11	down	1e-07	1e-07	56.07	521.16
56253	CRTAM	cytotoxic and regulatory T-cell molecule	10.58	up	1e-07	1e-07	31.39	2.97
56302	TRPV5	transient receptor potential cation channel subfamily V member 5	0.058	down	1e-07	1e-07	1.06	18.19
56341	PRMT8	protein arginine methyltransferase 8	0.25	down	1e-07	1e-07	1.33	5.35
56413	LTB4R2	leukotriene B4 receptor 2	3.96	up	1e-07	1e-07	57.26	14.46
56475	RPRM	reprimo, TP53 dependent G2 arrest mediator candidate	0.07	down	1e-07	1e-07	1.62	23.06
56477	CCL28	C-C motif chemokine ligand 28	3.23	up	1e-07	1e-07	170.95	52.98
56479	KCNQ5	potassium voltage-gated channel subfamily Q member 5	4.23	up	1e-07	1e-07	12.68	3
56603	CYP26B1	cytochrome P450 family 26 subfamily B member 1	0.28	down	1e-07	1e-07	108.49	384.23
56649	TMPRSS4	transmembrane protease, serine 4	0.011	down	1e-07	1e-07	4.31	390.13
56659	KCNK13	potassium two pore domain channel subfamily K member 13	0.14	down	1e-07	1e-07	31.38	219.47
56666	PANX2	pannexin 2	0.23	down	1e-07	1e-07	7.41	32.56
56667	MUC13	mucin 13, cell surface associated	0.16	down	1e-07	1e-07	13.36	84.59
56670	SUCNR1	succinate receptor 1	0.2	down	1e-07	1e-07	62.59	315.38
56776	FMN2	formin 2	0.039	down	1e-07	1e-07	1.9	48.74
56833	SLAMF8	SLAM family member 8	5.62	up	1e-07	1e-07	345.99	61.57
56892	C8orf4	chromosome 8 open reading frame 4	0.23	down	1e-07	1e-07	810.84	3534.56
56901	NDUFA4L2	NADH dehydrogenase (ubiquinone) 1 alpha subcomplex, 4-like 2	95.54	up	1e-07	1e-07	17840.7	186.73
56911	MAP3K7CL	MAP3K7 C-terminal like	3.59	up	1e-07	1e-07	435.16	121.21
56920	SEMA3G	semaphorin 3G	0.33	down	1e-07	1e-07	562.08	1710.64
56923	NMUR2	neuromedin U receptor 2	0.23	down	1e-07	1e-07	1.2	5.28
56924	PAK6	p21 (RAC1) activated kinase 6	0.035	down	1e-07	1e-07	11.31	326.84
56934	CA10	carbonic anhydrase 10	0.0071	down	1e-07	1e-07	1.66	233.24
56937	PMEPA1	prostate transmembrane protein, androgen induced 1	3.05	up	1e-07	1e-07	2386.9	781.33
56967	C14orf132	chromosome 14 open reading frame 132	0.24	down	1e-07	1e-07	131.87	550.44
56992	KIF15	kinesin family member 15	3.06	up	1e-07	1e-07	18.23	5.95
57007	ACKR3	atypical chemokine receptor 3	3.91	up	1e-07	1e-07	1429.83	365.68
57094	CPA6	carboxypeptidase A6	6.4	up	1e-07	1e-07	10.6	1.66
57096	RPGRIP1	retinitis pigmentosa GTPase regulator interacting protein 1	4.27	up	1e-07	1e-07	7.21	1.69
57111	RAB25	RAB25, member RAS oncogene family	0.0072	down	1e-07	1e-07	5.08	701.12
57121	LPAR5	lysophosphatidic acid receptor 5	5.66	up	1e-07	1e-07	124.97	22.07
57124	CD248	CD248 molecule	3.08	up	1e-07	1e-07	1170.09	379.71
57125	PLXDC1	plexin domain containing 1	6.6	up	1e-07	1e-07	814.49	123.32
57127	RHBG	Rh family B glycoprotein (gene/pseudogene)	0.009	down	1e-07	1e-07	2.23	249.32
57134	MAN1C1	mannosidase alpha class 1C member 1	0.14	down	1e-07	1e-07	157.62	1140.44
57144	PAK7	p21 (RAC1) activated kinase 7	0.14	down	1e-07	1e-07	1.23	8.84
57156	TMEM63C	transmembrane protein 63C	0.31	down	1e-07	1e-07	5.99	19.56
57216	VANGL2	VANGL planar cell polarity protein 2	0.32	down	1e-07	1e-07	107.87	338.67
57379	AICDA	activation-induced cytidine deaminase	6.88	up	1e-07	1e-07	7.44	1.08
57402	S100A14	S100 calcium binding protein A14	0.15	down	1e-07	1e-07	39.37	266.47
57405	SPC25	SPC25, NDC80 kinetochore complex component	7.2	up	1e-07	1e-07	22.8	3.17
57452	GALNT16	polypeptide N-acetylgalactosaminyltransferase 16	0.33	down	1e-07	1e-07	99	302.66
57460	PPM1H	protein phosphatase, Mg2+/Mn2+ dependent 1H	0.19	down	1e-07	1e-07	256.05	1351.87
57468	SLC12A5	solute carrier family 12 member 5	5.74	up	1e-07	1e-07	7.35	1.28
57471	ERMN	ermin	4.03	up	1e-07	1e-07	6.94	1.72
57482	KIAA1211	KIAA1211	0.33	down	1e-07	1e-07	27.68	82.62
57484	RNF150	ring finger protein 150	0.07	down	1e-07	1e-07	38.03	542.26
57520	HECW2	HECT, C2 and WW domain containing E3 ubiquitin protein ligase 2	3.31	up	1e-07	1e-07	651.81	197.22
57530	CGN	cingulin	0.15	down	1e-07	1e-07	264.13	1730.62
57537	SORCS2	sortilin related VPS10 domain containing receptor 2	0.13	down	1e-07	1e-07	84.37	652.79
57546	PDP2	pyruvate dehyrogenase phosphatase catalytic subunit 2	0.3	down	1e-07	1e-07	103.6	340.66
57549	IGSF9	immunoglobulin superfamily member 9	0.14	down	1e-07	1e-07	3.43	25.41
57556	SEMA6A	semaphorin 6A	4.02	up	1e-07	1e-07	2042.1	508.44
57559	STAMBPL1	STAM binding protein like 1	6.28	up	1e-07	1e-07	299.48	47.71
57565	KLHL14	kelch like family member 14	0.049	down	1e-07	1e-07	19.93	408.36
57574	MARCH4	membrane associated ring-CH-type finger 4	9.05	up	1e-07	1e-07	24.55	2.71
57619	SHROOM3	shroom family member 3	0.21	down	1e-07	1e-07	404.21	1935.3
57628	DPP10	dipeptidyl peptidase like 10	0.16	down	1e-07	1e-07	1.37	8.39
57633	LRRN1	leucine rich repeat neuronal 1	0.1	down	1e-07	1e-07	4.71	46.31
57669	EPB41L5	erythrocyte membrane protein band 4.1 like 5	0.33	down	1e-07	1e-07	595.72	1818.67
57687	VAT1L	vesicle amine transport 1-like	0.064	down	1e-07	1e-07	18.35	285.87
57699	CPNE5	copine 5	4.21	up	1e-07	1e-07	147.72	35.06
57705	WDFY4	WDFY family member 4	5.11	up	1e-07	1e-07	242.12	47.35
57709	SLC7A14	solute carrier family 7 member 14	0.13	down	1e-07	1e-07	1.18	8.74
57718	PPP4R4	protein phosphatase 4, regulatory subunit 4	0.21	down	1e-07	1e-07	1.81	8.62
57761	TRIB3	tribbles pseudokinase 3	6.13	up	1e-07	1e-07	700.6	114.35
57801	HES4	hes family bHLH transcription factor 4	5.31	up	1e-07	1e-07	94.93	17.89
57817	HAMP	hepcidin antimicrobial peptide	4.7	up	1e-07	1e-07	5.79	1.23
57821	CCDC181	coiled-coil domain containing 181	0.04	down	1e-07	1e-07	5.79	146.14
57823	SLAMF7	SLAM family member 7	7.92	up	1e-07	1e-07	239.97	30.31
57830	KRTAP5-8	keratin associated protein 5-8	0.19	down	1e-07	1e-07	1.87	10.12
57863	CADM3	cell adhesion molecule 3	3.98	up	1e-07	1e-07	94.38	23.71
57864	SLC46A2	solute carrier family 46 member 2	3.54	up	1e-07	1e-07	8.63	2.44
58473	PLEKHB1	pleckstrin homology domain containing B1	0.12	down	1e-07	1e-07	70.42	608.05
58475	MS4A7	membrane spanning 4-domains A7	5.85	up	1e-07	1e-07	1027.79	175.6
58484	NLRC4	NLR family, CARD domain containing 4	4.72	up	1e-07	1e-07	74.39	15.77
58489	ABHD17C	abhydrolase domain containing 17C	0.23	down	1e-07	1e-07	144.42	639.86
58495	OVOL2	ovo like zinc finger 2	0.04	down	1e-07	1e-07	1.63	40.61
58496	LY6G5B	lymphocyte antigen 6 complex, locus G5B	5.38	up	1e-07	1e-07	39.27	7.3
58504	ARHGAP22	Rho GTPase activating protein 22	10.9	up	1e-07	1e-07	121.77	11.17
58511	DNASE2B	deoxyribonuclease II beta	3.06	up	1e-07	1e-07	3.47	1.13
58512	DLGAP3	discs large homolog associated protein 3	0.31	down	1e-07	1e-07	5.97	19.1
58529	MYOZ1	myozenin 1	0.31	down	1e-07	1e-07	20.64	66.85
59277	NTN4	netrin 4	0.29	down	1e-07	1e-07	2266.51	7850.52
60401	EDA2R	ectodysplasin A2 receptor	6.11	up	1e-07	1e-07	359.35	58.78
60437	CDH26	cadherin 26	4.34	up	1e-07	1e-07	8.88	2.05
60482	SLC5A7	solute carrier family 5 member 7	0.14	down	1e-07	1e-07	1.31	9.43
60489	APOBEC3G	apolipoprotein B mRNA editing enzyme catalytic subunit 3G	4.39	up	1e-07	1e-07	483.41	110.19
60495	HPSE2	heparanase 2 (inactive)	0.2	down	1e-07	1e-07	2.13	10.64
60676	PAPPA2	pappalysin 2	0.015	down	1e-07	1e-07	7.63	504.73
60681	FKBP10	FK506 binding protein 10	5.35	up	1e-07	1e-07	2755.08	514.99
63876	PKNOX2	PBX/knotted 1 homeobox 2	0.23	down	1e-07	1e-07	19.48	84.92
63895	PIEZO2	piezo type mechanosensitive ion channel component 2	5.44	up	1e-07	1e-07	396.96	72.96
63910	SLC17A9	solute carrier family 17 member 9	7.4	up	1e-07	1e-07	77.35	10.45
63928	CHP2	calcineurin like EF-hand protein 2	0.092	down	1e-07	1e-07	1.18	12.8
63940	GPSM3	G-protein signaling modulator 3	3.73	up	1e-07	1e-07	554.54	148.68
63967	CLSPN	claspin	4.54	up	1e-07	1e-07	26.1	5.74
63970	TP53AIP1	tumor protein p53 regulated apoptosis inducing protein 1	0.31	down	1e-07	1e-07	2.14	6.93
63976	PRDM16	PR domain 16	0.053	down	1e-07	1e-07	38.83	730.35
64005	MYO1G	myosin IG	9.1	up	1e-07	1e-07	235.53	25.89
64063	PRSS22	protease, serine 22	0.03	down	1e-07	1e-07	1.69	56.17
64072	CDH23	cadherin-related 23	3.83	up	1e-07	1e-07	68.76	17.93
64073	C19orf33	chromosome 19 open reading frame 33	3.5	up	1e-07	1e-07	354.96	101.45
64084	CLSTN2	calsyntenin 2	0.091	down	1e-07	1e-07	29.34	321.86
64091	POPDC2	popeye domain containing 2	3.26	up	1e-07	1e-07	149.94	46.01
64093	SMOC1	SPARC related modular calcium binding 1	0.17	down	1e-07	1e-07	13.6	79.13
64098	PARVG	parvin gamma	9.82	up	1e-07	1e-07	334.3	34.04
64102	TNMD	tenomodulin	0.18	down	1e-07	1e-07	3.74	20.97
64105	CENPK	centromere protein K	5.81	up	1e-07	1e-07	33.51	5.76
64108	RTP4	receptor transporter protein 4	3.21	up	1e-07	1e-07	266.61	83.01
64127	NOD2	nucleotide binding oligomerization domain containing 2	5.61	up	1e-07	1e-07	60.24	10.73
64151	NCAPG	non-SMC condensin I complex subunit G	7.57	up	1e-07	1e-07	78.51	10.37
64170	CARD9	caspase recruitment domain family member 9	4.84	up	1e-07	1e-07	51.73	10.7
64174	DPEP2	dipeptidase 2	7.19	up	1e-07	1e-07	82.61	11.5
64218	SEMA4A	semaphorin 4A	0.32	down	1e-07	1e-07	293.57	923.83
64220	STRA6	stimulated by retinoic acid 6	0.05	down	1e-07	1e-07	4.73	95.05
64231	MS4A6A	membrane spanning 4-domains A6A	5.8	up	1e-07	1e-07	1254.72	216.36
64241	ABCG8	ATP binding cassette subfamily G member 8	0.29	down	1e-07	1e-07	1.4	4.8
64333	ARHGAP9	Rho GTPase activating protein 9	7.01	up	1e-07	1e-07	190.35	27.17
64386	MMP25	matrix metallopeptidase 25	4.5	up	1e-07	1e-07	45.57	10.12
64388	GREM2	gremlin 2, DAN family BMP antagonist	0.095	down	1e-07	1e-07	2.6	27.42
64399	HHIP	hedgehog interacting protein	0.21	down	1e-07	1e-07	4.93	23.34
64407	RGS18	regulator of G-protein signaling 18	4.18	up	1e-07	1e-07	89.26	21.35
64409	WBSCR17	Williams-Beuren syndrome chromosome region 17	0.038	down	1e-07	1e-07	5.45	142.14
64478	CSMD1	CUB and Sushi multiple domains 1	0.25	down	1e-07	1e-07	12.53	50.5
64499	TPSB2	tryptase beta 2 (gene/pseudogene)	11.42	up	1e-07	1e-07	341.47	29.89
64506	CPEB1	cytoplasmic polyadenylation element binding protein 1	0.26	down	1e-07	1e-07	3.65	13.81
64581	CLEC7A	C-type lectin domain family 7 member A	5.68	up	1e-07	1e-07	226	39.76
64641	EBF2	early B-cell factor 2	9.23	up	1e-07	1e-07	62.52	6.77
64699	TMPRSS3	transmembrane protease, serine 3	0.29	down	1e-07	1e-07	47.58	164.87
64711	HS3ST6	heparan sulfate-glucosamine 3-sulfotransferase 6	0.27	down	1e-07	1e-07	1.07	4.03
64798	DEPTOR	DEP domain containing MTOR-interacting protein	0.33	down	1e-07	1e-07	532.94	1600.56
64805	P2RY12	purinergic receptor P2Y12	3.86	up	1e-07	1e-07	33.87	8.78
64849	SLC13A3	solute carrier family 13 member 3	0.024	down	1e-07	1e-07	40.34	1715.4
64850	ETNPPL	ethanolamine-phosphate phospho-lyase	0.12	down	1e-07	1e-07	2.32	19.04
64857	PLEKHG2	pleckstrin homology and RhoGEF domain containing G2	3.26	up	1e-07	1e-07	952.31	292.43
64881	PCDH20	protocadherin 20	0.12	down	1e-07	1e-07	9.97	84.33
64922	LRRC19	leucine rich repeat containing 19	0.18	down	1e-07	1e-07	215.11	1177.16
64926	RASAL3	RAS protein activator like 3	7.89	up	1e-07	1e-07	263.7	33.41
64968	MRPS6	mitochondrial ribosomal protein S6	0.3	down	1e-07	1e-07	699.43	2336.59
65012	SLC26A10	solute carrier family 26 member 10	8.73	up	1e-07	1e-07	15.52	1.78
65217	PCDH15	protocadherin-related 15	0.18	down	1e-07	1e-07	1.15	6.27
65266	WNK4	WNK lysine deficient protein kinase 4	0.036	down	1e-07	1e-07	66.99	1858.07
65267	WNK3	WNK lysine deficient protein kinase 3	0.18	down	1e-07	1e-07	12.94	72.57
65268	WNK2	WNK lysine deficient protein kinase 2	0.26	down	1e-07	1e-07	8.76	34.16
65975	STK33	serine/threonine kinase 33	0.096	down	1e-07	1e-07	21.16	221.14
65989	DLK2	delta like non-canonical Notch ligand 2	7.12	up	1e-07	1e-07	9.31	1.31
65997	RASL11B	RAS like family 11 member B	0.019	down	1e-07	1e-07	12.58	667.87
78986	DUSP26	dual specificity phosphatase 26 (putative)	0.08	down	1e-07	1e-07	3.56	44.23
78995	C17orf53	chromosome 17 open reading frame 53	3.07	up	1e-07	1e-07	32.24	10.5
79019	CENPM	centromere protein M	4.92	up	1e-07	1e-07	40.45	8.22
79037	PVRIG	poliovirus receptor related immunoglobulin domain containing	5.44	up	1e-07	1e-07	80.92	14.86
79041	TMEM38A	transmembrane protein 38A	0.29	down	1e-07	1e-07	48.61	168.62
79092	CARD14	caspase recruitment domain family member 14	4.47	up	1e-07	1e-07	22.99	5.14
79094	CHAC1	ChaC glutathione specific gamma-glutamylcyclotransferase 1	0.18	down	1e-07	1e-07	22.88	128.26
79098	C1orf116	chromosome 1 open reading frame 116	0.039	down	1e-07	1e-07	25.04	648.42
79152	FA2H	fatty acid 2-hydroxylase	0.075	down	1e-07	1e-07	12.99	173.25
79154	DHRS11	dehydrogenase/reductase (SDR family) member 11	0.33	down	1e-07	1e-07	119.93	365.33
79168	LILRA6	leukocyte immunoglobulin like receptor A6	8.48	up	1e-07	1e-07	72.89	8.6
79170	PRR15L	proline rich 15 like	0.054	down	1e-07	1e-07	27.12	500.7
79190	IRX6	iroquois homeobox 6	0.23	down	2e-07	3.97e-07	12.49	53.92
79192	IRX1	iroquois homeobox 1	0.021	down	1e-07	1e-07	5.17	251.92
79365	BHLHE41	basic helix-loop-helix family member e41	8	up	1e-07	1e-07	2664.23	332.91
79369	B3GNT4	UDP-GlcNAc:betaGal beta-1,3-N-acetylglucosaminyltransferase 4	4.13	up	1e-07	1e-07	74.66	18.06
79442	LRRC2	leucine rich repeat containing 2	0.032	down	1e-07	1e-07	12	372.34
79444	BIRC7	baculoviral IAP repeat containing 7	30.94	up	1e-07	1e-07	40.68	1.31
79570	NKAIN1	Na+/K+ transporting ATPase interacting 1	10.85	up	1e-07	1e-07	21.87	2.01
79574	EPS8L3	EPS8 like 3	4.1	up	2e-07	3.97e-07	9.66	2.35
79608	RIC3	RIC3 acetylcholine receptor chaperone	0.14	down	1e-07	1e-07	24.69	173.71
79625	NDNF	neuron-derived neurotrophic factor	0.027	down	1e-07	1e-07	26.72	989.24
79626	TNFAIP8L2	TNF alpha induced protein 8 like 2	5.79	up	1e-07	1e-07	113.86	19.65
79628	SH3TC2	SH3 domain and tetratricopeptide repeats 2	3.26	up	1e-07	1e-07	31.53	9.66
79632	FAM184A	family with sequence similarity 184 member A	0.25	down	1e-07	1e-07	37.52	152.74
79651	RHBDF2	rhomboid 5 homolog 2	3.75	up	1e-07	1e-07	942.2	251.48
79669	C3orf52	chromosome 3 open reading frame 52	0.18	down	1e-07	1e-07	38.71	218.86
79674	VEPH1	ventricular zone expressed PH domain containing 1	0.3	down	1e-07	1e-07	303.83	1021.37
79679	VTCN1	V-set domain containing T cell activation inhibitor 1	0.012	down	1e-07	1e-07	10.05	834.36
79682	CENPU	centromere protein U	4.45	up	1e-07	1e-07	133.07	29.93
79690	GAL3ST4	galactose-3-O-sulfotransferase 4	8.02	up	1e-07	1e-07	296.12	36.92
79705	LRRK1	leucine-rich repeat kinase 1	3.04	up	1e-07	1e-07	466.87	153.48
79709	COLGALT1	collagen beta(1-O)galactosyltransferase 1	3.03	up	1e-07	1e-07	2591.75	855.15
79733	E2F8	E2F transcription factor 8	8.69	up	1e-07	1e-07	22.58	2.6
79742	CXorf36	chromosome X open reading frame 36	3.92	up	1e-07	1e-07	1414.17	361.15
79750	ZNF385D	zinc finger protein 385D	0.29	down	1e-07	1e-07	14.05	48.2
79778	MICALL2	MICAL like 2	3.18	up	1e-07	1e-07	316.87	99.64
79784	MYH14	myosin, heavy chain 14, non-muscle	0.13	down	1e-07	1e-07	239.74	1785.08
79785	RERGL	RERG like	0.25	down	1e-07	1e-07	38.39	152.76
79827	CLMP	CXADR-like membrane protein	0.067	down	1e-07	1e-07	5.33	79.96
79850	FAM57A	family with sequence similarity 57 member A	3.42	up	1e-07	1e-07	552.89	161.71
79861	TUBAL3	tubulin alpha like 3	0.066	down	1e-07	1e-07	1.57	23.92
79875	THSD4	thrombospondin type 1 domain containing 4	0.17	down	1e-07	1e-07	255.17	1519.94
79884	MAP9	microtubule associated protein 9	0.3	down	1e-07	1e-07	232.51	771.07
79888	LPCAT1	lysophosphatidylcholine acyltransferase 1	4.59	up	1e-07	1e-07	4229.92	920.78
79919	C2orf54	chromosome 2 open reading frame 54	0.038	down	1e-07	1e-07	4.9	129.71
79924	ADM2	adrenomedullin 2	3.13	up	1e-07	1e-07	658.23	210.36
79930	DOK3	docking protein 3	6.56	up	1e-07	1e-07	209.61	31.96
79931	TNIP3	TNFAIP3 interacting protein 3	5.22	up	1e-07	1e-07	6.9	1.32
79935	CNTD2	cyclin N-terminal domain containing 2	0.079	down	1e-07	1e-07	1.95	24.72
79949	PLEKHS1	pleckstrin homology domain containing S1	0.28	down	1e-07	1e-07	2.97	10.58
79956	ERMP1	endoplasmic reticulum metallopeptidase 1	0.19	down	1e-07	1e-07	1048.1	5492.76
79957	PAQR6	progestin and adipoQ receptor family member 6	4.72	up	1e-07	1e-07	30.12	6.39
79966	SCD5	stearoyl-CoA desaturase 5	0.18	down	1e-07	1e-07	444.65	2539.61
79977	GRHL2	grainyhead like transcription factor 2	0.0074	down	1e-07	1e-07	3.31	446.91
79981	FRMD1	FERM domain containing 1	0.26	down	2e-07	3.97e-07	11.01	42.6
79983	POF1B	premature ovarian failure, 1B	0.21	down	1e-07	1e-07	21.86	105.45
79987	SVEP1	sushi, von Willebrand factor type A, EGF and pentraxin domain containing 1	0.23	down	1e-07	1e-07	196.25	835.73
80008	TMEM156	transmembrane protein 156	4.91	up	1e-07	1e-07	27.65	5.64
80022	MYO15B	myosin XVB	3.96	up	1e-07	1e-07	1921.83	485.84
80031	SEMA6D	semaphorin 6D	0.13	down	1e-07	1e-07	179.88	1388.48
80034	CSRNP3	cysteine and serine rich nuclear protein 3	0.25	down	1e-07	1e-07	11.28	45.91
80036	TRPM3	transient receptor potential cation channel subfamily M member 3	0.32	down	1e-07	1e-07	95.77	303.22
80111	C3orf36	chromosome 3 open reading frame 36	7.15	up	1e-07	1e-07	49.13	6.87
80119	PIF1	PIF1 5'-to-3' DNA helicase	5.45	up	1e-07	1e-07	13.29	2.44
80128	TRIM46	tripartite motif containing 46	3.52	up	1e-07	1e-07	18.7	5.32
80144	FRAS1	Fraser extracellular matrix complex subunit 1	0.33	down	1e-07	1e-07	797.4	2391.54
80157	CWH43	cell wall biogenesis 43 C-terminal homolog	0.02	down	1e-07	1e-07	6.38	319.99
80162	ATHL1	ATH1, acid trehalase-like 1 (yeast)	6.18	up	1e-07	1e-07	931.35	150.66
80168	MOGAT2	monoacylglycerol O-acyltransferase 2	0.2	down	1e-07	1e-07	1.07	5.32
80183	KIAA0226L	KIAA0226-like	3.17	up	1e-07	1e-07	58.74	18.51
80221	ACSF2	acyl-CoA synthetase family member 2	0.12	down	1e-07	1e-07	209.01	1696.68
80231	CXorf21	chromosome X open reading frame 21	4.45	up	1e-07	1e-07	54.77	12.32
80270	HSD3B7	hydroxy-delta-5-steroid dehydrogenase, 3 beta- and steroid delta-isomerase 7	3.38	up	1e-07	1e-07	1956.97	578.69
80274	SCUBE1	signal peptide, CUB domain and EGF like domain containing 1	0.24	down	1e-07	1e-07	32.49	134.09
80303	EFHD1	EF-hand domain family member D1	0.14	down	1e-07	1e-07	895.62	6353.1
80310	PDGFD	platelet derived growth factor D	3.63	up	1e-07	1e-07	1916.84	528.61
80326	WNT10A	Wnt family member 10A	0.26	down	1e-07	1e-07	13.56	53.08
80336	PABPC1L	poly(A) binding protein cytoplasmic 1 like	3.56	up	1e-07	1e-07	155.39	43.64
80342	TRAF3IP3	TRAF3 interacting protein 3	3.33	up	1e-07	1e-07	124.98	37.58
80727	TTYH3	tweety family member 3	3.99	up	1e-07	1e-07	4517.85	1130.96
80736	SLC44A4	solute carrier family 44 member 4	0.14	down	1e-07	1e-07	242.8	1677.39
80737	VWA7	von Willebrand factor A domain containing 7	0.29	down	1e-07	1e-07	85.63	291.51
80758	PRR7	proline rich 7 (synaptic)	5.59	up	1e-07	1e-07	31.25	5.59
80774	LIMD2	LIM domain containing 2	3.52	up	1e-07	1e-07	359.88	102.38
81030	ZBP1	Z-DNA binding protein 1	8.97	up	1e-07	1e-07	20.65	2.3
81285	OR51E2	olfactory receptor family 51 subfamily E member 2	6.48	up	1e-07	1e-07	46.37	7.16
81501	DCSTAMP	dendrocyte expressed seven transmembrane protein	4.13	up	1e-07	1e-07	4.98	1.21
81553	FAM49A	family with sequence similarity 49 member A	3.78	up	1e-07	1e-07	114.66	30.37
81557	MAGED4B	MAGE family member D4B	0.27	down	1e-07	1e-07	23.9	88.43
81575	APOLD1	apolipoprotein L domain containing 1	4.65	up	1e-07	1e-07	5135.98	1103.96
81578	COL21A1	collagen type XXI alpha 1	5.32	up	1e-07	1e-07	171.78	32.32
81607	NECTIN4	nectin cell adhesion molecule 4	0.066	down	1e-07	1e-07	7.71	116.27
81616	ACSBG2	acyl-CoA synthetase bubblegum family member 2	0.31	down	1e-07	1e-07	2.14	6.89
81617	CAB39L	calcium binding protein 39 like	0.33	down	1e-07	1e-07	291.89	885.79
81620	CDT1	chromatin licensing and DNA replication factor 1	6.86	up	1e-07	1e-07	85.28	12.42
81788	NUAK2	NUAK family kinase 2	0.22	down	1e-07	1e-07	400.03	1811.74
81793	TLR10	toll like receptor 10	5.39	up	1e-07	1e-07	22.96	4.26
81794	ADAMTS10	ADAM metallopeptidase with thrombospondin type 1 motif 10	4.49	up	1e-07	1e-07	204.38	45.52
81831	NETO2	neuropilin and tolloid like 2	10.94	up	1e-07	1e-07	1280.37	117.02
81832	NETO1	neuropilin and tolloid like 1	3.95	up	1e-07	1e-07	5.18	1.31
81849	ST6GALNAC5	ST6 N-acetylgalactosaminide alpha-2,6-sialyltransferase 5	0.22	down	1e-07	1e-07	2.43	11.27
81930	KIF18A	kinesin family member 18A	3.02	up	1e-07	1e-07	33.58	11.11
83449	PMFBP1	polyamine modulated factor 1 binding protein 1	3.78	up	1e-07	1e-07	5.75	1.52
83461	CDCA3	cell division cycle associated 3	3.41	up	1e-07	1e-07	38.42	11.26
83483	PLVAP	plasmalemma vesicle associated protein	3.62	up	1e-07	1e-07	14748.3	4078.98
83540	NUF2	NUF2, NDC80 kinetochore complex component	6.21	up	1e-07	1e-07	25.9	4.17
83543	AIF1L	allograft inflammatory factor 1 like	0.078	down	1e-07	1e-07	2075.1	26451.5
83593	RASSF5	Ras association domain family member 5	3.21	up	1e-07	1e-07	528.31	164.48
83648	FAM167A	family with sequence similarity 167 member A	0.044	down	1e-07	1e-07	28.95	651.34
83697	SLC4A9	solute carrier family 4 member 9	0.0076	down	1e-07	1e-07	1.81	239.7
83706	FERMT3	fermitin family member 3	4.6	up	1e-07	1e-07	483.69	105.04
83729	INHBE	inhibin beta E	3.82	up	1e-07	1e-07	11.58	3.03
83850	ESYT3	extended synaptotagmin protein 3	0.21	down	1e-07	1e-07	8.01	38.07
83876	MRO	maestro	0.21	down	1e-07	1e-07	75.31	356.73
83879	CDCA7	cell division cycle associated 7	4.39	up	1e-07	1e-07	46.09	10.49
83888	FGFBP2	fibroblast growth factor binding protein 2	4.87	up	1e-07	1e-07	44.22	9.08
83903	GSG2	germ cell associated 2, haspin	4.09	up	1e-07	1e-07	12.72	3.11
83935	TMEM133	transmembrane protein 133	3.14	up	1e-07	1e-07	396.83	126.22
83937	RASSF4	Ras association domain family member 4	3.44	up	1e-07	1e-07	3519.7	1021.9
83959	SLC4A11	solute carrier family 4 member 11	0.055	down	1e-07	1e-07	24.55	445.82
83987	CCDC8	coiled-coil domain containing 8	0.26	down	1e-07	1e-07	184.46	721.17
83990	BRIP1	BRCA1 interacting protein C-terminal helicase 1	5.2	up	1e-07	1e-07	28.07	5.4
84034	EMILIN2	elastin microfibril interfacer 2	3.56	up	1e-07	1e-07	356.73	100.17
84057	MND1	meiotic nuclear divisions 1	4.17	up	1e-07	1e-07	11.79	2.83
84059	ADGRV1	adhesion G protein-coupled receptor V1	0.11	down	1e-07	1e-07	28.07	260.14
84063	KIRREL2	kin of IRRE like 2 (Drosophila)	0.17	down	1e-07	1e-07	1.44	8.52
84069	PLEKHN1	pleckstrin homology domain containing N1	8.33	up	1e-07	1e-07	31.81	3.82
84101	USP44	ubiquitin specific peptidase 44	0.099	down	1e-07	1e-07	4.17	42.12
84106	PRAM1	PML-RARA regulated adaptor molecule 1	7.97	up	1e-07	1e-07	56.65	7.11
84109	QRFPR	pyroglutamylated RFamide peptide receptor	8.08	up	1e-07	1e-07	270.72	33.52
84152	PPP1R1B	protein phosphatase 1 regulatory inhibitor subunit 1B	0.025	down	1e-07	1e-07	2.07	83.85
84166	NLRC5	NLR family, CARD domain containing 5	4.14	up	1e-07	1e-07	870.03	210.24
84174	SLA2	Src-like-adaptor 2	10.53	up	1e-07	1e-07	69.49	6.6
84225	ZMYND15	zinc finger MYND-type containing 15	3.46	up	1e-07	1e-07	84.56	24.46
84229	DRC7	dynein regulatory complex subunit 7	0.23	down	1e-07	1e-07	4.68	20.53
84249	PSD2	pleckstrin and Sec7 domain containing 2	5.15	up	1e-07	1e-07	11.43	2.22
84254	CAMKK1	calcium/calmodulin-dependent protein kinase kinase 1	3.03	up	1e-07	1e-07	308.33	101.61
84258	SYT3	synaptotagmin 3	0.2	down	1e-07	1e-07	2.65	13.15
84275	SLC25A33	solute carrier family 25 member 33	0.29	down	1e-07	1e-07	78.77	268.04
84417	C2orf40	chromosome 2 open reading frame 40	0.23	down	1e-07	1e-07	54.06	235.87
84433	CARD11	caspase recruitment domain family member 11	4.77	up	1e-07	1e-07	198.72	41.66
84435	ADGRA1	adhesion G protein-coupled receptor A1	0.17	down	1e-07	1e-07	1.22	7.04
84440	RAB11FIP4	RAB11 family interacting protein 4	0.23	down	1e-07	1e-07	286.7	1232.44
84465	MEGF11	multiple EGF like domains 11	3.63	up	1e-07	1e-07	37.91	10.44
84467	FBN3	fibrillin 3	0.034	down	1e-07	1e-07	1.65	48.7
84517	ACTRT3	actin related protein T3	0.3	down	1e-07	1e-07	23.81	80.31
84553	FAXC	failed axon connections homolog	0.062	down	1e-07	1e-07	4.59	74.38
84561	SLC12A8	solute carrier family 12 member 8	0.29	down	1e-07	1e-07	58.91	203.16
84618	NT5C1A	5'-nucleotidase, cytosolic IA	0.29	down	1e-07	1e-07	1.03	3.57
84626	KRBA1	KRAB-A domain containing 1	6.42	up	1e-07	1e-07	1052.89	163.9
84627	ZNF469	zinc finger protein 469	4.85	up	1e-07	1e-07	92.94	19.15
84632	AFAP1L2	actin filament associated protein 1 like 2	0.31	down	1e-07	1e-07	504.75	1631.84
84634	KISS1R	KISS1 receptor	54.92	up	1e-07	1e-07	65.69	1.2
84636	GPR174	G protein-coupled receptor 174	5.36	up	1e-07	1e-07	13.15	2.45
84649	DGAT2	diacylglycerol O-acyltransferase 2	0.28	down	1e-07	1e-07	29.6	106.02
84689	MS4A14	membrane spanning 4-domains A14	9.11	up	1e-07	1e-07	56.35	6.19
84695	LOXL3	lysyl oxidase like 3	3.02	up	1e-07	1e-07	114.61	37.99
84699	CREB3L3	cAMP responsive element binding protein 3-like 3	12.86	up	1e-07	1e-07	162.72	12.65
84701	COX4I2	cytochrome c oxidase subunit 4I2	8.18	up	1e-07	1e-07	172.5	21.1
84708	LNX1	ligand of numb-protein X 1	0.33	down	1e-07	1e-07	248.71	754.52
84709	MGARP	mitochondria localized glutamic acid rich protein	4.85	up	1e-07	1e-07	73.3	15.13
84766	CRACR2A	calcium release activated channel regulator 2A	5.57	up	1e-07	1e-07	38.89	6.99
84803	GPAT3	glycerol-3-phosphate acyltransferase 3	0.14	down	1e-07	1e-07	252.01	1848.41
84807	NFKBID	NFKB inhibitor delta	6.62	up	1e-07	1e-07	45.71	6.91
84808	PERM1	PPARGC1 and ESRR induced regulator, muscle 1	4.58	up	1e-07	1e-07	50.46	11.03
84830	ADTRP	androgen dependent TFPI regulating protein	0.1	down	1e-07	1e-07	18.11	174.53
84858	ZNF503	zinc finger protein 503	0.27	down	1e-07	1e-07	304.01	1116.19
84868	HAVCR2	hepatitis A virus cellular receptor 2	5.19	up	1e-07	1e-07	1212.67	233.54
84871	AGBL4	ATP/GTP binding protein-like 4	0.13	down	1e-07	1e-07	5.61	43.83
84894	LINGO1	leucine rich repeat and Ig domain containing 1	3.93	up	1e-07	1e-07	320.59	81.5
84904	ARHGEF39	Rho guanine nucleotide exchange factor 39	5.81	up	1e-07	1e-07	102.91	17.71
84915	FAM222A	family with sequence similarity 222 member A	0.12	down	1e-07	1e-07	40.06	336.58
84929	FIBCD1	fibrinogen C domain containing 1	6.65	up	1e-07	1e-07	11.55	1.74
84940	CORO6	coronin 6	3.65	up	1e-07	1e-07	9.79	2.68
84951	TNS4	tensin 4	0.079	down	1e-07	1e-07	5.33	67.19
84952	CGNL1	cingulin-like 1	0.15	down	1e-07	1e-07	1477.36	9823.04
84957	RELT	RELT tumor necrosis factor receptor	4.73	up	1e-07	1e-07	159.87	33.78
84960	CCDC183	coiled-coil domain containing 183	4.02	up	1e-07	1e-07	17.07	4.25
84966	IGSF21	immunoglobin superfamily member 21	4.37	up	1e-07	1e-07	42.56	9.73
84969	TOX2	TOX high mobility group box family member 2	3.7	up	1e-07	1e-07	166.95	45.11
85301	COL27A1	collagen type XXVII alpha 1	3.25	up	1e-07	1e-07	645.91	198.73
85329	LGALS12	galectin 12	11.23	up	1e-07	1e-07	21.86	1.95
85376	RIMBP3	RIMS binding protein 3	3.31	up	1e-07	1e-07	36.42	11.01
85407	NKD1	naked cuticle homolog 1	0.11	down	1e-07	1e-07	4.24	38.71
85443	DCLK3	doublecortin like kinase 3	9.5	up	1e-07	1e-07	15.23	1.6
85452	CFAP74	cilia and flagella associated protein 74	6.74	up	1e-07	1e-07	6.97	1.04
85453	TSPYL5	TSPY-like 5	0.31	down	1e-07	1e-07	338.6	1078.51
85474	LBX2	ladybird homeobox 2	4.04	up	1e-07	1e-07	9.44	2.33
85477	SCIN	scinderin	0.1	down	1e-07	1e-07	492.89	4755.8
85479	DNAJC5B	DnaJ heat shock protein family (Hsp40) member C5 beta	8.65	up	1e-07	1e-07	10.7	1.24
85480	TSLP	thymic stromal lymphopoietin	0.32	down	1e-07	1e-07	6.8	21.13
87769	GGACT	gamma-glutamylamine cyclotransferase	0.26	down	1e-07	1e-07	125.72	476.19
89766	UMODL1	uromodulin like 1	0.14	down	1e-07	1e-07	1.15	8.41
89790	SIGLEC10	sialic acid binding Ig like lectin 10	10.98	up	1e-07	1e-07	260.37	23.72
89792	GAL3ST3	galactose-3-O-sulfotransferase 3	0.023	down	1e-07	1e-07	2.74	119.99
89797	NAV2	neuron navigator 2	0.29	down	1e-07	1e-07	519.94	1796.55
89822	KCNK17	potassium two pore domain channel subfamily K member 17	3.37	up	1e-07	1e-07	4.14	1.23
89839	ARHGAP11B	Rho GTPase activating protein 11B	3.87	up	1e-07	1e-07	7.32	1.89
89849	ATG16L2	autophagy related 16 like 2	4.53	up	1e-07	1e-07	377.09	83.22
89857	KLHL6	kelch like family member 6	7.77	up	1e-07	1e-07	219.65	28.27
89858	SIGLEC12	sialic acid binding Ig like lectin 12 (gene/pseudogene)	3.6	up	1e-07	1e-07	5.81	1.61
89870	TRIM15	tripartite motif containing 15	4.08	up	1e-07	1e-07	144.72	35.44
[truncated: 651 more rows]
