# Supplementary material for: Integrated analysis of differentially expressed profiles and construction of a competing endogenous long non-coding RNA network in renal cell carcinoma
Source: PeerJ. 2018 Jul 17;6:e5124. doi: 10.7717/peerj.5124 (PMC6054097; doi:10.7717/peerj.5124)
Supplement: Data S1 [file peerj-06-5124-s008.zip › Supplementary data/mRNA Stage2 vs non-tumor.xls]

## Sheet: default
GeneID	Gene Symbol	description	Fold-change	style	P-value	FDR	mean(Stage2)	mean(Normal)
10	NAT2	N-acetyltransferase 2 (arylamine N-acetyltransferase)	0.17	down	1e-07	1e-07	3.26	19.23
18	ABAT	4-aminobutyrate aminotransferase	0.18	down	1e-07	1e-07	420.65	2385.45
24	ABCA4	ATP binding cassette subfamily A member 4	0.024	down	1e-07	1e-07	5.49	225.26
26	AOC1	amine oxidase, copper containing 1	0.28	down	0.0001533	0.000296	1435.09	5187.84
28	ABO	ABO blood group (transferase A, alpha 1-3-N-acetylgalactosaminyltransferase; transferase B, alpha 1-3-galactosyltransferase)	0.24	down	1e-07	2.84e-07	33.65	139.8
36	ACADSB	acyl-CoA dehydrogenase, short/branched chain	0.27	down	1e-07	1e-07	1039.78	3784.94
40	ASIC2	acid sensing ion channel subunit 2	0.13	down	1e-07	1e-07	3.74	28.23
55	ACPP	acid phosphatase, prostate	0.012	down	1e-07	1e-07	10.33	864.87
72	ACTG2	actin, gamma 2, smooth muscle, enteric	7.74	up	1e-07	1e-07	343.78	44.43
95	ACY1	aminoacylase 1	0.23	down	1e-07	1e-07	1087.13	4653.57
100	ADA	adenosine deaminase	4.84	up	1e-07	1e-07	174.03	35.97
101	ADAM8	ADAM metallopeptidase domain 8	4.7	up	1e-07	1e-07	137.12	29.19
108	ADCY2	adenylate cyclase 2 (brain)	3.74	up	3.2e-06	7.69e-06	32.9	8.79
113	ADCY7	adenylate cyclase 7	3.69	up	1e-07	1e-07	547.55	148.31
119	ADD2	adducin 2	7.6	up	1e-07	1e-07	23.91	3.15
123	PLIN2	perilipin 2	5.58	up	1e-07	1e-07	11616.2	2083.18
124	ADH1A	alcohol dehydrogenase 1A (class I), alpha polypeptide	0.13	down	1e-07	1e-07	2.1	16.81
125	ADH1B	alcohol dehydrogenase 1B (class I), beta polypeptide	0.031	down	1e-07	1e-07	73.6	2389.84
126	ADH1C	alcohol dehydrogenase 1C (class I), gamma polypeptide	0.011	down	1e-07	1e-07	3.89	363.45
130	ADH6	alcohol dehydrogenase 6 (class V)	0.22	down	5.28e-05	0.000108	57.97	260.94
133	ADM	adrenomedullin	6.81	up	1e-07	1e-07	3472.23	509.86
134	ADORA1	adenosine A1 receptor	0.33	down	1.6e-06	3.98e-06	67.91	203.15
140	ADORA3	adenosine A3 receptor	11.09	up	1e-07	1e-07	292.14	26.34
150	ADRA2A	adrenoceptor alpha 2A	0.27	down	1e-07	1e-07	34.53	128.43
152	ADRA2C	adrenoceptor alpha 2C	0.29	down	1e-07	1e-07	81.61	285.77
153	ADRB1	adrenoceptor beta 1	0.18	down	1e-07	1e-07	5.58	31
173	AFM	afamin	0.044	down	1e-07	1e-07	3.98	90.32
174	AFP	alpha fetoprotein	0.23	down	8e-07	2.06e-06	2.13	9.33
176	ACAN	aggrecan	5.33	up	1e-07	1e-07	468.13	87.75
177	AGER	advanced glycosylation end product-specific receptor	5.41	up	1e-07	1e-07	64.06	11.84
186	AGTR2	angiotensin II receptor type 2	0.28	down	1e-07	1e-07	1.19	4.33
189	AGXT	alanine-glyoxylate aminotransferase	0.11	down	1e-07	1e-07	8.06	72.1
213	ALB	albumin	0.045	down	1e-07	1e-07	27.24	608.19
222	ALDH3B2	aldehyde dehydrogenase 3 family member B2	0.1	down	1e-07	1e-07	2.98	28.4
229	ALDOB	aldolase, fructose-bisphosphate B	0.017	down	1e-07	1e-07	241.17	14616.3
230	ALDOC	aldolase, fructose-bisphosphate C	3.7	up	1e-07	1e-07	1099.57	296.97
238	ALK	anaplastic lymphoma receptor tyrosine kinase	3.16	up	1e-07	1e-07	3.72	1.18
240	ALOX5	arachidonate 5-lipoxygenase	4.41	up	1e-07	1e-07	536.73	121.77
242	ALOX12B	arachidonate 12-lipoxygenase, 12R type	3.14	up	1e-07	1e-07	6.28	2
247	ALOX15B	arachidonate 15-lipoxygenase, type B	20.77	up	1e-07	1e-07	36.57	1.76
259	AMBP	alpha-1-microglobulin/bikunin precursor	0.093	down	1e-07	1e-07	13.2	142.27
268	AMH	anti-Mullerian hormone	3.13	up	1e-07	1e-07	3.96	1.26
273	AMPH	amphiphysin	0.062	down	1e-07	1e-07	7.45	119.37
285	ANGPT2	angiopoietin 2	10.69	up	1e-07	1e-07	2081.73	194.66
287	ANK2	ankyrin 2, neuronal	0.12	down	1e-07	1e-07	711.69	6049.44
306	ANXA3	annexin A3	0.12	down	1e-07	1e-07	93.17	790.2
307	ANXA4	annexin A4	3.12	up	1e-07	1e-07	13140.2	4209.45
312	ANXA13	annexin A13	3.3	up	0.0038354	0.00615	128.32	38.87
313	AOAH	acyloxyacyl hydrolase	6.76	up	1e-07	1e-07	290.09	42.92
330	BIRC3	baculoviral IAP repeat containing 3	4.83	up	1e-07	1e-07	1842.76	381.79
332	BIRC5	baculoviral IAP repeat containing 5	9.71	up	1e-07	1e-07	55.45	5.71
338	APOB	apolipoprotein B	3.35	up	0.0002804	0.000524	79.73	23.82
341	APOC1	apolipoprotein C1	58.2	up	1e-07	1e-07	1616.09	27.77
344	APOC2	apolipoprotein C2	5.96	up	1e-07	2.84e-07	127.66	21.42
345	APOC3	apolipoprotein C3	0.22	down	1.84e-05	4e-05	2.17	9.95
347	APOD	apolipoprotein D	0.24	down	1e-07	1e-07	94.77	394.52
350	APOH	apolipoprotein H	0.16	down	3.5e-05	7.36e-05	6.37	38.95
356	FASLG	Fas ligand	13.35	up	1e-07	1e-07	34.46	2.58
359	AQP2	aquaporin 2	5.6e-05	down	1e-07	1e-07	3.04	54115.6
360	AQP3	aquaporin 3 (Gill blood group)	0.15	down	1e-07	1e-07	1411.26	9522.24
361	AQP4	aquaporin 4	0.18	down	1e-07	1e-07	26.82	145.87
362	AQP5	aquaporin 5	0.1	down	1e-07	1e-07	1.58	15.42
363	AQP6	aquaporin 6	0.0042	down	1e-07	1e-07	4.79	1138.02
364	AQP7	aquaporin 7	0.28	down	1e-07	1e-07	74.74	265.73
366	AQP9	aquaporin 9	5.53	up	1e-07	1e-07	91.62	16.56
379	ARL4D	ADP ribosylation factor like GTPase 4D	0.098	down	1e-07	1e-07	89.75	918.31
384	ARG2	arginase 2	0.19	down	1e-07	1e-07	519.99	2709.1
399	RHOH	ras homolog family member H	8.38	up	1e-07	1e-07	115.63	13.8
445	ASS1	argininosuccinate synthase 1	0.19	down	1e-07	1e-07	1877.44	9985.33
462	SERPINC1	serpin family C member 1	0.3	down	8.4e-06	1.91e-05	2.3	7.73
476	ATP1A1	ATPase Na+/K+ transporting subunit alpha 1	0.13	down	1e-07	1e-07	13605	101042
478	ATP1A3	ATPase Na+/K+ transporting subunit alpha 3	5.31	up	1e-07	1e-07	20.47	3.86
479	ATP12A	ATPase H+/K+ transporting non-gastric alpha2 subunit	0.0057	down	1e-07	1e-07	1.11	194.59
487	ATP2A1	ATPase sarcoplasmic/endoplasmic reticulum Ca2+ transporting 1	6.95	up	1e-07	1e-07	11.76	1.69
491	ATP2B2	ATPase plasma membrane Ca2+ transporting 2	10.44	up	1e-07	1e-07	153.95	14.75
492	ATP2B3	ATPase plasma membrane Ca2+ transporting 3	0.14	down	1e-07	1e-07	1.53	10.73
496	ATP4B	ATPase H+/K+ transporting beta subunit	0.22	down	1e-07	1e-07	1.42	6.39
525	ATP6V1B1	ATPase H+ transporting V1 subunit B1	0.0092	down	1e-07	1e-07	20.77	2251.22
547	KIF1A	kinesin family member 1A	0.11	down	1e-07	1e-07	1.39	12.44
553	AVPR1B	arginine vasopressin receptor 1B	8.57	up	1e-07	1e-07	19.97	2.33
554	AVPR2	arginine vasopressin receptor 2	0.065	down	1e-07	1e-07	13.29	203.24
570	BAAT	bile acid-CoA:amino acid N-acyltransferase	4.06	up	1e-07	2.84e-07	11.61	2.86
577	ADGRB3	adhesion G protein-coupled receptor B3	0.14	down	1e-07	1e-07	4.02	27.78
590	BCHE	butyrylcholinesterase	0.26	down	1e-07	2.84e-07	15.16	58.66
595	CCND1	cyclin D1	3.85	up	1e-07	1e-07	13916.7	3618.2
597	BCL2A1	BCL2 related protein A1	7.64	up	1e-07	1e-07	79.73	10.43
610	HCN2	hyperpolarization activated cyclic nucleotide gated potassium channel 2	0.27	down	2.8e-06	6.78e-06	7.53	27.71
622	BDH1	3-hydroxybutyrate dehydrogenase, type 1	0.14	down	1e-07	1e-07	86.98	608.68
623	BDKRB1	bradykinin receptor B1	0.26	down	1e-07	1e-07	9.12	34.91
624	BDKRB2	bradykinin receptor B2	0.19	down	1e-07	1e-07	227.95	1181.41
638	BIK	BCL2 interacting killer	0.3	down	1e-07	1e-07	6.66	21.93
639	PRDM1	PR domain 1	5.3	up	1e-07	1e-07	687.98	129.87
641	BLM	Bloom syndrome RecQ like helicase	3.55	up	1e-07	1e-07	41.36	11.66
653	BMP5	bone morphogenetic protein 5	0.28	down	5.84e-05	0.000119	2.83	10.13
655	BMP7	bone morphogenetic protein 7	0.011	down	1e-07	1e-07	3.32	295.6
658	BMPR1B	bone morphogenetic protein receptor type 1B	0.022	down	1e-07	1e-07	14.74	678.89
660	BMX	BMX non-receptor tyrosine kinase	3.09	up	6e-07	1.57e-06	20.34	6.58
671	BPI	bactericidal/permeability-increasing protein	0.23	down	1e-07	2.84e-07	2.52	10.8
675	BRCA2	breast cancer 2	3.46	up	1e-07	1e-07	60.49	17.47
685	BTC	betacellulin	0.18	down	1e-07	1e-07	11.95	65.27
688	KLF5	Kruppel-like factor 5 (intestinal)	0.31	down	1e-07	1e-07	201.11	659.29
695	BTK	Bruton tyrosine kinase	7.99	up	1e-07	1e-07	197.48	24.72
699	BUB1	BUB1 mitotic checkpoint serine/threonine kinase	10.89	up	1e-07	1e-07	82.81	7.6
701	BUB1B	BUB1 mitotic checkpoint serine/threonine kinase B	3.68	up	1e-07	1e-07	64.52	17.51
712	C1QA	complement component 1, q subcomponent, A chain	6.18	up	1e-07	1e-07	3468.82	561.01
713	C1QB	complement component 1, q subcomponent, B chain	7.69	up	1e-07	1e-07	3847.29	500.29
714	C1QC	complement component 1, q subcomponent, C chain	6.85	up	1e-07	1e-07	3085.64	450.67
717	C2	complement component 2	5.75	up	1e-07	1e-07	898.17	156.21
718	C3	complement component 3	16.52	up	1e-07	1e-07	16948.8	1026.04
719	C3AR1	complement component 3a receptor 1	4.66	up	1e-07	1e-07	481.56	103.38
720	C4A	complement component 4A (Rodgers blood group)	3.41	up	9.34e-05	0.000186	16736.8	4909.79
728	C5AR1	complement component 5a receptor 1	3.24	up	1e-07	1e-07	441.42	136.25
730	C7	complement component 7	0.023	down	1e-07	1e-07	419.32	17960.2
744	MPPED2	metallophosphoesterase domain containing 2	0.12	down	1e-07	1e-07	51.01	434.99
752	FMNL1	formin like 1	4.92	up	1e-07	1e-07	559.01	113.56
762	CA4	carbonic anhydrase 4	0.13	down	1e-07	1e-07	46.51	367.66
767	CA8	carbonic anhydrase 8	0.089	down	1e-07	1e-07	24.07	270.44
768	CA9	carbonic anhydrase 9	832.01	up	1e-07	1e-07	2223.09	2.67
778	CACNA1F	calcium voltage-gated channel subunit alpha1 F	4.54	up	1e-07	1e-07	10.75	2.37
779	CACNA1S	calcium voltage-gated channel subunit alpha1 S	0.31	down	1e-07	2.84e-07	1.4	4.53
785	CACNB4	calcium voltage-gated channel auxiliary subunit beta 4	0.33	down	1e-07	2.84e-07	31.32	94
793	CALB1	calbindin 1	0.0019	down	1e-07	1e-07	3.02	1617.54
796	CALCA	calcitonin related polypeptide alpha	0.017	down	1e-07	1e-07	1.49	85.77
810	CALML3	calmodulin like 3	0.048	down	1e-07	1e-07	1.99	41.09
815	CAMK2A	calcium/calmodulin dependent protein kinase II alpha	0.13	down	1e-07	1e-07	2.12	15.75
827	CAPN6	calpain 6	0.11	down	1e-07	1e-07	70.93	657.06
828	CAPS	calcyphosine	0.18	down	1e-07	1e-07	105.8	597.43
834	CASP1	caspase 1	3.47	up	1e-07	1e-07	528.67	152.43
846	CASR	calcium sensing receptor	0.0049	down	1e-07	1e-07	10.56	2141.53
857	CAV1	caveolin 1	4.43	up	1e-07	1e-07	4639.19	1047.11
858	CAV2	caveolin 2	4.17	up	1e-07	1e-07	3453.29	829.06
861	RUNX1	runt related transcription factor 1	3.84	up	1e-07	1e-07	1006.81	262.15
864	RUNX3	runt related transcription factor 3	9.06	up	1e-07	1e-07	425.33	46.97
866	SERPINA6	serpin family A member 6	0.28	down	2.4e-05	5.14e-05	133.7	484.91
890	CCNA2	cyclin A2	7.1	up	1e-07	1e-07	119.51	16.84
912	CD1D	CD1d molecule	7.13	up	1e-07	1e-07	181.12	25.39
914	CD2	CD2 molecule	10.47	up	1e-07	1e-07	313.8	29.97
915	CD3D	CD3d molecule	12.2	up	1e-07	1e-07	138.03	11.31
916	CD3E	CD3e molecule	8.37	up	1e-07	1e-07	391.18	46.73
917	CD3G	CD3g molecule	8.9	up	1e-07	1e-07	47.47	5.33
919	CD247	CD247 molecule	9.1	up	1e-07	1e-07	172.72	18.98
920	CD4	CD4 molecule	3.59	up	1e-07	1e-07	1794.47	499.25
921	CD5	CD5 molecule	6.07	up	1e-07	1e-07	106.74	17.58
922	CD5L	CD5 molecule like	8.55	up	1e-07	1e-07	11.69	1.37
923	CD6	CD6 molecule	5.87	up	1e-07	1e-07	140.56	23.95
924	CD7	CD7 molecule	9.6	up	1e-07	1e-07	100.55	10.47
925	CD8A	CD8a molecule	12.99	up	1e-07	1e-07	478.67	36.86
926	CD8B	CD8b molecule	10.59	up	1e-07	1e-07	118.91	11.22
931	MS4A1	membrane spanning 4-domains A1	3.93	up	1.3e-06	3.27e-06	24.51	6.23
939	CD27	CD27 molecule	12.27	up	1e-07	1e-07	172.67	14.08
940	CD28	CD28 molecule	3.24	up	1e-07	1e-07	72.05	22.25
941	CD80	CD80 molecule	7.08	up	1e-07	1e-07	17.75	2.51
942	CD86	CD86 molecule	6.78	up	1e-07	1e-07	340.67	50.27
944	TNFSF8	tumor necrosis factor superfamily member 8	5.09	up	1e-07	1e-07	62.59	12.3
945	CD33	CD33 molecule	5.46	up	1e-07	1e-07	117.53	21.51
948	CD36	CD36 molecule	4.28	up	1e-07	1e-07	1925.85	449.8
949	SCARB1	scavenger receptor class B member 1	12.84	up	1e-07	1e-07	3286.19	255.86
951	CD37	CD37 molecule	6.34	up	1e-07	1e-07	508.48	80.25
952	CD38	CD38 molecule	3.91	up	1e-07	1e-07	43.88	11.21
956	ENTPD3	ectonucleoside triphosphate diphosphohydrolase 3	0.038	down	1e-07	1e-07	1.92	50.55
958	CD40	CD40 molecule	3.57	up	1e-07	1e-07	1018.55	285.04
959	CD40LG	CD40 ligand	4	up	1e-07	1e-07	24.48	6.12
962	CD48	CD48 molecule	7.11	up	1e-07	1e-07	442.94	62.27
963	CD53	CD53 molecule	3.56	up	1e-07	1e-07	1153.75	323.67
968	CD68	CD68 molecule	5.2	up	1e-07	1e-07	4832.84	929.71
969	CD69	CD69 molecule	3.06	up	1e-07	1e-07	157.75	51.51
970	CD70	CD70 molecule	146.9	up	1e-07	1e-07	340.41	2.32
971	CD72	CD72 molecule	8.03	up	1e-07	1e-07	121.56	15.13
973	CD79A	CD79a molecule	4.26	up	2.2e-06	5.39e-06	39.58	9.3
990	CDC6	cell division cycle 6	5.87	up	1e-07	1e-07	77.38	13.19
991	CDC20	cell division cycle 20	3.5	up	1e-07	1e-07	80.26	22.94
995	CDC25C	cell division cycle 25C	8.16	up	1e-07	1e-07	12.57	1.54
999	CDH1	cadherin 1	0.3	down	1e-07	1e-07	1973.21	6565.86
1001	CDH3	cadherin 3	0.043	down	1e-07	1e-07	19.3	453.02
1002	CDH4	cadherin 4	12.2	up	1e-07	1e-07	56.09	4.6
1004	CDH6	cadherin 6	3.98	up	1e-07	1e-07	2896.96	728.63
1006	CDH8	cadherin 8	7.86	up	1e-07	1e-07	11.65	1.48
1007	CDH9	cadherin 9	0.15	down	1e-07	2.84e-07	3.13	20.43
1014	CDH16	cadherin 16	0.12	down	1e-07	1e-07	3257.5	26518.1
1016	CDH18	cadherin 18	0.26	down	1e-07	1e-07	1.21	4.68
1018	CDK3	cyclin-dependent kinase 3	3.46	up	1e-07	1e-07	146.82	42.39
1028	CDKN1C	cyclin-dependent kinase inhibitor 1C	0.3	down	1e-07	1e-07	318.91	1069.11
1029	CDKN2A	cyclin-dependent kinase inhibitor 2A	51.96	up	1e-07	1e-07	91.53	1.76
1030	CDKN2B	cyclin-dependent kinase inhibitor 2B	4.32	up	1e-07	1e-07	247.82	57.35
1033	CDKN3	cyclin-dependent kinase inhibitor 3	5.35	up	1e-07	1e-07	33.58	6.28
1036	CDO1	cysteine dioxygenase type 1	0.12	down	1e-07	1e-07	7.92	67.16
1041	CDSN	corneodesmosin	5.77	up	1e-07	1e-07	23.98	4.15
1043	CD52	CD52 molecule	6.1	up	1e-07	1e-07	370.7	60.78
1056	CEL	carboxyl ester lipase	0.043	down	1e-07	1e-07	9.37	220
1058	CENPA	centromere protein A	8.12	up	1e-07	1e-07	16.93	2.09
1062	CENPE	centromere protein E	4.86	up	1e-07	1e-07	56.39	11.61
1063	CENPF	centromere protein F	4.61	up	1e-07	1e-07	225.26	48.9
1066	CES1	carboxylesterase 1	0.22	down	1e-07	1e-07	36.44	166.57
1080	CFTR	cystic fibrosis transmembrane conductance regulator	0.094	down	1e-07	1e-07	3.23	34.41
1081	CGA	glycoprotein hormones, alpha polypeptide	0.23	down	1e-07	1e-07	1.38	5.91
1089	CEACAM4	carcinoembryonic antigen related cell adhesion molecule 4	4.35	up	1e-07	1e-07	7.43	1.71
1113	CHGA	chromogranin A	0.14	down	1e-07	1e-07	1.42	10.09
1114	CHGB	chromogranin B	0.019	down	1e-07	1e-07	9.65	520.76
1117	CHI3L2	chitinase 3 like 2	6.33	up	1e-07	1e-07	51.08	8.07
1118	CHIT1	chitinase 1	16.43	up	1e-07	1e-07	50.08	3.05
1124	CHN2	chimerin 2	0.24	down	1e-07	1e-07	91.5	389.28
1134	CHRNA1	cholinergic receptor nicotinic alpha 1 subunit	9.92	up	1e-07	1e-07	10.01	1.01
1137	CHRNA4	cholinergic receptor nicotinic alpha 4 subunit	0.083	down	1e-07	1e-07	1.8	21.64
1158	CKM	creatine kinase, M-type	0.26	down	1.4e-06	3.51e-06	2.23	8.63
1159	CKMT1B	creatine kinase, mitochondrial 1B	0.049	down	1e-07	1e-07	12.28	253.04
1160	CKMT2	creatine kinase, mitochondrial 2	0.091	down	1e-07	1e-07	24.68	271.29
1187	CLCNKA	chloride voltage-gated channel Ka	0.003	down	1e-07	1e-07	11.41	3788.47
1188	CLCNKB	chloride voltage-gated channel Kb	0.0024	down	1e-07	1e-07	12.68	5302.08
1233	CCR4	C-C motif chemokine receptor 4	3.1	up	2e-07	5.52e-07	22.99	7.43
1234	CCR5	C-C motif chemokine receptor 5 (gene/pseudogene)	8.21	up	1e-07	1e-07	309.85	37.72
1235	CCR6	C-C motif chemokine receptor 6	3.36	up	1e-07	1e-07	99.52	29.6
1236	CCR7	C-C motif chemokine receptor 7	4.27	up	1e-07	1e-07	47.09	11.04
1237	CCR8	C-C motif chemokine receptor 8	3.85	up	1e-07	1e-07	4.41	1.15
1238	ACKR2	atypical chemokine receptor 2	0.21	down	1e-07	1e-07	18.37	88.7
1241	LTB4R	leukotriene B4 receptor	5.02	up	1e-07	1e-07	185.26	36.94
1259	CNGA1	cyclic nucleotide gated channel alpha 1	0.15	down	1e-07	1e-07	19.09	127.98
1268	CNR1	cannabinoid receptor 1 (brain)	4.23	up	1e-07	1e-07	35.67	8.42
1271	CNTFR	ciliary neurotrophic factor receptor	0.13	down	1e-07	1e-07	3.24	25.7
1272	CNTN1	contactin 1	0.0077	down	1e-07	1e-07	3.15	409.61
1277	COL1A1	collagen type I alpha 1	3.4	up	2e-07	5.52e-07	5713.13	1681.27
1285	COL4A3	collagen type IV alpha 3	0.17	down	1e-07	1e-07	246.53	1451.09
1286	COL4A4	collagen type IV alpha 4	0.18	down	1e-07	1e-07	385.27	2092.02
1287	COL4A5	collagen type IV alpha 5	0.11	down	1e-07	1e-07	111.93	998.52
1288	COL4A6	collagen type IV alpha 6	0.011	down	1e-07	1e-07	4.39	386.03
1295	COL8A1	collagen type VIII alpha 1	3.83	up	1e-07	1e-07	597.89	156.26
1298	COL9A2	collagen type IX alpha 2	0.11	down	1e-07	1e-07	49.91	439.16
1299	COL9A3	collagen type IX alpha 3	0.28	down	1e-07	2.84e-07	5.88	21.16
1356	CP	ceruloplasmin (ferroxidase)	14.43	up	1e-07	1e-07	3597.89	249.27
1357	CPA1	carboxypeptidase A1	0.27	down	1e-07	1e-07	1.07	4.03
1359	CPA3	carboxypeptidase A3	6.09	up	1e-07	1e-07	144.44	23.73
1366	CLDN7	claudin 7	0.24	down	1e-07	1e-07	369.91	1539.64
1370	CPN2	carboxypeptidase N subunit 2	0.042	down	1e-07	1e-07	3.83	91.69
1373	CPS1	carbamoyl-phosphate synthase 1	0.21	down	1e-07	1e-07	28.63	134.93
1378	CR1	complement component 3b/4b receptor 1 (Knops blood group)	0.32	down	0.0002196	0.000416	55.4	172.95
1380	CR2	complement component 3d receptor 2	0.045	down	1e-07	1e-07	2.95	65.13
1381	CRABP1	cellular retinoic acid binding protein 1	0.056	down	1e-07	1e-07	1.88	33.72
1382	CRABP2	cellular retinoic acid binding protein 2	0.16	down	1e-07	1e-07	17.09	105.24
1393	CRHBP	corticotropin releasing hormone binding protein	0.036	down	1e-07	1e-07	16.31	450.63
1404	HAPLN1	hyaluronan and proteoglycan link protein 1	24.95	up	1e-07	1e-07	220.73	8.85
1409	CRYAA	crystallin alpha A	0.029	down	1e-07	1e-07	4.4	149.41
1414	CRYBB1	crystallin beta B1	4.62	up	1e-07	1e-07	8.38	1.81
1427	CRYGS	crystallin gamma S	5.5	up	1e-07	1e-07	17.34	3.15
1436	CSF1R	colony stimulating factor 1 receptor	3.17	up	1e-07	1e-07	1795.8	566.55
1438	CSF2RA	colony stimulating factor 2 receptor alpha subunit	5.05	up	1e-07	1e-07	212.99	42.15
1441	CSF3R	colony stimulating factor 3 receptor	9.43	up	1e-07	1e-07	277.45	29.43
1462	VCAN	versican	3.12	up	9e-07	2.31e-06	3868.95	1238.46
1464	CSPG4	chondroitin sulfate proteoglycan 4	4.66	up	1e-07	1e-07	2013.45	432.52
1473	CST5	cystatin D	0.32	down	1e-07	1e-07	1.38	4.26
1474	CST6	cystatin E/M	0.29	down	3.6e-06	8.59e-06	3.14	10.85
1475	CSTA	cystatin A	8.72	up	1e-07	1e-07	65.99	7.57
1490	CTGF	connective tissue growth factor	0.26	down	1e-07	1e-07	2258.14	8716.35
1491	CTH	cystathionine gamma-lyase	0.24	down	1e-07	1e-07	54.06	226.07
1493	CTLA4	cytotoxic T-lymphocyte associated protein 4	9.64	up	1e-07	1e-07	21.13	2.19
1506	CTRL	chymotrypsin like	5.48	up	1e-07	1e-07	11.51	2.1
1510	CTSE	cathepsin E	3.59	up	2.16e-05	4.66e-05	15.87	4.42
1515	CTSV	cathepsin V	0.12	down	1e-07	1e-07	12.67	108.53
1520	CTSS	cathepsin S	4.44	up	1e-07	1e-07	3247.84	732.16
1521	CTSW	cathepsin W	10.6	up	1e-07	1e-07	191.96	18.11
1524	CX3CR1	C-X3-C motif chemokine receptor 1	3.38	up	1e-07	1e-07	317.19	93.82
1536	CYBB	cytochrome b-245 beta chain	3.44	up	1e-07	1e-07	1281.47	372.71
1543	CYP1A1	cytochrome P450 family 1 subfamily A member 1	0.16	down	1e-07	1e-07	1.86	11.92
1545	CYP1B1	cytochrome P450 family 1 subfamily B member 1	0.2	down	1e-07	1e-07	479.24	2409.94
1555	CYP2B6	cytochrome P450 family 2 subfamily B member 6	0.013	down	1e-07	1e-07	1.58	121.16
1558	CYP2C8	cytochrome P450 family 2 subfamily C member 8	3.34	up	1.03e-05	2.31e-05	26.27	7.87
1573	CYP2J2	cytochrome P450 family 2 subfamily J member 2	20.46	up	1e-07	1e-07	1107.63	54.14
1577	CYP3A5	cytochrome P450 family 3 subfamily A member 5	4.91	up	1e-07	1e-07	279.27	56.82
1579	CYP4A11	cytochrome P450 family 4 subfamily A member 11	0.14	down	0.0001227	0.00024	191.28	1391.45
1580	CYP4B1	cytochrome P450 family 4 subfamily B member 1	0.27	down	1e-07	2.84e-07	6.92	26.04
1582	CYP8B1	cytochrome P450 family 8 subfamily B member 1	0.3	down	0.0002792	0.000522	65.1	216.86
1583	CYP11A1	cytochrome P450 family 11 subfamily A member 1	0.27	down	4.7e-06	1.1e-05	3.15	11.8
1586	CYP17A1	cytochrome P450 family 17 subfamily A member 1	0.022	down	1e-07	1e-07	7.25	330.5
1589	CYP21A2	cytochrome P450 family 21 subfamily A member 2	3.57	up	1e-07	2.84e-07	69.47	19.44
1591	CYP24A1	cytochrome P450 family 24 subfamily A member 1	0.061	down	1e-07	1e-07	13.16	217.19
1594	CYP27B1	cytochrome P450 family 27 subfamily B member 1	0.13	down	1e-07	1e-07	15.86	120.26
1602	DACH1	dachshund family transcription factor 1	0.19	down	1e-07	1e-07	104.38	543.18
1610	DAO	D-amino-acid oxidase	0.11	down	1e-06	2.55e-06	23.09	210.74
1634	DCN	decorin	0.029	down	1e-07	1e-07	266.5	9112.45
1636	ACE	angiotensin I converting enzyme	3.17	up	1e-07	1e-07	1020.57	321.5
1643	DDB2	damage specific DNA binding protein 2	4.89	up	1e-07	1e-07	929.86	190.32
1672	DEFB1	defensin beta 1	0.079	down	1e-07	1e-07	601.86	7655.43
1674	DES	desmin	0.12	down	1e-07	1e-07	30.87	253.07
1690	COCH	cochlin	0.31	down	1.01e-05	2.27e-05	16.45	53.68
1731	SEPT1	septin 1	4.99	up	1e-07	1e-07	166.82	33.4
1733	DIO1	deiodinase, iodothyronine type I	0.025	down	1e-07	1e-07	6.86	270.48
1740	DLG2	discs large homolog 2	0.3	down	1e-07	1e-07	34.12	113.92
1745	DLX1	distal-less homeobox 1	8.22	up	1e-07	1e-07	10.59	1.29
1747	DLX3	distal-less homeobox 3	0.26	down	1e-07	1e-07	3.16	12.09
1748	DLX4	distal-less homeobox 4	4.71	up	1e-07	1e-07	8.75	1.86
1749	DLX5	distal-less homeobox 5	9.65	up	1e-07	1e-07	26.83	2.78
1750	DLX6	distal-less homeobox 6	3.54	up	1e-07	1e-07	4.96	1.4
1757	SARDH	sarcosine dehydrogenase	0.33	down	1.6e-06	3.98e-06	107.42	324.62
1763	DNA2	DNA replication helicase/nuclease 2	3.25	up	1e-07	1e-07	54.52	16.75
1773	DNASE1	deoxyribonuclease I	0.053	down	1e-07	1e-07	41.72	780.69
1776	DNASE1L3	deoxyribonuclease I like 3	0.16	down	1e-07	1e-07	91.97	584.26
1794	DOCK2	dedicator of cytokinesis 2	6.53	up	1e-07	1e-07	567.72	86.94
1795	DOCK3	dedicator of cytokinesis 3	0.26	down	1e-07	1e-07	8.77	33.39
1800	DPEP1	dipeptidase 1 (renal)	0.026	down	1e-07	1e-07	33.01	1260.18
1804	DPP6	dipeptidyl peptidase like 6	0.02	down	1e-07	1e-07	3.14	159.22
1805	DPT	dermatopontin	0.071	down	1e-07	1e-07	12.67	177.88
1815	DRD4	dopamine receptor D4	3.81	up	1e-07	1e-07	7.03	1.84
1832	DSP	desmoplakin	0.22	down	1e-07	1e-07	1397.33	6254.11
1840	DTX1	deltex 1	0.13	down	1e-07	1e-07	41.63	332.48
1846	DUSP4	dual specificity phosphatase 4	4.54	up	1e-07	1e-07	136.48	30.05
1852	DUSP9	dual specificity phosphatase 9	0.0023	down	1e-07	1e-07	4.06	1744.51
1869	E2F1	E2F transcription factor 1	6.21	up	1e-07	1e-07	110.39	17.77
1870	E2F2	E2F transcription factor 2	9.9	up	1e-07	1e-07	37.92	3.83
1880	GPR183	G protein-coupled receptor 183	4.11	up	1e-07	1e-07	286.49	69.64
1890	TYMP	thymidine phosphorylase	8.27	up	1e-07	1e-07	1491.09	180.25
1944	EFNA3	ephrin A3	4.33	up	1e-07	1e-07	101.17	23.34
1950	EGF	epidermal growth factor	0.011	down	1e-07	1e-07	67.19	6224.77
1978	EIF4EBP1	eukaryotic translation initiation factor 4E binding protein 1	3.01	up	1e-07	1e-07	609.02	202.21
2001	ELF5	E74 like ETS transcription factor 5	0.0043	down	1e-07	1e-07	1.77	414.95
2015	ADGRE1	adhesion G protein-coupled receptor E1	9.75	up	1e-07	1e-07	47.38	4.86
2016	EMX1	empty spiracles homeobox 1	0.19	down	1e-07	1e-07	142.22	762.28
2026	ENO2	enolase 2	7.62	up	1e-07	1e-07	2540.62	333.3
2041	EPHA1	EPH receptor A1	0.22	down	1e-07	1e-07	48.79	220.05
2048	EPHB2	EPH receptor B2	0.31	down	1e-07	1e-07	72.78	232.47
2056	EPO	erythropoietin	7.13	up	7e-07	1.82e-06	20.76	2.91
2064	ERBB2	erb-b2 receptor tyrosine kinase 2	0.33	down	1e-07	1e-07	2523.96	7618.06
2066	ERBB4	erb-b2 receptor tyrosine kinase 4	0.018	down	1e-07	1e-07	19.39	1064.49
2070	EYA4	EYA transcriptional coactivator and phosphatase 4	0.063	down	1e-07	1e-07	18.65	296.16
2103	ESRRB	estrogen related receptor beta	0.0094	down	1e-07	1e-07	3.81	404.1
2104	ESRRG	estrogen related receptor gamma	0.066	down	1e-07	1e-07	136.68	2079.55
2118	ETV4	ETS variant 4	0.17	down	1e-07	1e-07	7.18	42.72
2122	MECOM	MDS1 and EVI1 complex locus	0.14	down	1e-07	1e-07	642.53	4726.7
2123	EVI2A	ecotropic viral integration site 2A	5.19	up	1e-07	1e-07	381.02	73.46
2124	EVI2B	ecotropic viral integration site 2B	5.07	up	1e-07	1e-07	608.21	119.89
2125	EVPL	envoplakin	0.27	down	1e-07	1e-07	220.16	814.57
2134	EXTL1	exostosin-like glycosyltransferase 1	0.31	down	1e-07	1e-07	1.98	6.45
2139	EYA2	EYA transcriptional coactivator and phosphatase 2	0.29	down	1e-07	1e-07	35.82	123.16
2146	EZH2	enhancer of zeste 2 polycomb repressive complex 2 subunit	4.32	up	1e-07	1e-07	120.26	27.83
2147	F2	coagulation factor II, thrombin	3.65	up	2.91e-05	6.17e-05	5.43	1.48
2152	F3	coagulation factor III, tissue factor	0.2	down	1e-07	1e-07	75.87	380.41
2160	F11	coagulation factor XI	0.01	down	1e-07	1e-07	6.9	677.15
2161	F12	coagulation factor XII	5.61	up	1e-07	1e-07	45.82	8.16
2168	FABP1	fatty acid binding protein 1	0.027	down	1e-07	1e-07	5.49	203.62
2171	FABP5	fatty acid binding protein 5	5.17	up	1e-07	1e-07	65.55	12.68
2172	FABP6	fatty acid binding protein 6	117.73	up	1e-07	1e-07	156.22	1.33
2173	FABP7	fatty acid binding protein 7	785.48	up	1e-07	1e-07	1131.05	1.44
2175	FANCA	Fanconi anemia complementation group A	5.32	up	1e-07	1e-07	109.89	20.65
2191	FAP	fibroblast activation protein alpha	3.87	up	6e-07	1.57e-06	72.59	18.74
2192	FBLN1	fibulin 1	0.17	down	1e-07	1e-07	300.22	1818.3
2203	FBP1	fructose-bisphosphatase 1	0.19	down	1e-07	1e-07	560.82	2979.76
2206	MS4A2	membrane spanning 4-domains A2	5.48	up	1e-07	1e-07	30.95	5.64
2207	FCER1G	Fc fragment of IgE receptor Ig	6.76	up	1e-07	1e-07	776.74	114.85
2209	FCGR1A	Fc fragment of IgG receptor Ia	13.77	up	1e-07	1e-07	199.14	14.46
2210	FCGR1B	Fc fragment of IgG receptor Ib	10.28	up	1e-07	1e-07	176.61	17.19
2212	FCGR2A	Fc fragment of IgG receptor IIa	4.31	up	1e-07	1e-07	1319.61	305.93
2213	FCGR2B	Fc fragment of IgG receptor IIb	5.89	up	1e-07	1e-07	223.07	37.89
2214	FCGR3A	Fc fragment of IgG receptor IIIa	12.55	up	1e-07	1e-07	2898.96	230.95
2215	FCGR3B	Fc fragment of IgG receptor IIIb	3.71	up	1e-07	1e-07	53.03	14.27
2235	FECH	ferrochelatase	0.28	down	1e-07	1e-07	666.66	2405.69
2246	FGF1	fibroblast growth factor 1	0.062	down	1e-07	1e-07	89.45	1447.31
2250	FGF5	fibroblast growth factor 5	0.27	down	5.1e-06	1.19e-05	1.79	6.52
2252	FGF7	fibroblast growth factor 7	0.3	down	1e-07	1e-07	54.38	180.38
2254	FGF9	fibroblast growth factor 9	0.0073	down	1e-07	1e-07	4.67	637.82
2256	FGF11	fibroblast growth factor 11	4.36	up	1e-07	1e-07	529.9	121.49
2262	GPC5	glypican 5	0.014	down	1e-07	1e-07	2.15	157.65
2263	FGFR2	fibroblast growth factor receptor 2	0.3	down	1e-07	1e-07	526.76	1757.98
2266	FGG	fibrinogen gamma chain	6.97	up	2.4e-05	5.14e-05	32.13	4.61
2295	FOXF2	forkhead box F2	3.92	up	1e-07	1e-07	10.36	2.65
2296	FOXC1	forkhead box C1	0.22	down	1e-07	1e-07	344.29	1530.36
2299	FOXI1	forkhead box I1	0.0041	down	1e-07	1e-07	3.17	779.25
2302	FOXJ1	forkhead box J1	0.041	down	1e-07	1e-07	3.74	91.1
2304	FOXE1	forkhead box E1	0.27	down	1e-07	1e-07	1.36	5.1
2305	FOXM1	forkhead box M1	5.75	up	1e-07	1e-07	170.18	29.6
2312	FLG	filaggrin	0.22	down	1e-07	1e-07	25.4	114.05
2330	FMO5	flavin containing monooxygenase 5	0.15	down	1e-07	1e-07	97.18	641.95
2348	FOLR1	folate receptor 1 (adult)	0.29	down	1e-07	1e-07	634.56	2220.22
2352	FOLR3	folate receptor 3 (gamma)	0.048	down	1e-07	1e-07	2.73	57.23
2357	FPR1	formyl peptide receptor 1	3.76	up	1e-07	1e-07	209.45	55.72
2358	FPR2	formyl peptide receptor 2	3.35	up	1e-07	1e-07	20.82	6.21
2359	FPR3	formyl peptide receptor 3	5.65	up	1e-07	1e-07	590.73	104.47
2491	CENPI	centromere protein I	3.86	up	1e-07	1e-07	9.29	2.41
2525	FUT3	fucosyltransferase 3 (Lewis blood group)	0.21	down	2.8e-06	6.78e-06	16.82	81.23
2529	FUT7	fucosyltransferase 7	4.4	up	1e-07	1e-07	8.56	1.94
2533	FYB	FYN binding protein	3.09	up	1e-07	1e-07	743.17	240.45
2538	G6PC	glucose-6-phosphatase catalytic subunit	0.069	down	1e-07	1e-07	25.9	377.01
2555	GABRA2	gamma-aminobutyric acid type A receptor alpha2 subunit	0.0057	down	1e-07	1e-07	1.22	215.18
2557	GABRA4	gamma-aminobutyric acid type A receptor alpha4 subunit	0.23	down	1e-07	1e-07	1.38	6.13
2560	GABRB1	gamma-aminobutyric acid type A receptor beta1 subunit	0.32	down	1e-07	1e-07	1.55	4.85
2561	GABRB2	gamma-aminobutyric acid type A receptor beta2 subunit	0.15	down	1e-07	1e-07	7.6	50.87
2562	GABRB3	gamma-aminobutyric acid type A receptor beta3 subunit	0.25	down	1e-07	1e-07	113.36	447.19
2563	GABRD	gamma-aminobutyric acid type A receptor delta subunit	72.43	up	1e-07	1e-07	180.61	2.49
2564	GABRE	gamma-aminobutyric acid type A receptor epsilon subunit	4.19	up	1e-07	1e-07	145.16	34.61
2568	GABRP	gamma-aminobutyric acid type A receptor pi subunit	0.058	down	1e-07	1e-07	6.89	119.52
2571	GAD1	glutamate decarboxylase 1	0.2	down	2e-07	5.52e-07	20.97	105.74
2583	B4GALNT1	beta-1,4-N-acetyl-galactosaminyltransferase 1	5.02	up	1e-07	1e-07	51.96	10.34
2591	GALNT3	polypeptide N-acetylgalactosaminyltransferase 3	0.12	down	1e-07	1e-07	80.94	692.46
2619	GAS1	growth arrest specific 1	0.14	down	1e-07	1e-07	47.03	329.02
2624	GATA2	GATA binding protein 2	0.32	down	1e-07	1e-07	227.87	715.14
2625	GATA3	GATA binding protein 3	0.061	down	1e-07	1e-07	83.53	1377.85
2628	GATM	glycine amidinotransferase	0.31	down	9.6e-06	2.17e-05	4439.5	14520.6
2634	GBP2	guanylate binding protein 2	3.74	up	1e-07	1e-07	2703.3	723.61
2642	GCGR	glucagon receptor	0.0092	down	1e-07	1e-07	2.2	239.75
2672	GFI1	growth factor independent 1 transcriptional repressor	6.86	up	1e-07	1e-07	42.84	6.24
2676	GFRA3	GDNF family receptor alpha 3	0.29	down	1e-07	1e-07	1.37	4.72
2697	GJA1	gap junction protein alpha 1	3.44	up	1e-07	1e-07	3176.53	922.23
2700	GJA3	gap junction protein alpha 3	0.16	down	1e-07	1e-07	3.66	22.43
2705	GJB1	gap junction protein beta 1	0.21	down	1e-07	1e-07	169.26	825.55
2719	GPC3	glypican 3	0.033	down	1e-07	1e-07	59.46	1821.7
2731	GLDC	glycine decarboxylase	0.068	down	1e-07	1e-07	91.92	1357.43
2743	GLRB	glycine receptor beta	0.11	down	1e-07	1e-07	18.13	168.69
2766	GMPR	guanosine monophosphate reductase	0.17	down	1e-07	1e-07	117.43	700.51
2769	GNA15	G protein subunit alpha 15	4.35	up	1e-07	1e-07	121.73	28
2788	GNG7	G protein subunit gamma 7	0.33	down	1e-07	1e-07	218.55	668.81
2792	GNGT1	G protein subunit gamma transducin 1	5.23	up	1e-07	1e-07	6.49	1.24
2796	GNRH1	gonadotropin releasing hormone 1	8.52	up	1e-07	1e-07	38.54	4.52
2813	GP2	glycoprotein 2	0.013	down	1e-07	1e-07	1.18	92.52
2823	GPM6A	glycoprotein M6A	0.25	down	1e-07	1e-07	80	318.79
2824	GPM6B	glycoprotein M6B	0.15	down	1e-07	1e-07	37.8	260.14
2828	GPR4	G protein-coupled receptor 4	3.12	up	1e-07	1e-07	874.48	279.94
2833	CXCR3	C-X-C motif chemokine receptor 3	9.49	up	1e-07	1e-07	58.33	6.15
2841	GPR18	G protein-coupled receptor 18	6.29	up	1e-07	1e-07	17.85	2.84
2842	GPR19	G protein-coupled receptor 19	4.09	up	1e-07	1e-07	7.27	1.78
2845	GPR22	G protein-coupled receptor 22	0.3	down	1e-07	2.84e-07	1.09	3.68
2847	MCHR1	melanin concentrating hormone receptor 1	27.65	up	1e-07	1e-07	67.61	2.45
2850	GPR27	G protein-coupled receptor 27	0.24	down	1e-07	1e-07	2.1	8.83
2857	GPR34	G protein-coupled receptor 34	4.03	up	1e-07	1e-07	284.98	70.63
2859	GPR35	G protein-coupled receptor 35	3.3	up	1e-07	1e-07	69.24	20.98
2865	FFAR3	free fatty acid receptor 3	3.01	up	1e-07	1e-07	4.01	1.33
2867	FFAR2	free fatty acid receptor 2	3.86	up	1e-07	1e-07	8.26	2.14
2877	GPX2	glutathione peroxidase 2	0.15	down	1e-07	1e-07	4.1	26.56
2888	GRB14	growth factor receptor bound protein 14	0.22	down	1e-07	1e-07	126.16	575.37
2893	GRIA4	glutamate ionotropic receptor AMPA type subunit 4	4.17	up	0.0001246	0.000243	34.82	8.35
2898	GRIK2	glutamate ionotropic receptor kainate type subunit 2	0.098	down	1e-07	1e-07	2.94	29.93
2899	GRIK3	glutamate ionotropic receptor kainate type subunit 3	45.95	up	1e-07	1e-07	299.32	6.51
2901	GRIK5	glutamate ionotropic receptor kainate type subunit 5	0.02	down	1e-07	1e-07	6.5	320.86
2906	GRIN2D	glutamate ionotropic receptor NMDA type subunit 2D	3.01	up	1e-07	1e-07	18.78	6.25
2911	GRM1	glutamate metabotropic receptor 1	0.054	down	1e-07	1e-07	4.99	91.79
2918	GRM8	glutamate metabotropic receptor 8	3.2	up	1e-07	2.84e-07	91.9	28.71
2947	GSTM3	glutathione S-transferase mu 3 (brain)	0.088	down	1e-07	1e-07	460.52	5261.94
2949	GSTM5	glutathione S-transferase mu 5	0.23	down	1e-07	1e-07	16.42	70.27
2981	GUCA2B	guanylate cyclase activator 2B	6.44	up	1e-07	1e-07	6.91	1.07
2999	GZMH	granzyme H	11.69	up	1e-07	1e-07	94.89	8.12
3001	GZMA	granzyme A	11.52	up	1e-07	1e-07	288.88	25.08
3002	GZMB	granzyme B	7.79	up	1e-07	1e-07	85.79	11.02
3003	GZMK	granzyme K	12.47	up	1e-07	1e-07	264.24	21.19
3004	GZMM	granzyme M	6.41	up	1e-07	1e-07	29.15	4.55
3005	H1F0	H1 histone family member 0	0.32	down	1e-07	1e-07	1857.36	5744.44
3033	HADH	hydroxyacyl-CoA dehydrogenase	0.33	down	1e-07	1e-07	1012.07	3105.31
3055	HCK	HCK proto-oncogene, Src family tyrosine kinase	5.34	up	1e-07	1e-07	468.07	87.65
3059	HCLS1	hematopoietic cell-specific Lyn substrate 1	3.84	up	1e-07	1e-07	1299.65	338.84
3062	HCRTR2	hypocretin receptor 2	0.2	down	1e-07	1e-07	1	5.1
3067	HDC	histidine decarboxylase	4.45	up	1e-07	1e-07	12.78	2.87
3071	NCKAP1L	NCK associated protein 1 like	6.69	up	1e-07	1e-07	664.82	99.32
3078	CFHR1	complement factor H related 1	0.25	down	4e-07	1.07e-06	1.84	7.27
3099	HK2	hexokinase 2	12.21	up	1e-07	1e-07	1483.28	121.49
3101	HK3	hexokinase 3	9.06	up	1e-07	1e-07	80.35	8.87
3106	HLA-B	major histocompatibility complex, class I, B	3.24	up	1e-07	1e-07	55302.1	17094.7
3112	HLA-DOB	major histocompatibility complex, class II, DO beta	5.33	up	1e-07	1e-07	77.89	14.61
3113	HLA-DPA1	major histocompatibility complex, class II, DP alpha 1	3.5	up	1e-07	1e-07	12336	3524.86
3115	HLA-DPB1	major histocompatibility complex, class II, DP beta 1	4.09	up	1e-07	1e-07	7353.36	1799.18
3117	HLA-DQA1	major histocompatibility complex, class II, DQ alpha 1	4.82	up	1e-07	1e-07	3464.45	718.05
3118	HLA-DQA2	major histocompatibility complex, class II, DQ alpha 2	4.6	up	1e-07	1e-07	529.04	115.08
3119	HLA-DQB1	major histocompatibility complex, class II, DQ beta 1	5.31	up	1e-07	1e-07	4194.82	790.3
3120	HLA-DQB2	major histocompatibility complex, class II, DQ beta 2	10.7	up	1e-07	1e-07	169.89	15.87
3134	HLA-F	major histocompatibility complex, class I, F	5.24	up	1e-07	1e-07	3047.74	581.2
3135	HLA-G	major histocompatibility complex, class I, G	14.65	up	1e-07	1e-07	604.54	41.26
3142	HLX	H2.0 like homeobox	4.64	up	1e-07	1e-07	297.12	63.99
3158	HMGCS2	3-hydroxy-3-methylglutaryl-CoA synthase 2	0.048	down	1e-07	1e-07	180.27	3772.61
3161	HMMR	hyaluronan mediated motility receptor	3.98	up	1e-07	1e-07	65.66	16.51
3162	HMOX1	heme oxygenase 1	5.03	up	1e-07	1e-07	3856.37	767.05
3167	HMX2	H6 family homeobox 2	0.14	down	1e-07	1e-07	1	7.18
3171	FOXA3	forkhead box A3	0.047	down	1e-07	1e-07	2.2	46.61
3177	SLC29A2	solute carrier family 29 member 2	0.096	down	1e-07	1e-07	28.39	296.27
3204	HOXA7	homeobox A7	0.25	down	1e-07	1e-07	158.56	641.37
3207	HOXA11	homeobox A11	0.26	down	1e-07	1e-07	25.43	98.5
3208	HPCA	hippocalcin	5.74	up	1e-07	1e-07	15.77	2.75
3215	HOXB5	homeobox B5	0.26	down	1e-07	1e-07	59.75	231.13
3216	HOXB6	homeobox B6	0.24	down	1e-07	1e-07	188.61	798.29
3218	HOXB8	homeobox B8	0.16	down	1e-07	1e-07	87.12	547.57
3219	HOXB9	homeobox B9	0.051	down	1e-07	1e-07	54.38	1075.12
3234	HOXD8	homeobox D8	0.29	down	1e-07	1e-07	562.41	1917.57
3236	HOXD10	homeobox D10	0.29	down	1e-07	1e-07	133.46	458.46
3237	HOXD11	homeobox D11	0.23	down	1e-07	1e-07	27.06	119.45
3239	HOXD13	homeobox D13	4.67	up	1e-07	1e-07	5.52	1.18
3242	HPD	4-hydroxyphenylpyruvate dioxygenase	0.021	down	1e-07	1e-07	23.94	1140.27
3248	HPGD	hydroxyprostaglandin dehydrogenase 15-(NAD)	0.17	down	1e-07	1e-07	161.62	945.72
3263	HPX	hemopexin	4.05	up	1e-07	1e-07	5.67	1.4
3273	HRG	histidine rich glycoprotein	0.0025	down	1e-07	1e-07	2.02	821.86
3274	HRH2	histamine receptor H2	7.1	up	1e-07	1e-07	146.32	20.61
3290	HSD11B1	hydroxysteroid (11-beta) dehydrogenase 1	0.26	down	1e-07	1e-07	16.17	61.59
3291	HSD11B2	hydroxysteroid (11-beta) dehydrogenase 2	0.067	down	1e-07	1e-07	728.65	10951.4
3293	HSD17B3	hydroxysteroid (17-beta) dehydrogenase 3	6.01	up	1e-07	1e-07	7.67	1.28
3299	HSF4	heat shock transcription factor 4	54.43	up	1e-07	1e-07	626.4	11.51
3306	HSPA2	heat shock protein family A (Hsp70) member 2	0.074	down	1e-07	1e-07	315.31	4248.03
3310	HSPA6	heat shock protein family A (Hsp70) member 6	6.19	up	1e-07	1e-07	189.37	30.6
3355	HTR1F	5-hydroxytryptamine receptor 1F	3.81	up	1e-07	1e-07	22.74	5.97
3357	HTR2B	5-hydroxytryptamine receptor 2B	0.33	down	1e-07	1e-07	29.78	89.5
3362	HTR6	5-hydroxytryptamine receptor 6	5.33	up	1e-07	1e-07	5.68	1.07
3363	HTR7	5-hydroxytryptamine receptor 7	4.86	up	1e-07	1e-07	19.77	4.07
3371	TNC	tenascin C	0.32	down	1e-07	2.84e-07	1218.6	3859.88
3381	IBSP	integrin binding sialoprotein	3.94	up	1e-07	1e-07	4.27	1.08
3458	IFNG	interferon, gamma	6.97	up	1e-07	1e-07	7.69	1.1
3481	IGF2	insulin like growth factor 2	0.17	down	1e-07	1e-07	284.64	1684.52
3485	IGFBP2	insulin like growth factor binding protein 2	0.11	down	1e-07	1e-07	257.29	2252.46
3486	IGFBP3	insulin like growth factor binding protein 3	9.58	up	1e-07	1e-07	35264.5	3680.53
3512	JCHAIN	joining chain of multimeric IgA and IgM	3.08	up	0.0003927	0.000721	860.88	279.52
3559	IL2RA	interleukin 2 receptor subunit alpha	5.51	up	1e-07	1e-07	34	6.17
3560	IL2RB	interleukin 2 receptor subunit beta	9.88	up	1e-07	1e-07	416.63	42.18
3561	IL2RG	interleukin 2 receptor subunit gamma	3.47	up	1e-07	1e-07	536.99	154.71
3575	IL7R	interleukin 7 receptor	3.04	up	0.000156	0.000301	86.06	28.29
3577	CXCR1	C-X-C motif chemokine receptor 1	3.51	up	1e-07	1e-07	19.11	5.45
3579	CXCR2	C-X-C motif chemokine receptor 2	3.54	up	1e-07	1e-07	27.05	7.64
3581	IL9R	interleukin 9 receptor	3.11	up	1e-07	1e-07	3.89	1.25
3586	IL10	interleukin 10	3.39	up	1e-07	1e-07	13.21	3.9
3587	IL10RA	interleukin 10 receptor subunit alpha	5.49	up	1e-07	1e-07	927.98	169
3589	IL11	interleukin 11	0.088	down	1e-07	1e-07	1.47	16.72
3593	IL12B	interleukin 12B	3.2	up	1e-07	1e-07	3.86	1.21
3594	IL12RB1	interleukin 12 receptor subunit beta 1	8.72	up	1e-07	1e-07	85.4	9.79
3598	IL13RA2	interleukin 13 receptor subunit alpha 2	0.31	down	2.34e-05	5.02e-05	12.79	41.49
3603	IL16	interleukin 16	3.91	up	1e-07	1e-07	575.77	147.26
3604	TNFRSF9	tumor necrosis factor receptor superfamily member 9	16.05	up	1e-07	1e-07	34.22	2.13
3620	IDO1	indoleamine 2,3-dioxygenase 1	23.09	up	1e-07	1e-07	557.1	24.12
3625	INHBB	inhibin beta B	18.24	up	1e-07	1e-07	1137.6	62.37
3627	CXCL10	C-X-C motif chemokine ligand 10	10.38	up	1e-07	1e-07	478.34	46.06
3635	INPP5D	inositol polyphosphate-5-phosphatase D	3.06	up	1e-07	1e-07	876.9	286.94
3645	INSRR	insulin receptor related receptor	0.059	down	1e-07	1e-07	2.12	36.07
3662	IRF4	interferon regulatory factor 4	4.81	up	1e-07	1e-07	46.79	9.74
3664	IRF6	interferon regulatory factor 6	0.16	down	1e-07	1e-07	115.05	730.78
3669	ISG20	interferon stimulated exonuclease gene 20kDa	5.38	up	1e-07	1e-07	201.32	37.39
3671	ISLR	immunoglobulin superfamily containing leucine-rich repeat	0.24	down	1e-07	1e-07	125.65	529.76
3676	ITGA4	integrin subunit alpha 4	3.58	up	1e-07	1e-07	761.73	213.03
3678	ITGA5	integrin subunit alpha 5	3.09	up	1e-07	1e-07	3140.81	1016.35
3681	ITGAD	integrin subunit alpha D	18.13	up	1e-07	1e-07	20.8	1.15
3683	ITGAL	integrin subunit alpha L	7.05	up	1e-07	1e-07	696.78	98.78
3684	ITGAM	integrin subunit alpha M	4.38	up	1e-07	1e-07	371.49	84.78
3687	ITGAX	integrin subunit alpha X	16.98	up	1e-07	1e-07	528.11	31.1
3689	ITGB2	integrin subunit beta 2	5.56	up	1e-07	1e-07	2461.17	442.43
3694	ITGB6	integrin subunit beta 6	0.11	down	1e-07	1e-07	200.01	1743.89
3698	ITIH2	inter-alpha-trypsin inhibitor heavy chain 2	0.15	down	1e-07	1e-07	2.19	15.03
3700	ITIH4	inter-alpha-trypsin inhibitor heavy chain family member 4	3.54	up	6e-07	1.57e-06	39.16	11.07
3702	ITK	IL2 inducible T-cell kinase	6.67	up	1e-07	1e-07	127.91	19.17
3706	ITPKA	inositol-trisphosphate 3-kinase A	6.76	up	1e-07	1e-07	12.04	1.78
3718	JAK3	Janus kinase 3	5.34	up	1e-07	1e-07	454.88	85.23
3738	KCNA3	potassium voltage-gated channel subfamily A member 3	3.79	up	1e-07	1e-07	26.65	7.03
3739	KCNA4	potassium voltage-gated channel subfamily A member 4	0.24	down	1e-07	1e-07	1.16	4.92
3752	KCND3	potassium voltage-gated channel subfamily D member 3	0.2	down	1e-07	1e-07	6.23	31.44
3753	KCNE1	potassium voltage-gated channel subfamily E regulatory subunit 1	0.023	down	1e-07	1e-07	4.3	185.27
3758	KCNJ1	potassium voltage-gated channel subfamily J member 1	0.0018	down	1e-07	1e-07	15.45	8622.66
3759	KCNJ2	potassium voltage-gated channel subfamily J member 2	4.13	up	1e-07	1e-07	373.63	90.51
3766	KCNJ10	potassium voltage-gated channel subfamily J member 10	0.0069	down	1e-07	1e-07	15.89	2298.38
3768	KCNJ12	potassium voltage-gated channel subfamily J member 12	0.16	down	1e-07	1e-07	32.64	208.25
3769	KCNJ13	potassium voltage-gated channel subfamily J member 13	0.042	down	1e-07	1e-07	7.03	167.18
3772	KCNJ15	potassium voltage-gated channel subfamily J member 15	0.31	down	1e-07	1e-07	1357.63	4315.66
3773	KCNJ16	potassium voltage-gated channel subfamily J member 16	0.19	down	1e-07	1e-07	2280.85	11849.9
3777	KCNK3	potassium two pore domain channel subfamily K member 3	4.74	up	1e-07	2.84e-07	714.25	150.6
3778	KCNMA1	potassium calcium-activated channel subfamily M alpha 1	5.05	up	1e-07	1e-07	815.97	161.7
3780	KCNN1	potassium calcium-activated channel subfamily N member 1	11.76	up	1e-07	1e-07	20.79	1.77
3783	KCNN4	potassium calcium-activated channel subfamily N member 4	3.38	up	1e-07	1e-07	28.19	8.33
3784	KCNQ1	potassium voltage-gated channel subfamily Q member 1	0.25	down	1e-07	1e-07	360.17	1414.21
3787	KCNS1	potassium voltage-gated channel modifier subfamily S member 1	0.26	down	2.04e-05	4.41e-05	4.4	17.19
3798	KIF5A	kinesin family member 5A	0.11	down	1e-07	1e-07	1.99	18.93
3804	KIR2DL3	killer cell immunoglobulin like receptor, two Ig domains and long cytoplasmic tail 3	3.42	up	1e-07	1e-07	3.88	1.14
3805	KIR2DL4	killer cell immunoglobulin like receptor, two Ig domains and long cytoplasmic tail 4	4.47	up	1e-07	1e-07	6.19	1.38
3809	KIR2DS4	killer cell immunoglobulin like receptor, two Ig domains and short cytoplasmic tail 4	3.08	up	1e-07	1e-07	3.53	1.15
3815	KIT	KIT proto-oncogene receptor tyrosine kinase	0.27	down	1e-07	1e-07	328.26	1204.53
3816	KLK1	kallikrein 1	0.023	down	1e-07	1e-07	3.32	143.33
3820	KLRB1	killer cell lectin like receptor B1	4.87	up	1e-07	1e-07	88.53	18.19
3821	KLRC1	killer cell lectin like receptor C1	4.74	up	1e-07	1e-07	8.73	1.84
3822	KLRC2	killer cell lectin like receptor C2	4.13	up	1e-07	1e-07	5.06	1.22
3823	KLRC3	killer cell lectin like receptor C3	4.68	up	1e-07	1e-07	5.48	1.17
3824	KLRD1	killer cell lectin like receptor D1	8.13	up	1e-07	1e-07	56.79	6.99
3827	KNG1	kininogen 1	0.00023	down	1e-07	1e-07	3.58	15465.4
3833	KIFC1	kinesin family member C1	5.11	up	1e-07	1e-07	84.69	16.56
3855	KRT7	keratin 7	0.038	down	1e-07	1e-07	86.35	2261.11
3880	KRT19	keratin 19	0.21	down	5.2e-06	1.21e-05	510.89	2476.36
3887	KRT81	keratin 81	3.35	up	1e-07	1e-07	6.55	1.95
3892	KRT86	keratin 86	4.45	up	1e-07	1e-07	14.1	3.17
3897	L1CAM	L1 cell adhesion molecule	0.015	down	1e-07	1e-07	37.71	2530.81
3898	LAD1	ladinin 1	0.041	down	1e-07	1e-07	58.45	1441.2
3902	LAG3	lymphocyte activating 3	10.35	up	1e-07	1e-07	96.7	9.34
3903	LAIR1	leukocyte associated immunoglobulin like receptor 1	7.71	up	1e-07	1e-07	630.19	81.78
3908	LAMA2	laminin subunit alpha 2	0.14	down	1e-07	1e-07	66.76	463.92
3910	LAMA4	laminin subunit alpha 4	6.32	up	1e-07	1e-07	2881.88	455.8
3918	LAMC2	laminin subunit gamma 2	0.15	down	1e-07	1e-07	128.75	873.01
3932	LCK	LCK proto-oncogene, Src family tyrosine kinase	3.41	up	2e-07	5.52e-07	223.12	65.47
3934	LCN2	lipocalin 2	0.085	down	1e-07	1e-07	4.3	50.36
3936	LCP1	lymphocyte cytosolic protein 1	3.85	up	1e-07	1e-07	2786.37	723.08
3937	LCP2	lymphocyte cytosolic protein 2	4.8	up	1e-07	1e-07	723.74	150.67
3945	LDHB	lactate dehydrogenase B	0.29	down	1e-07	1e-07	8693.01	30299.2
3948	LDHC	lactate dehydrogenase C	0.29	down	9e-07	2.31e-06	2.48	8.57
3949	LDLR	low density lipoprotein receptor	0.31	down	1e-07	1e-07	240.52	779
3956	LGALS1	galectin 1	3.55	up	1e-07	1e-07	3679.11	1035.98
3965	LGALS9	galectin 9	4.34	up	1e-07	1e-07	992.98	228.57
3975	LHX1	LIM homeobox 1	0.015	down	1e-07	1e-07	1.9	123.83
4010	LMX1B	LIM homeobox transcription factor 1 beta	0.048	down	1e-07	1e-07	2.53	52.96
4015	LOX	lysyl oxidase	9.29	up	1e-07	1e-07	2387.2	257.02
4017	LOXL2	lysyl oxidase like 2	6.67	up	1e-07	1e-07	1622.7	243.32
4045	LSAMP	limbic system-associated membrane protein	0.073	down	1e-07	1e-07	2.93	40.32
4046	LSP1	lymphocyte-specific protein 1	6.07	up	1e-07	1e-07	866.17	142.61
4049	LTA	lymphotoxin alpha	7.43	up	1e-07	1e-07	12.94	1.74
4051	CYP4F3	cytochrome P450 family 4 subfamily F member 3	0.12	down	2e-07	5.52e-07	11.12	90.14
4057	LTF	lactotransferrin	0.23	down	1.78e-05	3.88e-05	181.03	794.53
4059	BCAM	basal cell adhesion molecule (Lutheran blood group)	0.23	down	1e-07	1e-07	3559.64	15333.1
4060	LUM	lumican	0.085	down	1e-07	1e-07	287.21	3372.31
4062	LY6H	lymphocyte antigen 6 complex, locus H	7.36	up	1e-07	1e-07	14.6	1.98
4063	LY9	lymphocyte antigen 9	8.06	up	1e-07	1e-07	45.37	5.63
4064	CD180	CD180 molecule	6.82	up	1e-07	1e-07	125.67	18.43
4068	SH2D1A	SH2 domain containing 1A	8.48	up	1e-07	1e-07	74.57	8.79
4069	LYZ	lysozyme	6.28	up	1e-07	1e-07	3962.69	630.6
4070	TACSTD2	tumor-associated calcium signal transducer 2	0.029	down	1e-07	1e-07	165.96	5784.27
4072	EPCAM	epithelial cell adhesion molecule	0.081	down	1e-07	1e-07	628.67	7780.34
4118	MAL	mal, T-cell differentiation protein	0.029	down	1e-07	1e-07	247.93	8669.07
4121	MAN1A1	mannosidase alpha class 1A member 1	0.31	down	1e-07	1e-07	1431.37	4656.51
4135	MAP6	microtubule associated protein 6	0.14	down	1e-07	1e-07	52.75	368.81
4143	MAT1A	methionine adenosyltransferase 1A	0.18	down	1e-07	1e-07	9.39	51.8
4145	MATK	megakaryocyte-associated tyrosine kinase	7.39	up	1e-07	1e-07	83.98	11.36
4147	MATN2	matrilin 2	0.33	down	1e-07	1e-07	646.76	1980.36
4162	MCAM	melanoma cell adhesion molecule	3.46	up	1e-07	1e-07	6283.29	1815.04
4166	CHST6	carbohydrate sulfotransferase 6	0.17	down	1e-07	1e-07	2.83	16.8
4168	MCF2	MCF.2 cell line derived transforming sequence	0.28	down	1e-07	1e-07	4.37	15.47
4185	ADAM11	ADAM metallopeptidase domain 11	4.16	up	1e-07	1e-07	10.77	2.59
4210	MEFV	Mediterranean fever	5.75	up	1e-07	1e-07	25.39	4.41
4232	MEST	mesoderm specific transcript	0.21	down	1e-07	1e-07	146.37	694.9
4237	MFAP2	microfibrillar associated protein 2	0.27	down	1e-07	1e-07	16.91	63.12
4239	MFAP4	microfibrillar associated protein 4	0.14	down	1e-07	1e-07	155.3	1109.25
4241	MELTF	melanotransferrin	0.11	down	1e-07	1e-07	23.13	210.17
4246	SCGB2A1	secretoglobin family 2A member 1	0.26	down	1.1e-06	2.79e-06	3.17	12.14
4249	MGAT5	mannosyl (alpha-1,6-)-glycoprotein beta-1,6-N-acetyl-glucosaminyltransferase	0.31	down	1e-07	1e-07	197.98	630.94
4254	KITLG	KIT ligand	0.29	down	1e-07	1e-07	686.85	2358.15
4283	CXCL9	C-X-C motif chemokine ligand 9	12.02	up	1e-07	1e-07	969.7	80.66
4288	MKI67	marker of proliferation Ki-67	6.98	up	1e-07	1e-07	339.06	48.54
4293	MAP3K9	mitogen-activated protein kinase kinase kinase 9	0.22	down	1e-07	1e-07	25.3	115.53
4306	NR3C2	nuclear receptor subfamily 3 group C member 2	0.2	down	1e-07	1e-07	283.97	1428.59
4316	MMP7	matrix metallopeptidase 7	0.16	down	1e-07	1e-07	422.51	2625.47
4318	MMP9	matrix metallopeptidase 9	11.43	up	1e-07	1e-07	178.49	15.61
4320	MMP11	matrix metallopeptidase 11	3.76	up	1e-07	1e-07	316.79	84.23
4325	MMP16	matrix metallopeptidase 16	6.1	up	1e-07	1e-07	31.81	5.22
4329	ALDH6A1	aldehyde dehydrogenase 6 family member A1	0.11	down	1e-07	1e-07	387.39	3523.93
4332	MNDA	myeloid cell nuclear differentiation antigen	4.56	up	1e-07	1e-07	287.2	63.03
4345	CD200	CD200 molecule	3.45	up	1e-07	1e-07	715.76	207.35
4355	MPP2	membrane palmitoylated protein 2	0.12	down	1e-07	1e-07	12.83	110.24
4438	MSH4	mutS homolog 4	3.25	up	1e-07	1e-07	3.44	1.06
4439	MSH5	mutS homolog 5	3.69	up	1e-07	1e-07	213.7	57.84
4481	MSR1	macrophage scavenger receptor 1	5.53	up	1e-07	1e-07	1141.96	206.38
4493	MT1E	metallothionein 1E	0.29	down	1e-07	2.84e-07	373.94	1286.64
4494	MT1F	metallothionein 1F	0.15	down	1e-07	1e-07	162.04	1084.33
4495	MT1G	metallothionein 1G	0.015	down	1e-07	1e-07	45.94	3043.67
4496	MT1H	metallothionein 1H	0.013	down	1e-07	1e-07	4.74	363.24
4499	MT1M	metallothionein 1M	0.24	down	1e-07	1e-07	17.7	72.89
4501	MT1X	metallothionein 1X	0.25	down	1e-07	1e-07	364.42	1465
4515	MTCP1	mature T-cell proliferation 1	6.41	up	1e-07	1e-07	111.27	17.36
4542	MYO1F	myosin IF	7.35	up	1e-07	1e-07	585	79.57
4543	MTNR1A	melatonin receptor 1A	0.16	down	1e-07	1e-07	1.29	7.89
4547	MTTP	microsomal triglyceride transfer protein	0.065	down	1e-07	1e-07	9.04	139.93
4582	MUC1	mucin 1, cell surface associated	0.19	down	1e-07	1e-07	1074.54	5511.2
4588	MUC6	mucin 6, oligomeric mucus/gel-forming	0.17	down	1e-07	1e-07	4.91	29.36
4602	MYB	MYB proto-oncogene, transcription factor	5.89	up	1e-07	1e-07	10.01	1.7
4603	MYBL1	MYB proto-oncogene like 1	3.92	up	1e-07	1e-07	145.72	37.15
4605	MYBL2	MYB proto-oncogene like 2	20.32	up	1e-07	1e-07	75.12	3.7
4608	MYBPH	myosin binding protein H	0.14	down	1e-07	1e-07	1.5	10.59
4613	MYCN	v-myc avian myelocytomatosis viral oncogene neuroblastoma derived homolog	0.28	down	1e-07	1e-07	13.12	47.64
4626	MYH8	myosin, heavy chain 8, skeletal muscle, perinatal	0.096	down	1e-07	1e-07	5.11	53.31
4628	MYH10	myosin, heavy chain 10, non-muscle	0.23	down	1e-07	1e-07	1307.2	5686.58
4634	MYL3	myosin light chain 3	0.19	down	1e-07	1e-07	22.67	117.87
4635	MYL4	myosin light chain 4	5.08	up	1e-07	1e-07	9.45	1.86
4640	MYO1A	myosin IA	3.25	up	1e-07	1e-07	3.57	1.1
4674	NAP1L2	nucleosome assembly protein 1 like 2	0.1	down	1e-07	1e-07	40.97	404.11
4675	NAP1L3	nucleosome assembly protein 1 like 3	0.22	down	1e-07	1e-07	30.65	141.4
4685	NCAM2	neural cell adhesion molecule 2	0.14	down	1e-07	1e-07	1.98	14.32
4688	NCF2	neutrophil cytosolic factor 2	4.19	up	1e-07	1e-07	344.13	82.11
4689	NCF4	neutrophil cytosolic factor 4	5.11	up	1e-07	1e-07	199.32	39.04
4741	NEFM	neurofilament, medium polypeptide	0.15	down	1e-07	1e-07	8.44	56.81
4745	NELL1	neural EGFL like 1	0.0044	down	1e-07	1e-07	2.42	545.74
4751	NEK2	NIMA related kinase 2	7.39	up	1e-07	1e-07	35.41	4.79
4753	NELL2	neural EGFL like 2	3.12	up	2.2e-06	5.39e-06	44.45	14.26
4803	NGF	nerve growth factor	3.31	up	1e-07	1e-07	84	25.4
4804	NGFR	nerve growth factor receptor	3.09	up	1e-07	1e-07	394.67	127.54
4807	NHLH1	nescient helix-loop-helix 1	3.08	up	1e-07	1e-07	3.8	1.24
4815	NINJ2	ninjurin 2	4.25	up	1e-07	1e-07	39.79	9.36
4818	NKG7	natural killer cell granule protein 7	12.63	up	1e-07	1e-07	398.52	31.55
4828	NMB	neuromedin B	5.47	up	1e-07	1e-07	422.7	77.34
4837	NNMT	nicotinamide N-methyltransferase	18.4	up	1e-07	1e-07	7906.18	429.68
4838	NODAL	nodal growth differentiation factor	3.6	up	1e-07	1e-07	6.27	1.74
4842	NOS1	nitric oxide synthase 1	0.037	down	1e-07	1e-07	2.82	75.73
4858	NOVA2	NOVA alternative splicing regulator 2	3.07	up	1e-07	1e-07	113.47	37.02
4868	NPHS1	NPHS1 nephrin	0.017	down	1e-07	1e-07	3.56	211
4885	NPTX2	neuronal pentraxin 2	101.96	up	1e-07	1e-07	823.08	8.07
4889	NPY5R	neuropeptide Y receptor Y5	0.13	down	1e-07	1e-07	9.48	75.8
4914	NTRK1	neurotrophic receptor tyrosine kinase 1	0.28	down	1e-07	1e-07	2.87	10.19
4915	NTRK2	neurotrophic receptor tyrosine kinase 2	0.12	down	1e-07	1e-07	321.9	2651.34
4916	NTRK3	neurotrophic receptor tyrosine kinase 3	0.29	down	1e-07	1e-07	19.95	69.68
4958	OMD	osteomodulin	0.25	down	1e-07	1e-07	11.06	44.72
4969	OGN	osteoglycin	0.1	down	1e-07	1e-07	13.45	130.45
4973	OLR1	oxidized low density lipoprotein receptor 1	3.02	up	0.0001264	0.000247	319.16	105.75
4982	TNFRSF11B	tumor necrosis factor receptor superfamily member 11b	0.29	down	1e-07	1e-07	450.73	1539.97
4983	OPHN1	oligophrenin 1	0.33	down	1e-07	1e-07	158.14	484.93
5008	OSM	oncostatin M	4.08	up	1e-07	1e-07	52.22	12.81
5010	CLDN11	claudin 11	0.13	down	1e-07	1e-07	25.09	187.45
5017	OVOL1	ovo like transcriptional repressor 1	0.097	down	1e-07	1e-07	28.57	294
5019	OXCT1	3-oxoacid CoA-transferase 1	0.25	down	1e-07	1e-07	609.15	2482.36
5027	P2RX7	purinergic receptor P2X 7	7.33	up	1e-07	1e-07	156.75	21.39
5028	P2RY1	purinergic receptor P2Y1	5.67	up	1e-07	1e-07	80.17	14.14
5029	P2RY2	purinergic receptor P2Y2	0.31	down	1e-07	1e-07	14.36	46.12
5032	P2RY11	purinergic receptor P2Y11	3.87	up	1e-07	1e-07	84.8	21.9
5033	P4HA1	prolyl 4-hydroxylase subunit alpha 1	3.04	up	1e-07	1e-07	2927.24	964.39
5046	PCSK6	proprotein convertase subtilisin/kexin type 6	7.07	up	1e-07	1e-07	2017.8	285.22
5053	PAH	phenylalanine hydroxylase	0.068	down	5e-07	1.32e-06	65.63	970.98
5064	PALM	paralemmin	0.28	down	1e-07	1e-07	392.12	1388.09
5067	CNTN3	contactin 3	0.042	down	1e-07	1e-07	7.09	166.92
5069	PAPPA	pappalysin 1	0.059	down	1e-07	1e-07	77.01	1315.19
5087	PBX1	PBX homeobox 1	0.3	down	1e-07	1e-07	920.06	3065.49
5091	PC	pyruvate carboxylase	0.33	down	1e-07	1e-07	375.14	1120.15
5099	PCDH7	protocadherin 7	0.2	down	1e-07	1e-07	45.59	226.02
5101	PCDH9	protocadherin 9	0.051	down	1e-07	1e-07	12.44	243.18
5104	SERPINA5	serpin family A member 5	0.0046	down	1e-07	1e-07	31.99	7003.2
5105	PCK1	phosphoenolpyruvate carboxykinase 1	0.086	down	1e-07	1e-07	809.1	9357.95
5106	PCK2	phosphoenolpyruvate carboxykinase 2, mitochondrial	0.31	down	1e-07	1e-07	737.48	2382.64
5121	PCP4	Purkinje cell protein 4	0.017	down	1e-07	1e-07	4.81	275.89
5126	PCSK2	proprotein convertase subtilisin/kexin type 2	0.32	down	1e-07	1e-07	1.46	4.58
5129	CDK18	cyclin-dependent kinase 18	3.96	up	1e-07	1e-07	4746.05	1199.21
5133	PDCD1	programmed cell death 1	9.04	up	1e-07	1e-07	48.78	5.4
5136	PDE1A	phosphodiesterase 1A	0.077	down	1e-07	1e-07	158.63	2064.04
5156	PDGFRA	platelet derived growth factor receptor alpha	0.051	down	1e-07	1e-07	80.88	1573.32
5163	PDK1	pyruvate dehydrogenase kinase 1	3.77	up	1e-07	1e-07	1284.76	340.39
5167	ENPP1	ectonucleotide pyrophosphatase/phosphodiesterase 1	0.3	down	1e-07	1e-07	131.37	444.86
5169	ENPP3	ectonucleotide pyrophosphatase/phosphodiesterase 3	35.51	up	1e-07	1e-07	3182.58	89.63
5172	SLC26A4	solute carrier family 26 member 4	0.2	down	6e-07	1.57e-06	22.48	112.41
5178	PEG3	paternally expressed 3	0.15	down	1e-07	1e-07	78.97	527.5
5199	CFP	complement factor properdin	3.61	up	1e-07	1e-07	62.62	17.33
5208	PFKFB2	6-phosphofructo-2-kinase/fructose-2,6-biphosphatase 2	0.24	down	1e-07	1e-07	371.01	1566.16
5210	PFKFB4	6-phosphofructo-2-kinase/fructose-2,6-biphosphatase 4	4.97	up	1e-07	1e-07	407.16	81.9
5214	PFKP	phosphofructokinase, platelet	3.43	up	1e-07	1e-07	7478.14	2182.17
5222	PGA5	pepsinogen 5, group I (pepsinogen A)	3.5	up	1.9e-06	4.68e-06	8.98	2.56
5224	PGAM2	phosphoglycerate mutase 2	0.21	down	1e-07	1e-07	27.18	129.89
5228	PGF	placental growth factor	11.67	up	1e-07	1e-07	1162.8	99.65
5243	ABCB1	ATP binding cassette subfamily B member 1	0.17	down	1e-07	1e-07	460.4	2677.11
5256	PHKA2	phosphorylase kinase regulatory subunit alpha 2	3.9	up	1e-07	1e-07	2237.15	573.6
5260	PHKG1	phosphorylase kinase catalytic subunit gamma 1	3.42	up	1e-07	1e-07	4.7	1.38
5267	SERPINA4	serpin family A member 4	0.02	down	1e-07	1e-07	2.3	112.87
5284	PIGR	polymeric immunoglobulin receptor	0.084	down	1e-07	1e-07	696.75	8289.58
5288	PIK3C2G	phosphatidylinositol-4-phosphate 3-kinase catalytic subunit type 2 gamma	0.0054	down	1e-07	1e-07	1.65	305.18
5307	PITX1	paired like homeodomain 1	5.2	up	1e-07	2.84e-07	8.34	1.61
5314	PKHD1	polycystic kidney and hepatic disease 1 (autosomal recessive)	0.19	down	1e-07	1e-07	606.07	3200.52
5321	PLA2G4A	phospholipase A2 group IVA	0.33	down	1e-07	1e-07	92.7	279.88
5322	PLA2G5	phospholipase A2 group V	6.15	up	1e-07	1e-07	8.78	1.43
5324	PLAG1	PLAG1 zinc finger	0.25	down	1e-07	1e-07	28.08	110.82
5327	PLAT	plasminogen activator, tissue type	0.2	down	1e-07	1e-07	688.47	3383.7
5328	PLAU	plasminogen activator, urokinase	0.21	down	1e-07	1e-07	652.22	3174.45
5329	PLAUR	plasminogen activator, urokinase receptor	3.25	up	1e-07	1e-07	357.2	109.85
5330	PLCB2	phospholipase C beta 2	5.47	up	1e-07	1e-07	390.27	71.33
5334	PLCL1	phospholipase C like 1	0.13	down	1e-07	1e-07	327.82	2566.22
5340	PLG	plasminogen	0.026	down	1e-07	1e-07	16.87	647.84
5341	PLEK	pleckstrin	5.65	up	1e-07	1e-07	629.36	111.45
5347	PLK1	polo like kinase 1	7.05	up	1e-07	1e-07	70.36	9.98
5349	FXYD3	FXYD domain containing ion transport regulator 3	0.14	down	1e-07	1e-07	8.88	65.39
5354	PLP1	proteolipid protein 1	0.16	down	1e-07	1e-07	1.69	10.83
5364	PLXNB1	plexin B1	0.33	down	1e-07	1e-07	1212.29	3672.49
5365	PLXNB3	plexin B3	3.54	up	3e-07	8.13e-07	31.31	8.85
5367	PMCH	pro-melanin concentrating hormone	5.95	up	1e-07	1e-07	6.22	1.05
5375	PMP2	peripheral myelin protein 2	0.29	down	1e-07	1e-07	1.26	4.33
5409	PNMT	phenylethanolamine N-methyltransferase	0.21	down	1e-07	1e-07	2.08	10.1
5420	PODXL	podocalyxin like	0.31	down	1e-07	1e-07	4594.78	14714.1
5427	POLE2	polymerase (DNA) epsilon 2, accessory subunit	3.35	up	1e-07	1e-07	17.71	5.28
5446	PON3	paraoxonase 3	0.19	down	1e-07	1e-07	6.88	35.87
5452	POU2F2	POU class 2 homeobox 2	5.3	up	1e-07	1e-07	113.44	21.41
5456	POU3F4	POU class 3 homeobox 4	0.072	down	1e-07	1e-07	1.16	16.14
5460	POU5F1	POU class 5 homeobox 1	7.51	up	1e-07	1e-07	178.02	23.71
5462	POU5F1B	POU class 5 homeobox 1B	4.02	up	1e-07	1e-07	64.86	16.15
5475	PPEF1	protein phosphatase with EF-hand domain 1	4.33	up	1e-07	1e-07	6.57	1.51
5493	PPL	periplakin	0.31	down	1e-07	1e-07	524.79	1686.33
5502	PPP1R1A	protein phosphatase 1 regulatory inhibitor subunit 1A	0.014	down	1e-07	1e-07	39.18	2781.95
5507	PPP1R3C	protein phosphatase 1 regulatory subunit 3C	3.87	up	1e-07	1e-07	1430.4	369.71
5521	PPP2R2B	protein phosphatase 2 regulatory subunit Bbeta	0.14	down	1e-07	1e-07	23.83	175.09
5549	PRELP	proline/arginine-rich end leucine-rich repeat protein	0.19	down	1e-07	1e-07	284	1500.08
5551	PRF1	perforin 1	8.06	up	1e-07	1e-07	439.84	54.59
5553	PRG2	proteoglycan 2, bone marrow (natural killer cell activator, eosinophil granule major basic protein)	6.66	up	1e-07	1e-07	9.67	1.45
5577	PRKAR2B	protein kinase cAMP-dependent type II regulatory subunit beta	0.21	down	1e-07	1e-07	120.45	579.15
5588	PRKCQ	protein kinase C theta	0.28	down	1e-07	1e-07	128	455.9
5593	PRKG2	protein kinase, cGMP-dependent, type II	0.29	down	3.7e-06	8.82e-06	8.69	29.9
5596	MAPK4	mitogen-activated protein kinase 4	0.01	down	1e-07	1e-07	3.12	305.86
5618	PRLR	prolactin receptor	0.23	down	1e-07	1e-07	179.57	785.33
5624	PROC	protein C, inactivator of coagulation factors Va and VIIIa	0.097	down	1e-07	1e-07	13.11	134.7
5629	PROX1	prospero homeobox 1	0.041	down	1e-07	1e-07	7.21	175.58
5639	PRRG2	proline rich and Gla domain 2	0.069	down	1e-07	1e-07	14.62	213.25
5646	PRSS3	protease, serine 3	0.092	down	1e-07	1e-07	1.5	16.29
5649	RELN	reelin	0.12	down	1e-07	1e-07	26.13	216.75
5650	KLK7	kallikrein related peptidase 7	0.026	down	1e-07	1e-07	1.14	43.04
5652	PRSS8	protease, serine 8	0.24	down	1e-07	1e-07	606.6	2508.26
5653	KLK6	kallikrein related peptidase 6	0.015	down	1e-07	1e-07	1.28	83.66
5672	PSG4	pregnancy specific beta-1-glycoprotein 4	0.31	down	0.0001497	0.00029	2.18	6.97
5673	PSG5	pregnancy specific beta-1-glycoprotein 5	0.26	down	4.9e-06	1.15e-05	1.66	6.3
5696	PSMB8	proteasome subunit beta 8	3.21	up	1e-07	1e-07	3142.12	978.39
5698	PSMB9	proteasome subunit beta 9	4.74	up	1e-07	1e-07	1179.11	248.6
5729	PTGDR	prostaglandin D2 receptor (DP)	5.68	up	1e-07	1e-07	22.79	4.01
5730	PTGDS	prostaglandin D2 synthase	0.13	down	1e-07	1e-07	99.1	743.21
5731	PTGER1	prostaglandin E receptor 1	0.013	down	1e-07	1e-07	1.59	120.62
5733	PTGER3	prostaglandin E receptor 3	0.1	down	1e-07	1e-07	736.23	7396.27
5737	PTGFR	prostaglandin F receptor	0.2	down	1e-07	1e-07	50.13	256.46
5743	PTGS2	prostaglandin-endoperoxide synthase 2	0.33	down	1.3e-06	3.27e-06	104.35	320
5744	PTHLH	parathyroid hormone-like hormone	37.23	up	1e-07	1e-07	213.72	5.74
5745	PTH1R	parathyroid hormone 1 receptor	0.08	down	1e-07	1e-07	171.7	2149.77
5778	PTPN7	protein tyrosine phosphatase, non-receptor type 7	4.14	up	1e-07	1e-07	182.86	44.13
5783	PTPN13	protein tyrosine phosphatase, non-receptor type 13	0.26	down	1e-07	1e-07	857.16	3236.48
5788	PTPRC	protein tyrosine phosphatase, receptor type C	4.65	up	1e-07	1e-07	1469.57	315.96
5790	PTPRCAP	protein tyrosine phosphatase, receptor type C associated protein	6.86	up	1e-07	1e-07	235.61	34.37
5791	PTPRE	protein tyrosine phosphatase, receptor type E	3.08	up	1e-07	1e-07	645.71	209.63
5798	PTPRN	protein tyrosine phosphatase, receptor type N	5.33	up	7e-07	1.82e-06	7.87	1.48
5800	PTPRO	protein tyrosine phosphatase, receptor type O	0.27	down	0.0005444	0.000981	133.96	491.66
5803	PTPRZ1	protein tyrosine phosphatase, receptor type Z1	0.22	down	1e-07	1e-07	1.54	7.16
5816	PVALB	parvalbumin	0.017	down	1e-07	1e-07	5.42	324.7
5836	PYGL	phosphorylase, glycogen, liver	3.18	up	1e-07	1e-07	1074.51	338.01
5865	RAB3B	RAB3B, member RAS oncogene family	0.19	down	1e-07	1e-07	1.73	9.04
5880	RAC2	ras-related C3 botulinum toxin substrate 2 (rho family, small GTP binding protein Rac2)	5.04	up	1e-07	1e-07	680.1	134.9
5888	RAD51	RAD51 recombinase	3.85	up	1e-07	1e-07	37.24	9.68
5897	RAG2	recombination activating gene 2	0.31	down	1e-07	1e-07	1	3.19
5909	RAP1GAP	RAP1 GTPase activating protein	0.14	down	1e-07	1e-07	691.46	5083.94
5948	RBP2	retinol binding protein 2	0.084	down	1e-07	1e-07	1.06	12.7
5950	RBP4	retinol binding protein 4	0.097	down	1e-07	1e-07	82.13	850.73
5961	PRPH2	peripherin 2 (retinal degeneration, slow)	0.33	down	1e-07	1e-07	10.04	30.47
5967	REG1A	regenerating family member 1 alpha	7.22	up	5.31e-05	0.000109	114.87	15.92
5979	RET	ret proto-oncogene	0.29	down	1e-07	1e-07	11.7	40.87
5996	RGS1	regulator of G-protein signaling 1	13.24	up	1e-07	1e-07	2088.08	157.75
6000	RGS7	regulator of G-protein signaling 7	0.2	down	1.1e-06	2.79e-06	4.6	22.82
6001	RGS10	regulator of G-protein signaling 10	3.11	up	1e-07	1e-07	420.79	135.23
6003	RGS13	regulator of G-protein signaling 13	3.68	up	1e-07	1e-07	5.16	1.4
6007	RHD	Rh blood group D antigen	3.25	up	1e-07	1e-07	5.26	1.62
6036	RNASE2	ribonuclease A family member 2	7.55	up	1e-07	1e-07	20.47	2.71
6039	RNASE6	ribonuclease A family member k6	3.86	up	1e-07	1e-07	404.31	104.88
6096	RORB	RAR related orphan receptor B	0.19	down	1e-07	1e-07	1.4	7.49
6098	ROS1	ROS proto-oncogene 1, receptor tyrosine kinase	0.072	down	1e-07	1e-07	1.23	17.23
6101	RP1	retinitis pigmentosa 1 (autosomal dominant)	0.27	down	1e-07	1e-07	5.9	21.58
6173	RPL36A	ribosomal protein L36a	3.4	up	1e-07	1e-07	58.93	17.34
6241	RRM2	ribonucleotide reductase regulatory subunit M2	6.68	up	1e-07	1e-07	202.02	30.23
6272	SORT1	sortilin 1	0.29	down	1e-07	1e-07	2090.83	7115.84
6273	S100A2	S100 calcium binding protein A2	0.046	down	1e-07	1e-07	42.82	921.02
6279	S100A8	S100 calcium binding protein A8	4.11	up	1e-07	1e-07	158.17	38.52
6283	S100A12	S100 calcium binding protein A12	4.3	up	1e-07	1e-07	12.13	2.82
6319	SCD	stearoyl-CoA desaturase (delta-9-desaturase)	9.91	up	1e-07	1e-07	7544.81	761.13
6324	SCN1B	sodium voltage-gated channel beta subunit 1	3.98	up	1e-07	1e-07	313.95	78.97
6326	SCN2A	sodium voltage-gated channel alpha subunit 2	0.04	down	1e-07	1e-07	8.23	205.52
6327	SCN2B	sodium voltage-gated channel beta subunit 2	0.048	down	1e-07	1e-07	2.44	50.96
6328	SCN3A	sodium voltage-gated channel alpha subunit 3	0.15	down	1e-07	1e-07	8.94	60.1
6330	SCN4B	sodium voltage-gated channel beta subunit 4	3.27	up	1e-07	1e-07	548.8	168.04
6332	SCN7A	sodium voltage-gated channel alpha subunit 7	0.043	down	1e-07	1e-07	1.46	34.07
6337	SCNN1A	sodium channel epithelial 1 alpha subunit	0.029	down	1e-07	1e-07	250.38	8527.16
6338	SCNN1B	sodium channel epithelial 1 beta subunit	0.0089	down	1e-07	1e-07	16.65	1869.54
6339	SCNN1D	sodium channel epithelial 1 delta subunit	5.34	up	1e-07	1e-07	38.76	7.26
6340	SCNN1G	sodium channel epithelial 1 gamma subunit	0.0011	down	1e-07	1e-07	4.1	3844.51
6344	SCTR	secretin receptor	0.13	down	1e-07	1e-07	18.19	135.62
6345	SRL	sarcalumenin	0.26	down	1e-07	1e-07	31.97	123.62
6348	CCL3	C-C motif chemokine ligand 3	3.97	up	1e-07	1e-07	127.54	32.12
6349	CCL3L1	C-C motif chemokine ligand 3 like 1	3.43	up	6e-07	1.57e-06	29.44	8.58
6351	CCL4	C-C motif chemokine ligand 4	7.41	up	1e-07	1e-07	238.51	32.19
6352	CCL5	C-C motif chemokine ligand 5	9.5	up	1e-07	1e-07	1087.12	114.47
6356	CCL11	C-C motif chemokine ligand 11	0.094	down	1e-07	1e-07	2.67	28.3
6362	CCL18	C-C motif chemokine ligand 18	34.89	up	1e-07	1e-07	86.61	2.48
6364	CCL20	C-C motif chemokine ligand 20	6.72	up	3e-07	8.13e-07	105.22	15.65
6366	CCL21	C-C motif chemokine ligand 21	0.19	down	1.6e-06	3.98e-06	20.21	106.99
6367	CCL22	C-C motif chemokine ligand 22	4.21	up	1e-07	1e-07	25.47	6.05
6373	CXCL11	C-X-C motif chemokine ligand 11	12.94	up	1e-07	1e-07	104.74	8.09
6374	CXCL5	C-X-C motif chemokine ligand 5	5.44	up	4e-07	1.07e-06	19.84	3.65
6375	XCL1	X-C motif chemokine ligand 1	5.59	up	1e-07	1e-07	15.33	2.74
6387	CXCL12	C-X-C motif chemokine ligand 12	0.31	down	1e-07	1e-07	1334.43	4343.67
6401	SELE	selectin E	0.22	down	1e-07	1e-07	41.31	187.11
6404	SELPLG	selectin P ligand	5.65	up	1e-07	1e-07	615.12	108.88
6407	SEMG2	semenogelin II	0.067	down	1e-07	1e-07	1	14.99
6422	SFRP1	secreted frizzled related protein 1	0.0058	down	1e-07	1e-07	55.95	9661.12
6439	SFTPB	surfactant protein B	0.29	down	0.0004824	0.000876	2.43	8.5
6456	SH3GL2	SH3 domain containing GRB2 like 2, endophilin A1	0.029	down	1e-07	1e-07	9.39	319.41
6457	SH3GL3	SH3 domain containing GRB2 like endophilin A3	0.13	down	1e-07	1e-07	1.22	9.77
6462	SHBG	sex hormone binding globulin	0.15	down	1e-07	1e-07	3	19.64
6472	SHMT2	serine hydroxymethyltransferase 2	3.43	up	1e-07	1e-07	3518.65	1025.22
6474	SHOX2	short stature homeobox 2	3.55	up	1e-07	1e-07	4.58	1.29
6480	ST6GAL1	ST6 beta-galactoside alpha-2,6-sialyltransferase 1	0.18	down	1e-07	1e-07	2058.77	11260.2
6492	SIM1	single-minded family bHLH transcription factor 1	0.029	down	1e-07	1e-07	21.66	753.12
6493	SIM2	single-minded family bHLH transcription factor 2	0.04	down	1e-07	1e-07	21.77	549.45
6495	SIX1	SIX homeobox 1	7.16	up	1e-07	1e-07	32.53	4.54
6503	SLA	Src-like-adaptor	3.64	up	1e-07	1e-07	671.51	184.49
6504	SLAMF1	signaling lymphocytic activation molecule family member 1	3.88	up	1e-07	1e-07	24.93	6.42
6507	SLC1A3	solute carrier family 1 member 3	8.77	up	1e-07	1e-07	369.51	42.13
6508	SLC4A3	solute carrier family 4 member 3	0.17	down	1e-07	1e-07	21.79	129.09
6509	SLC1A4	solute carrier family 1 member 4	4.04	up	1e-07	1e-07	744.61	184.25
6513	SLC2A1	solute carrier family 2 member 1	3.09	up	1e-07	1e-07	4339.31	1402.28
6515	SLC2A3	solute carrier family 2 member 3	3.98	up	1e-07	1e-07	2145.38	538.71
6518	SLC2A5	solute carrier family 2 member 5	3.89	up	7.8e-05	0.000157	940.86	241.72
6521	SLC4A1	solute carrier family 4 member 1 (Diego blood group)	0.0033	down	1e-07	1e-07	14.24	4347.13
6524	SLC5A2	solute carrier family 5 member 2	0.025	down	1e-07	1e-07	3.72	151.44
6526	SLC5A3	solute carrier family 5 member 3	0.25	down	1e-07	1e-07	1962.16	7830.69
6529	SLC6A1	solute carrier family 6 member 1	4.12	up	1e-07	1e-07	93.97	22.83
6530	SLC6A2	solute carrier family 6 member 2	0.3	down	5e-07	1.32e-06	1.7	5.75
6531	SLC6A3	solute carrier family 6 member 3	162.99	up	1e-07	1e-07	966.07	5.93
6532	SLC6A4	solute carrier family 6 member 4	0.12	down	1e-07	1e-07	2.63	21.93
6545	SLC7A4	solute carrier family 7 member 4	0.15	down	1e-07	1e-07	1.65	10.75
6549	SLC9A2	solute carrier family 9 member A2	0.014	down	1e-07	1e-07	5.95	440.03
6550	SLC9A3	solute carrier family 9 member A3	0.018	down	1e-07	1e-07	42.51	2407.46
6553	SLC9A5	solute carrier family 9 member A5	3.31	up	1e-07	1e-07	15.58	4.71
6556	SLC11A1	solute carrier family 11 member 1	4.68	up	1e-07	1e-07	166.84	35.63
6557	SLC12A1	solute carrier family 12 member 1	0.00027	down	1e-07	1e-07	11.35	42419.5
6559	SLC12A3	solute carrier family 12 member 3	0.0018	down	1e-07	1e-07	6.1	3475.01
6563	SLC14A1	solute carrier family 14 member 1 (Kidd blood group)	0.12	down	1e-07	1e-07	107.73	881.99
6564	SLC15A1	solute carrier family 15 member 1	0.2	down	5e-07	1.32e-06	27.64	135.07
6565	SLC15A2	solute carrier family 15 member 2	0.058	down	1e-07	1e-07	41.56	722.76
6566	SLC16A1	solute carrier family 16 member 1	4.93	up	1e-07	1e-07	1685.09	341.68
6569	SLC34A1	solute carrier family 34 member 1	0.025	down	1e-07	1e-07	9.31	372.68
6571	SLC18A2	solute carrier family 18 member A2	3.17	up	1e-07	1e-07	9.36	2.95
6579	SLCO1A2	solute carrier organic anion transporter family member 1A2	0.11	down	1e-07	1e-07	2.74	25.51
6581	SLC22A3	solute carrier family 22 member 3	0.19	down	1e-07	1e-07	99.95	532.63
6590	SLPI	secretory leukocyte peptidase inhibitor	0.041	down	1e-07	1e-07	25.46	616.29
6614	SIGLEC1	sialic acid binding Ig like lectin 1	7.72	up	1e-07	1e-07	329.68	42.68
6616	SNAP25	synaptosome associated protein 25kDa	3.2	up	5.7e-06	1.32e-05	71.21	22.24
6649	SOD3	superoxide dismutase 3, extracellular	0.22	down	1e-07	1e-07	422.49	1889.1
6652	SORD	sorbitol dehydrogenase	0.31	down	1e-07	1e-07	446.98	1443.26
6664	SOX11	SRY-box 11	26.17	up	1e-07	1e-07	44.75	1.71
6676	SPAG4	sperm associated antigen 4	18.37	up	1e-07	1e-07	542.82	29.55
6688	SPI1	Spi-1 proto-oncogene	5.79	up	1e-07	1e-07	564.17	97.47
6689	SPIB	Spi-B transcription factor	3.32	up	1e-07	2.84e-07	7.93	2.39
6690	SPINK1	serine peptidase inhibitor, Kazal type 1	0.11	down	1e-07	1e-07	13.92	123.9
6693	SPN	sialophorin	5.48	up	1e-07	1e-07	330.48	60.33
6695	SPOCK1	sparc/osteonectin, cwcv and kazal-like domains proteoglycan (testican) 1	0.21	down	1e-07	1e-07	394.96	1905.79
6708	SPTA1	spectrin alpha, erythrocytic 1	3.17	up	1e-07	1e-07	3.63	1.15
6710	SPTB	spectrin beta, erythrocytic	0.21	down	1e-07	1e-07	75.55	360.22
6712	SPTBN2	spectrin beta, non-erythrocytic 2	0.0093	down	1e-07	1e-07	42.67	4583.51
6755	SSTR5	somatostatin receptor 5	0.12	down	1e-07	1e-07	1.59	13.74
6768	ST14	suppression of tumorigenicity 14	0.24	down	1e-07	1e-07	721.83	2960.2
6769	STAC	SH3 and cysteine rich domain	0.32	down	1e-07	1e-07	26.51	81.74
6775	STAT4	signal transducer and activator of transcription 4	4.99	up	1e-07	1e-07	81.39	16.32
6820	SULT2B1	sulfotransferase family 2B member 1	0.14	down	1e-07	2.84e-07	4.37	31.93
6846	XCL2	X-C motif chemokine ligand 2	6.61	up	1e-07	1e-07	17.09	2.59
6854	SYN2	synapsin II	0.14	down	1e-07	1e-07	5.55	39.01
6855	SYP	synaptophysin	0.33	down	1e-07	1e-07	43.09	130.79
6857	SYT1	synaptotagmin 1	0.1	down	1e-07	1e-07	8.11	79.99
6863	TAC1	tachykinin precursor 1	0.15	down	1e-07	1e-07	1.23	8.06
6869	TACR1	tachykinin receptor 1	0.23	down	1e-07	1e-07	15.62	69.31
6890	TAP1	transporter 1, ATP-binding cassette, sub-family B (MDR/TAP)	3.7	up	1e-07	1e-07	3786.3	1022.27
6913	TBX15	T-box 15	11.48	up	1e-07	1e-07	71.12	6.2
6916	TBXAS1	thromboxane A synthase 1	4.07	up	1e-07	1e-07	491.59	120.89
6926	TBX3	T-box 3	0.19	down	1e-07	1e-07	124.69	642.61
6943	TCF21	transcription factor 21	0.048	down	1e-07	1e-07	55.88	1168.71
6997	TDGF1	teratocarcinoma-derived growth factor 1	0.0092	down	1e-07	1e-07	2.76	300.21
7010	TEK	TEK receptor tyrosine kinase	0.25	down	1e-07	1e-07	546.2	2220.06
7020	TFAP2A	transcription factor AP-2 alpha	0.065	down	1e-07	1e-07	24.24	374.81
7021	TFAP2B	transcription factor AP-2 beta	0.0028	down	1e-07	1e-07	1.79	631.83
7022	TFAP2C	transcription factor AP-2 gamma	0.098	down	1e-07	1e-07	3.7	37.58
7036	TFR2	transferrin receptor 2	6.91	up	1e-07	1e-07	12.46	1.8
7044	LEFTY2	left-right determination factor 2	0.25	down	1e-07	1e-07	1.91	7.79
7045	TGFBI	transforming growth factor beta induced	4.82	up	1e-07	1e-07	7607.17	1577.39
7049	TGFBR3	transforming growth factor beta receptor 3	0.28	down	1e-07	1e-07	755.27	2673.27
7062	TCHH	trichohyalin	3.22	up	6.6e-06	1.52e-05	13.55	4.21
7068	THRB	thyroid hormone receptor beta	0.18	down	1e-07	1e-07	197.63	1075.39
7069	THRSP	thyroid hormone responsive	0.21	down	2e-07	5.52e-07	3.85	18.39
7101	NR2E1	nuclear receptor subfamily 2 group E member 1	5.13	up	5e-07	1.32e-06	9.09	1.77
7103	TSPAN8	tetraspanin 8	0.009	down	1e-07	1e-07	8.31	927.48
7113	TMPRSS2	transmembrane protease, serine 2	0.008	down	1e-07	1e-07	18.25	2275.25
7130	TNFAIP6	TNF alpha induced protein 6	90.97	up	1e-07	1e-07	415.75	4.57
7134	TNNC1	troponin C1, slow skeletal and cardiac type	0.031	down	1e-07	1e-07	2.94	95.47
7135	TNNI1	troponin I1, slow skeletal type	0.028	down	1e-07	1e-07	5.29	190.42
7136	TNNI2	troponin I2, fast skeletal type	4.93	up	1e-07	1e-07	6.4	1.3
7139	TNNT2	troponin T2, cardiac type	0.015	down	1e-07	1e-07	1.33	88.78
7148	TNXB	tenascin XB	0.3	down	1e-07	1e-07	266.52	899.4
7153	TOP2A	topoisomerase (DNA) II alpha	7.5	up	1e-07	1e-07	353.43	47.15
7161	TP73	tumor protein p73	6.1	up	1e-07	1e-07	8.19	1.34
7164	TPD52L1	tumor protein D52-like 1	0.23	down	1e-07	1e-07	206.6	884.87
7177	TPSAB1	tryptase alpha/beta 1	6.73	up	1e-07	1e-07	150.07	22.29
7180	CRISP2	cysteine rich secretory protein 2	0.17	down	1e-07	1e-07	1	5.97
7226	TRPM2	transient receptor potential cation channel subfamily M member 2	9.32	up	1e-07	1e-07	231.4	24.83
7253	TSHR	thyroid stimulating hormone receptor	3.99	up	1e-07	1e-07	11.8	2.96
7272	TTK	TTK protein kinase	5.4	up	1e-07	1e-07	35.83	6.64
7274	TTPA	tocopherol (alpha) transfer protein	0.2	down	1e-07	1e-07	1.25	6.19
7276	TTR	transthyretin	0.15	down	1e-07	1e-07	3.42	22.68
7278	TUBA3C	tubulin alpha 3c	3.01	up	1.2e-06	3.03e-06	3.28	1.09
7293	TNFRSF4	tumor necrosis factor receptor superfamily member 4	13.33	up	1e-07	1e-07	113.13	8.48
7298	TYMS	thymidylate synthetase	4.52	up	1e-07	1e-07	603.23	133.37
7301	TYRO3	TYRO3 protein tyrosine kinase	0.32	down	7e-07	1.82e-06	126.66	391.68
7305	TYROBP	TYRO protein tyrosine kinase binding protein	7.89	up	1e-07	1e-07	1455.18	184.48
7306	TYRP1	tyrosinase related protein 1	0.0078	down	1e-07	1e-07	1.83	235.47
7345	UCHL1	ubiquitin C-terminal hydrolase L1	0.066	down	1e-07	1e-07	95.95	1443.9
7348	UPK1B	uroplakin 1B	0.055	down	1e-07	1e-07	5.82	106.18
7349	UCN	urocortin	3.76	up	1e-07	1e-07	4.46	1.19
7368	UGT8	UDP glycosyltransferase 8	0.22	down	1e-07	1e-07	305.83	1367.89
7369	UMOD	uromodulin	4.2e-05	down	1e-07	1e-07	3.97	94221.1
7373	COL14A1	collagen type XIV alpha 1	0.24	down	1e-07	1e-07	502.99	2081.98
7409	VAV1	vav guanine nucleotide exchange factor 1	7.78	up	1e-07	1e-07	224.47	28.86
7421	VDR	vitamin D (1,25- dihydroxyvitamin D3) receptor	0.29	down	1e-07	1e-07	277.72	970.69
7422	VEGFA	vascular endothelial growth factor A	7.89	up	1e-07	1e-07	22389.9	2839.51
7431	VIM	vimentin	3.98	up	1e-07	1e-07	51599.6	12949.1
7432	VIP	vasoactive intestinal peptide	3.44	up	1e-07	1e-07	5.63	1.64
7434	VIPR2	vasoactive intestinal peptide receptor 2	0.28	down	1e-07	1e-07	6.36	22.33
7439	BEST1	bestrophin 1	3.78	up	1e-07	1e-07	77.13	20.41
7447	VSNL1	visinin like 1	0.077	down	1e-07	1e-07	1.82	23.79
7448	VTN	vitronectin	0.32	down	0.0003546	0.000655	9.58	29.56
7450	VWF	von Willebrand factor	7.02	up	1e-07	1e-07	15089.2	2148.36
7454	WAS	Wiskott-Aldrich syndrome	5.46	up	1e-07	1e-07	280.37	51.39
7462	LAT2	linker for activation of T-cells family member 2	6.1	up	1e-07	1e-07	291.23	47.74
7472	WNT2	Wnt family member 2	0.23	down	1e-07	1e-07	2.62	11.26
7476	WNT7A	Wnt family member 7A	0.092	down	1e-07	1e-07	1.28	13.9
7477	WNT7B	Wnt family member 7B	0.046	down	1e-07	1e-07	4.03	86.72
7479	WNT8B	Wnt family member 8B	0.15	down	1e-07	1e-07	1.29	8.67
7480	WNT10B	Wnt family member 10B	3.29	up	1e-07	1e-07	4.23	1.29
7481	WNT11	Wnt family member 11	0.33	down	1.92e-05	4.16e-05	9.08	27.81
7484	WNT9B	Wnt family member 9B	0.046	down	1e-07	1e-07	5.14	112.14
7490	WT1	Wilms tumor 1	0.076	down	1e-07	1e-07	15.99	209.88
7504	XK	X-linked Kx blood group	0.13	down	1e-07	1e-07	12.98	96.34
7512	XPNPEP2	X-prolyl aminopeptidase (aminopeptidase P) 2, membrane-bound	0.015	down	1e-07	1e-07	14.01	911.55
7516	XRCC2	X-ray repair complementing defective repair in Chinese hamster cells 2	3.26	up	1e-07	1e-07	18.2	5.58
7535	ZAP70	zeta chain of T cell receptor associated protein kinase 70kDa	13.2	up	1e-07	1e-07	112.31	8.51
7634	ZNF80	zinc finger protein 80	4.07	up	1e-07	1e-07	5.1	1.25
7780	SLC30A2	solute carrier family 30 member 2	0.03	down	1e-07	1e-07	7.62	255.71
7805	LAPTM5	lysosomal protein transmembrane 5	6.49	up	1e-07	1e-07	5632.26	867.98
7809	BSND	barttin CLCNK type accessory beta subunit	0.0053	down	1e-07	1e-07	2.24	425.17
7827	NPHS2	NPHS2 podocin	0.0031	down	1e-07	1e-07	1.34	433.18
7832	BTG2	BTG family member 2	0.27	down	1e-07	1e-07	2413.09	8885.67
7852	CXCR4	C-X-C motif chemokine receptor 4	7.89	up	1e-07	1e-07	3754.42	475.83
7857	SCG2	secretogranin II	6.16	up	1e-07	1e-07	47.94	7.79
7869	SEMA3B	semaphorin 3B	0.24	down	1e-07	1e-07	294.58	1217.99
7881	KCNAB1	potassium voltage-gated channel subfamily A member regulatory beta subunit 1	3.08	up	1e-07	1e-07	230.13	74.74
7903	ST8SIA4	ST8 alpha-N-acetyl-neuraminide alpha-2,8-sialyltransferase 4	12.64	up	1e-07	1e-07	1024.43	81.02
7940	LST1	leukocyte specific transcript 1	6.42	up	1e-07	1e-07	251.55	39.16
7941	PLA2G7	phospholipase A2 group VII	30.79	up	1e-07	1e-07	132.04	4.29
8000	PSCA	prostate stem cell antigen	0.12	down	1e-07	1e-07	2.3	18.76
8038	ADAM12	ADAM metallopeptidase domain 12	3.32	up	1.7e-06	4.21e-06	121.79	36.68
8092	ALX1	ALX homeobox 1	0.087	down	1e-07	1e-07	1.68	19.38
8120	AP3B2	adaptor related protein complex 3 beta 2 subunit	0.3	down	2.2e-06	5.39e-06	9.4	30.83
8170	SLC14A2	solute carrier family 14 member 2	0.042	down	1e-07	1e-07	2.38	57.18
8302	KLRC4	killer cell lectin like receptor C4	3.75	up	1e-07	1e-07	4.75	1.27
8309	ACOX2	acyl-CoA oxidase 2, branched chain	0.32	down	1e-07	2.84e-07	161.05	510.79
8318	CDC45	cell division cycle 45	13.36	up	1e-07	1e-07	30.47	2.28
8320	EOMES	eomesodermin	12.02	up	1e-07	1e-07	67.58	5.62
8357	HIST1H3H	histone cluster 1, H3h	4.23	up	1e-07	1e-07	7.35	1.74
8363	HIST1H4J	histone cluster 1, H4j	4.84	up	1e-07	1e-07	14.58	3.01
8395	PIP5K1B	phosphatidylinositol-4-phosphate 5-kinase type 1 beta	0.23	down	1e-07	1e-07	64.39	279.11
8416	ANXA9	annexin A9	0.16	down	1e-07	1e-07	94.5	580.91
8431	NR0B2	nuclear receptor subfamily 0 group B member 2	0.011	down	1e-07	1e-07	2.34	209.68
8437	RASAL1	RAS protein activator like 1	0.27	down	2e-07	5.52e-07	159.42	588.35
8438	RAD54L	RAD54-like (S. cerevisiae)	4.38	up	1e-07	1e-07	27.47	6.27
8447	DOC2B	double C2 domain beta	0.26	down	1e-07	1e-07	11.65	45.31
8448	DOC2A	double C2 domain alpha	68.34	up	1e-07	1e-07	211.36	3.09
8456	FOXN1	forkhead box N1	0.31	down	1e-07	1e-07	1.22	3.99
8477	GPR65	G protein-coupled receptor 65	5.09	up	1e-07	1e-07	152.25	29.91
8483	CILP	cartilage intermediate layer protein	0.23	down	1e-07	1e-07	12.1	52.94
8490	RGS5	regulator of G-protein signaling 5	3.08	up	1e-07	1e-07	24164.7	7847.48
8497	PPFIA4	PTPRF interacting protein alpha 4	8.02	up	1e-07	1e-07	258.77	32.28
8521	GCM1	glial cells missing homolog 1	0.22	down	1e-07	1e-07	4.67	21.31
8527	DGKD	diacylglycerol kinase delta	3.87	up	1e-07	1e-07	807.35	208.53
8529	CYP4F2	cytochrome P450 family 4 subfamily F member 2	0.029	down	1e-07	1e-07	2.92	98.97
8530	CST7	cystatin F	10.85	up	1e-07	1e-07	233.29	21.5
8532	CPZ	carboxypeptidase Z	0.27	down	9e-07	2.31e-06	14.76	55.2
8537	BCAS1	breast carcinoma amplified sequence 1	0.07	down	1e-07	1e-07	5.12	72.72
8538	BARX2	BARX homeobox 2	5.3	up	1e-07	1e-07	673.38	127.17
8549	LGR5	leucine-rich repeat containing G protein-coupled receptor 5	0.12	down	1e-07	1e-07	2.14	17.39
8601	RGS20	regulator of G-protein signaling 20	3.49	up	1e-07	1e-07	5.06	1.45
8614	STC2	stanniocalcin 2	25.7	up	1e-07	1e-07	2116.14	82.34
8620	NPFF	neuropeptide FF-amide peptide precursor	4.08	up	1e-07	1e-07	6.95	1.7
8622	PDE8B	phosphodiesterase 8B	0.28	down	1e-07	1e-07	76.05	270.06
8635	RNASET2	ribonuclease T2	7.41	up	1e-07	1e-07	4035.61	544.97
8638	OASL	2'-5'-oligoadenylate synthetase like	3.6	up	1e-07	1e-07	150.9	41.91
8641	PCDHGB4	protocadherin gamma subfamily B, 4	0.28	down	1e-07	1e-07	30.22	106.98
8659	ALDH4A1	aldehyde dehydrogenase 4 family member A1	0.22	down	1e-07	1e-07	1177.49	5294.57
8685	MARCO	macrophage receptor with collagenous structure	3.16	up	3.67e-05	7.69e-05	21.08	6.66
8698	S1PR4	sphingosine-1-phosphate receptor 4	4.01	up	1e-07	1e-07	68.43	17.06
8701	DNAH11	dynein axonemal heavy chain 11	29.29	up	1e-07	1e-07	268.06	9.15
8707	B3GALT2	beta-1,3-galactosyltransferase 2	0.24	down	1e-07	1e-07	8.84	37.45
8714	ABCC3	ATP binding cassette subfamily C member 3	3.72	up	1e-07	1e-07	2005.66	539.57
8715	NOL4	nucleolar protein 4	0.29	down	1.28e-05	2.84e-05	4.7	16.05
8718	TNFRSF25	tumor necrosis factor receptor superfamily member 25	4.88	up	1e-07	1e-07	52.4	10.74
8727	CTNNAL1	catenin alpha like 1	0.33	down	1e-07	1e-07	443.09	1342.86
8740	TNFSF14	tumor necrosis factor superfamily member 14	8.33	up	1e-07	1e-07	12	1.44
8744	TNFSF9	tumor necrosis factor superfamily member 9	17.69	up	1e-07	1e-07	139.23	7.87
8745	ADAM23	ADAM metallopeptidase domain 23	0.21	down	1e-07	1e-07	6.45	30.47
8749	ADAM18	ADAM metallopeptidase domain 18	3.23	up	3e-07	8.13e-07	3.43	1.06
8764	TNFRSF14	tumor necrosis factor receptor superfamily member 14	3.88	up	1e-07	1e-07	2491.9	642.22
8771	TNFRSF6B	tumor necrosis factor receptor superfamily member 6b	10.61	up	1e-07	1e-07	165.12	15.56
8784	TNFRSF18	tumor necrosis factor receptor superfamily member 18	8.56	up	1e-07	1e-07	15.44	1.8
8788	DLK1	delta like non-canonical Notch ligand 1	0.28	down	4.5e-06	1.06e-05	1.61	5.77
8795	TNFRSF10B	tumor necrosis factor receptor superfamily member 10b	3.05	up	1e-07	1e-07	2228.78	731.12
8807	IL18RAP	interleukin 18 receptor accessory protein	9.2	up	1e-07	1e-07	26.66	2.9
8814	CDKL1	cyclin dependent kinase like 1	0.3	down	1e-07	1e-07	79.6	267.94
8819	SAP30	Sin3A associated protein 30kDa	5.51	up	1e-07	1e-07	327.02	59.37
8828	NRP2	neuropilin 2	3.17	up	1e-07	1e-07	1139.86	359.17
8832	CD84	CD84 molecule	8.75	up	1e-07	1e-07	173.14	19.79
8838	WISP3	WNT1 inducible signaling pathway protein 3	0.097	down	1e-07	1e-07	1.96	20.25
8839	WISP2	WNT1 inducible signaling pathway protein 2	4.79	up	6e-07	1.57e-06	17.22	3.6
8842	PROM1	prominin 1	0.079	down	1e-07	1e-07	233.9	2960.35
8844	KSR1	kinase suppressor of ras 1	3.11	up	1e-07	1e-07	2112.36	679.11
8854	ALDH1A2	aldehyde dehydrogenase 1 family member A2	0.067	down	1e-07	1e-07	72.14	1077.3
8857	FCGBP	Fc fragment of IgG binding protein	0.29	down	1e-07	1e-07	366.52	1267.86
8858	PROZ	protein Z, vitamin K dependent plasma glycoprotein	0.063	down	1e-07	1e-07	1.98	31.37
8862	APLN	apelin	5.42	up	1e-07	1e-07	1632.36	301.02
8877	SPHK1	sphingosine kinase 1	3.55	up	1e-07	1e-07	94.53	26.6
8908	GYG2	glycogenin 2	0.071	down	1e-07	1e-07	5.74	81
8938	BAIAP3	BAI1 associated protein 3	0.33	down	1e-07	1e-07	112.11	335.79
8973	CHRNA6	cholinergic receptor nicotinic alpha 6 subunit	6.1	up	1e-07	1e-07	7.21	1.18
8989	TRPA1	transient receptor potential cation channel subfamily A member 1	20.07	up	1e-07	1e-07	69.01	3.44
8991	SELENBP1	selenium binding protein 1	0.29	down	1e-07	1e-07	635.01	2207.12
8996	NOL3	nucleolar protein 3	9.03	up	1e-07	1e-07	1554.03	172.12
9001	HAP1	huntingtin-associated protein 1	0.18	down	1e-07	1e-07	2.83	16.06
9002	F2RL3	F2R like thrombin/trypsin receptor 3	4.02	up	1e-07	1e-07	301	74.8
9022	CLIC3	chloride intracellular channel 3	3.17	up	1e-07	2.84e-07	16.01	5.04
9033	PKD2L1	polycystin 2 like 1, transient receptor potential cation channel	4.68	up	1e-07	1e-07	6.08	1.3
9046	DOK2	docking protein 2	4.47	up	1e-07	1e-07	167.36	37.42
9047	SH2D2A	SH2 domain containing 2A	8.6	up	1e-07	1e-07	73.02	8.49
9051	PSTPIP1	proline-serine-threonine phosphatase interacting protein 1	9.27	up	1e-07	1e-07	81.2	8.76
9052	GPRC5A	G protein-coupled receptor class C group 5 member A	0.094	down	1e-07	1e-07	53.93	572.89
9058	SLC13A2	solute carrier family 13 member 2	0.0075	down	1e-07	1e-07	3.58	477.1
9066	SYT7	synaptotagmin 7	0.049	down	1e-07	1e-07	27.85	564.75
9068	ANGPTL1	angiopoietin like 1	0.077	down	1e-07	1e-07	35.46	457.61
9071	CLDN10	claudin 10	0.13	down	1e-07	1e-07	374.98	2963.47
9073	CLDN8	claudin 8	0.0014	down	1e-07	1e-07	3.2	2208.41
9077	DIRAS3	DIRAS family GTPase 3	0.22	down	1e-07	1e-07	34.48	155.35
9088	PKMYT1	protein kinase, membrane associated tyrosine/threonine 1	10.75	up	1e-07	1e-07	31.63	2.94
9095	TBX19	T-box 19	3.16	up	1e-07	1e-07	92.25	29.23
9099	USP2	ubiquitin specific peptidase 2	0.19	down	1e-07	1e-07	306	1639.79
9103	FCGR2C	Fc fragment of IgG receptor IIc (gene/pseudogene)	6.28	up	1e-07	1e-07	95.58	15.22
9120	SLC16A6	solute carrier family 16 member 6	3.43	up	1e-07	1e-07	55.45	16.17
9121	SLC16A5	solute carrier family 16 member 5	0.13	down	1e-07	1e-07	96.05	755.05
9123	SLC16A3	solute carrier family 16 member 3	7.4	up	1e-07	1e-07	3555.03	480.1
9133	CCNB2	cyclin B2	7.72	up	1e-07	1e-07	63.32	8.21
9134	CCNE2	cyclin E2	4.92	up	1e-07	1e-07	43.93	8.93
9153	SLC28A2	solute carrier family 28 member 2	0.12	down	1e-07	1e-07	1.1	8.87
9154	SLC28A1	solute carrier family 28 member 1	4.73	up	2.48e-05	5.3e-05	1404.33	297
9156	EXO1	exonuclease 1	5.19	up	1e-07	1e-07	27.39	5.28
9168	TMSB10	thymosin beta 10	3.31	up	1e-07	1e-07	16296.5	4928.14
9173	IL1RL1	interleukin 1 receptor like 1	0.13	down	1e-07	1e-07	54	429.28
9182	RASSF9	Ras association domain family member 9	0.24	down	1e-07	1e-07	22.69	92.73
9194	SLC16A7	solute carrier family 16 member 7	0.12	down	1e-07	1e-07	63.37	543.73
9201	DCLK1	doublecortin like kinase 1	3.93	up	1e-07	1e-07	363.7	92.49
9212	AURKB	aurora kinase B	10.83	up	1e-07	1e-07	29.93	2.76
9214	FCMR	Fc fragment of IgM receptor	4.29	up	1e-07	1e-07	198.38	46.24
9227	LRAT	lecithin retinol acyltransferase (phosphatidylcholine--retinol O-acyltransferase)	3.97	up	1e-07	1e-07	38.12	9.6
9228	DLGAP2	discs large homolog associated protein 2	0.12	down	1e-07	1e-07	2.97	24.13
9229	DLGAP1	discs large homolog associated protein 1	0.21	down	1e-07	1e-07	3.82	18.32
9232	PTTG1	pituitary tumor-transforming 1	6.52	up	1e-07	1e-07	98.26	15.07
9235	IL32	interleukin 32	4.06	up	1e-07	1e-07	5306.2	1306.63
9242	MSC	musculin	7.07	up	1e-07	1e-07	417	58.95
9254	CACNA2D2	calcium voltage-gated channel auxiliary subunit alpha2delta 2	0.15	down	1e-07	1e-07	24.36	161.23
9258	MFHAS1	malignant fibrous histiocytoma amplified sequence 1	0.31	down	1e-07	1e-07	222.04	710.16
9290	GPR55	G protein-coupled receptor 55	4.88	up	1e-07	1e-07	13.41	2.75
9311	ASIC3	acid sensing ion channel subunit 3	4.99	up	1e-07	1e-07	7.91	1.58
9319	TRIP13	thyroid hormone receptor interactor 13	4.08	up	1e-07	1e-07	88.71	21.76
9332	CD163	CD163 molecule	3.03	up	1e-07	1e-07	1099.19	363.24
9348	NDST3	N-deacetylase/N-sulfotransferase 3	0.097	down	1e-07	1e-07	2.74	28.39
9353	SLIT2	slit guidance ligand 2	0.28	down	1e-06	2.55e-06	95.84	344.22
9356	SLC22A6	solute carrier family 22 member 6	0.079	down	8.9e-06	2.02e-05	47.45	599.93
9362	CPNE6	copine 6	0.075	down	1e-07	1e-07	1.19	15.87
9363	RAB33A	RAB33A, member RAS oncogene family	4.39	up	1e-07	1e-07	23.65	5.38
9365	KL	klotho	0.28	down	1e-07	1e-07	1289.7	4592.04
9376	SLC22A8	solute carrier family 22 member 8	0.0087	down	1e-07	1e-07	5.97	688.1
9378	NRXN1	neurexin 1	0.17	down	1e-07	1e-07	2	11.72
9388	LIPG	lipase G, endothelial type	0.19	down	1e-07	1e-07	83.65	444.19
9390	SLC22A13	solute carrier family 22 member 13	0.13	down	2e-07	5.52e-07	7.88	59.09
9394	HS6ST1	heparan sulfate 6-O-sulfotransferase 1	0.25	down	1e-07	1e-07	739.13	2994.77
9398	CD101	CD101 molecule	3.34	up	1e-07	1e-07	39.65	11.89
9402	GRAP2	GRB2-related adaptor protein 2	4.42	up	1e-07	1e-07	42.63	9.65
9427	ECEL1	endothelin converting enzyme-like 1	0.31	down	4.9e-06	1.15e-05	3.01	9.84
9437	NCR1	natural cytotoxicity triggering receptor 1	3.59	up	1e-07	1e-07	3.95	1.1
9447	AIM2	absent in melanoma 2	9.2	up	1e-07	1e-07	21.97	2.39
9450	LY86	lymphocyte antigen 86	8.65	up	1e-07	1e-07	251.55	29.09
9455	HOMER2	homer scaffolding protein 2	0.29	down	1e-07	1e-07	37.67	130.35
9456	HOMER1	homer scaffolding protein 1	0.21	down	1e-07	1e-07	92	440.6
9473	THEMIS2	thymocyte selection associated family member 2	4.78	up	1e-07	1e-07	636.6	133.24
9476	NAPSA	napsin A aspartic peptidase	0.13	down	1e-07	1e-07	116.75	929.9
9498	SLC4A8	solute carrier family 4 member 8	0.2	down	1e-07	1e-07	36.5	185.95
9499	MYOT	myotilin	4.04	up	1e-07	1e-07	19.73	4.89
9507	ADAMTS4	ADAM metallopeptidase with thrombospondin type 1 motif 4	5.54	up	1e-07	1e-07	971.25	175.4
9514	GAL3ST1	galactose-3-O-sulfotransferase 1	5.68	up	1e-07	1e-07	1835.77	323.06
9535	GMFG	glia maturation factor gamma	3.57	up	1e-07	1e-07	619.07	173.17
9543	IGDCC3	immunoglobulin superfamily DCC subclass member 3	0.23	down	1e-07	1e-07	2.01	8.78
9576	SPAG6	sperm associated antigen 6	0.33	down	1e-07	2.84e-07	2.35	7.24
9586	CREB5	cAMP responsive element binding protein 5	3.12	up	1e-07	1e-07	718.58	230.23
9595	CYTIP	cytohesin 1 interacting protein	3.31	up	1e-07	1e-07	325.86	98.51
9610	RIN1	Ras and Rab interactor 1	3.35	up	1e-07	1e-07	115.46	34.42
9626	GUCA1C	guanylate cyclase activator 1C	0.27	down	1e-07	1e-07	1.19	4.43
9628	RGS6	regulator of G-protein signaling 6	0.13	down	1e-07	1e-07	4.31	34.35
9649	RALGPS1	Ral GEF with PH domain and SH3 binding motif 1	0.2	down	1e-07	1e-07	104.33	519.45
9671	WSCD2	WSC domain containing 2	0.052	down	1e-07	1e-07	4.21	81.08
9719	ADAMTSL2	ADAMTS like 2	0.25	down	1e-07	1e-07	204.93	818.99
9721	GPRIN2	G protein regulated inducer of neurite outgrowth 2	0.32	down	1.84e-05	4e-05	61	191.17
9722	NOS1AP	nitric oxide synthase 1 adaptor protein	0.11	down	1e-07	1e-07	10.18	94.48
9723	SEMA3E	semaphorin 3E	0.21	down	1e-07	1e-07	2.05	9.79
9744	ACAP1	ArfGAP with coiled-coil, ankyrin repeat and PH domains 1	7.76	up	1e-07	1e-07	126.12	16.26
9762	LZTS3	leucine zipper, putative tumor suppressor family member 3	0.17	down	1e-07	1e-07	257.65	1519.63
9768	KIAA0101	KIAA0101	7.35	up	1e-07	1e-07	84.61	11.51
9770	RASSF2	Ras association domain family member 2	4.84	up	1e-07	1e-07	990.59	204.51
9787	DLGAP5	discs large homolog associated protein 5	11.12	up	1e-07	1e-07	42.25	3.8
9796	PHYHIP	phytanoyl-CoA 2-hydroxylase interacting protein	0.27	down	1e-07	1e-07	11.58	43.44
9824	ARHGAP11A	Rho GTPase activating protein 11A	3.31	up	1e-07	1e-07	131.74	39.77
9829	DNAJC6	DnaJ heat shock protein family (Hsp40) member C6	0.31	down	1e-07	1e-07	157.47	509.3
9833	MELK	maternal embryonic leucine zipper kinase	14.32	up	1e-07	1e-07	55.59	3.88
9840	TESPA1	thymocyte expressed, positive selection associated 1	8.1	up	1e-07	1e-07	38.97	4.81
9844	ELMO1	engulfment and cell motility 1	3.21	up	1e-07	1e-07	742.01	231.14
9848	MFAP3L	microfibrillar associated protein 3 like	0.28	down	1e-07	1e-07	798.19	2886.07
9856	KIAA0319	KIAA0319	5.77	up	1e-07	1e-07	23.31	4.04
9863	MAGI2	membrane associated guanylate kinase, WW and PDZ domain containing 2	0.33	down	1e-07	1e-07	182.43	553.72
9901	SRGAP3	SLIT-ROBO Rho GTPase activating protein 3	0.18	down	1e-07	1e-07	91.59	501.61
9914	ATP2C2	ATPase secretory pathway Ca2+ transporting 2	0.15	down	1e-07	1e-07	9.54	62.18
9915	ARNT2	aryl hydrocarbon receptor nuclear translocator 2	0.24	down	1e-07	1e-07	611.94	2509.66
9928	KIF14	kinesin family member 14	8.73	up	1e-07	1e-07	28.02	3.21
9938	ARHGAP25	Rho GTPase activating protein 25	3.44	up	1e-07	1e-07	638.35	185.31
9955	HS3ST3A1	heparan sulfate-glucosamine 3-sulfotransferase 3A1	0.25	down	1e-07	1e-07	8.68	34.95
9956	HS3ST2	heparan sulfate-glucosamine 3-sulfotransferase 2	26.83	up	1e-07	1e-07	58.65	2.19
9963	SLC23A1	solute carrier family 23 member 1	0.32	down	0.0014903	0.00254	83.26	259.57
9970	NR1I3	nuclear receptor subfamily 1 group I member 3	0.23	down	1e-07	1e-07	9.7	42.97
9976	CLEC2B	C-type lectin domain family 2 member B	4.24	up	1e-07	1e-07	312.67	73.78
9982	FGFBP1	fibroblast growth factor binding protein 1	0.11	down	1e-07	1e-07	1.22	11.21
9985	REC8	REC8 meiotic recombination protein	0.26	down	1e-07	1e-07	65.94	255.19
10008	KCNE3	potassium voltage-gated channel subfamily E regulatory subunit 3	4.37	up	1e-07	1e-07	1808.76	414.27
10017	BCL2L10	BCL2 like 10	0.17	down	1e-07	1e-07	4.67	27.97
10021	HCN4	hyperpolarization activated cyclic nucleotide gated potassium channel 4	0.27	down	1e-07	1e-07	3.23	11.99
10024	TROAP	trophinin associated protein	12.84	up	1e-07	1e-07	35.63	2.77
10050	SLC17A4	solute carrier family 17 member 4	14.49	up	1e-07	1e-07	310.73	21.44
10052	GJC1	gap junction protein gamma 1	4.66	up	1e-07	1e-07	484.74	103.97
10053	AP1M2	adaptor related protein complex 1 mu 2 subunit	0.1	down	1e-07	1e-07	160.68	1557.55
10071	MUC12	mucin 12, cell surface associated	7.07	up	1e-07	1e-07	8.91	1.26
10077	TSPAN32	tetraspanin 32	6.2	up	1e-07	1e-07	23.7	3.82
10090	UST	uronyl 2-sulfotransferase	0.28	down	1e-07	1e-07	70.06	249.77
10103	TSPAN1	tetraspanin 1	0.17	down	1e-07	1e-07	1145.53	6569.8
10110	SGK2	SGK2, serine/threonine kinase 2	0.24	down	1e-07	1e-07	246.65	1009.53
10112	KIF20A	kinesin family member 20A	9.26	up	1e-07	1e-07	92.76	10.02
10117	ENAM	enamelin	0.19	down	1e-07	1e-07	97.46	501.76
10148	EBI3	Epstein-Barr virus induced 3	6.58	up	1e-07	1e-07	83.77	12.73
10170	DHRS9	dehydrogenase/reductase (SDR family) member 9	7.99	up	1e-07	1e-07	30.5	3.82
10178	TENM1	teneurin transmembrane protein 1	5.25	up	1e-07	1e-07	326.85	62.31
10184	LHFPL2	lipoma HMGIC fusion partner-like 2	4.16	up	1e-07	1e-07	1072.41	257.85
10202	DHRS2	dehydrogenase/reductase (SDR family) member 2	0.32	down	0.0004147	0.000758	5.34	16.71
10218	ANGPTL7	angiopoietin like 7	0.33	down	1.55e-05	3.41e-05	1.7	5.2
10225	CD96	CD96 molecule	9.81	up	1e-07	1e-07	184.76	18.84
10232	MSLN	mesothelin	0.19	down	9.8e-06	2.21e-05	14.77	76.44
10242	KCNMB2	potassium calcium-activated channel subfamily M regulatory beta subunit 2	0.095	down	1e-07	1e-07	12.88	136.05
10246	SLC17A2	solute carrier family 17 member 2	10.99	up	1e-07	1e-07	36.93	3.36
10256	CNKSR1	connector enhancer of kinase suppressor of Ras 1	0.051	down	1e-07	1e-07	8.62	169.71
10261	IGSF6	immunoglobulin superfamily member 6	10.14	up	1e-07	1e-07	184.94	18.23
10267	RAMP1	receptor activity modifying protein 1	0.21	down	1e-07	1e-07	17.89	85.76
10287	RGS19	regulator of G-protein signaling 19	3.79	up	1e-07	1e-07	298.43	78.77
10288	LILRB2	leukocyte immunoglobulin like receptor B2	6.94	up	1e-07	1e-07	268.72	38.74
10309	CCNO	cyclin O	0.32	down	1.4e-05	3.09e-05	7.69	24.05
10319	LAMC3	laminin subunit gamma 3	0.23	down	1e-07	1e-07	146.6	648.1
10320	IKZF1	IKAROS family zinc finger 1	5.62	up	1e-07	1e-07	444.5	79.13
10333	TLR6	toll like receptor 6	3.49	up	1e-07	1e-07	31.05	8.89
10351	ABCA8	ATP binding cassette subfamily A member 8	0.12	down	1e-07	1e-07	42.1	339.1
10361	NPM2	nucleophosmin/nucleoplasmin 2	0.23	down	1e-07	1e-07	12.68	54.96
10391	CORO2B	coronin 2B	0.12	down	1e-07	1e-07	48.98	410.36
10403	NDC80	NDC80, kinetochore complex component	5.94	up	1e-07	1e-07	58.13	9.79
10406	WFDC2	WAP four-disulfide core domain 2	0.2	down	1e-07	1e-07	455.83	2277.75
10411	RAPGEF3	Rap guanine nucleotide exchange factor 3	0.26	down	1e-07	1e-07	461.34	1759.61
10418	SPON1	spondin 1	0.32	down	0.000339	0.000627	280.62	885.27
10446	LRRN2	leucine rich repeat neuronal 2	0.066	down	1e-07	1e-07	41.83	634.91
10468	FST	follistatin	0.24	down	1e-07	1e-07	6.15	25.28
10501	SEMA6B	semaphorin 6B	3.04	up	1e-07	1e-07	547.42	180.36
10516	FBLN5	fibulin 5	0.12	down	1e-07	1e-07	498.92	4002.76
10529	NEBL	nebulette	0.32	down	1e-07	1e-07	1183.34	3660.28
10537	UBD	ubiquitin D	6.01	up	1e-07	1e-07	1583.66	263.45
10538	BATF	basic leucine zipper ATF-like transcription factor	12.08	up	1e-07	1e-07	50.73	4.2
10551	AGR2	anterior gradient 2, protein disulphide isomerase family member	0.017	down	1e-07	1e-07	1.75	100.31
10562	OLFM4	olfactomedin 4	0.022	down	1e-07	1e-07	2.28	102.64
10563	CXCL13	C-X-C motif chemokine ligand 13	21.29	up	1e-07	1e-07	40.97	1.92
10566	AKAP3	A-kinase anchoring protein 3	0.2	down	1e-07	1e-07	17.85	88.17
10568	SLC34A2	solute carrier family 34 member 2	0.2	down	3.16e-05	6.67e-05	148.63	733.4
10578	GNLY	granulysin	10.87	up	1e-07	1e-07	126.07	11.6
10590	SCGN	secretagogin, EF-hand calcium binding protein	11.99	up	1e-07	1e-07	200.36	16.71
10610	ST6GALNAC2	ST6 N-acetylgalactosaminide alpha-2,6-sialyltransferase 2	0.19	down	1e-07	1e-07	60.83	326.62
10631	POSTN	periostin	3.55	up	5.9e-05	0.00012	1039.49	293.16
10633	RASL10A	RAS like family 10 member A	3.45	up	1e-07	1e-07	7.58	2.2
10635	RAD51AP1	RAD51 associated protein 1	3.07	up	1e-07	1e-07	70.87	23.06
10643	IGF2BP3	insulin like growth factor 2 mRNA binding protein 3	3.22	up	1e-07	2.84e-07	34.67	10.77
10644	IGF2BP2	insulin like growth factor 2 mRNA binding protein 2	0.17	down	1e-07	1e-07	38.7	231.9
10650	PRELID3A	PRELI domain containing 3A	3.3	up	1e-07	1e-07	27.24	8.26
10655	DMRT2	doublesex and mab-3 related transcription factor 2	0.0054	down	1e-07	1e-07	3.29	604.2
10663	CXCR6	C-X-C motif chemokine receptor 6	8.85	up	1e-07	1e-07	109.17	12.34
10669	CGREF1	cell growth regulator with EF-hand domain 1	8.95	up	1e-07	1e-07	348.01	38.86
10673	TNFSF13B	tumor necrosis factor superfamily member 13b	7.96	up	1e-07	1e-07	87.87	11.04
10686	CLDN16	claudin 16	0.0036	down	1e-07	1e-07	2.59	722.82
10687	PNMA2	paraneoplastic Ma antigen 2	7.53	up	1e-07	1e-07	1246.1	165.51
10690	FUT9	fucosyltransferase 9	0.23	down	2.4e-06	5.85e-06	2.04	8.68
10718	NRG3	neuregulin 3	6.24	up	1e-07	1e-07	98.75	15.83
10721	POLQ	polymerase (DNA) theta	6.62	up	1e-07	1e-07	22.64	3.42
10734	STAG3	stromal antigen 3	5.81	up	1e-07	1e-07	31.1	5.36
10752	CHL1	cell adhesion molecule L1 like	0.036	down	1e-07	1e-07	52.28	1444.73
10769	PLK2	polo like kinase 2	4.19	up	1e-07	1e-07	1946.61	464.03
10783	NEK6	NIMA related kinase 6	4.57	up	1e-07	1e-07	1697.89	371.15
10786	SLC17A3	solute carrier family 17 member 3	5.06	up	0.0008121	0.00143	1446.25	285.89
10803	CCR9	C-C motif chemokine receptor 9	0.3	down	1e-07	1e-07	2.15	7.11
10810	WASF3	WAS protein family member 3	0.29	down	1e-07	1e-07	157.61	540.32
10840	ALDH1L1	aldehyde dehydrogenase 1 family member L1	0.31	down	1e-06	2.55e-06	979.01	3184.35
10859	LILRB1	leukocyte immunoglobulin like receptor B1	11.58	up	1e-07	1e-07	270.43	23.35
10864	SLC22A7	solute carrier family 22 member 7	0.062	down	1e-07	1e-07	9.79	157.8
10870	HCST	hematopoietic cell signal transducer	4.51	up	1e-07	1e-07	193.02	42.75
10871	CD300C	CD300c molecule	6.61	up	1e-07	1e-07	46.91	7.1
10876	EDDM3A	epididymal protein 3A	0.16	down	1e-07	1e-07	1.16	7.23
10882	C1QL1	complement component 1, q subcomponent-like 1	9.38	up	1e-07	1e-07	135.76	14.47
10891	PPARGC1A	PPARG coactivator 1 alpha	0.23	down	1e-07	1e-07	722.09	3191.96
10913	EDAR	ectodysplasin A receptor	0.17	down	1e-07	1e-07	6.05	34.62
10924	SMPDL3A	sphingomyelin phosphodiesterase acid like 3A	3.37	up	1e-07	1e-07	1782.81	529.01
10941	UGT2A1	UDP glucuronosyltransferase family 2 member A1 complex locus	0.053	down	1e-07	1e-07	1.46	27.27
10990	LILRB5	leukocyte immunoglobulin like receptor B5	3.78	up	1e-07	1e-07	81.45	21.56
10991	SLC38A3	solute carrier family 38 member 3	0.049	down	1e-07	1e-07	2.63	53.35
10993	SDS	serine dehydratase	57.38	up	1e-07	1e-07	219.98	3.83
11004	KIF2C	kinesin family member 2C	3.65	up	1e-07	1e-07	72.3	19.8
11006	LILRB4	leukocyte immunoglobulin like receptor B4	14.27	up	1e-07	1e-07	342.33	23.99
11024	LILRA1	leukocyte immunoglobulin like receptor A1	3.81	up	1e-07	1e-07	22.76	5.97
11025	LILRB3	leukocyte immunoglobulin like receptor B3	8.75	up	1e-07	1e-07	124.39	14.21
11026	LILRA3	leukocyte immunoglobulin like receptor A3	3.95	up	1e-07	1e-07	12.15	3.08
11027	LILRA2	leukocyte immunoglobulin like receptor A2	5.69	up	1e-07	1e-07	86.32	15.17
11063	SOX30	SRY-box 30	0.28	down	1e-07	1e-07	2.32	8.22
11065	UBE2C	ubiquitin conjugating enzyme E2 C	10.76	up	1e-07	1e-07	76.69	7.13
11067	C10orf10	chromosome 10 open reading frame 10	4.15	up	1e-07	1e-07	5484.74	1321.43
11082	ESM1	endothelial cell specific molecule 1	13.44	up	1e-07	1e-07	4089.26	304.29
11095	ADAMTS8	ADAM metallopeptidase with thrombospondin type 1 motif 8	0.23	down	1e-07	1e-07	11.62	50.06
11118	BTN3A2	butyrophilin subfamily 3 member A2	3.6	up	1e-07	1e-07	2625.57	728.55
11119	BTN3A1	butyrophilin subfamily 3 member A1	3.49	up	1e-07	1e-07	1621.52	465.07
11122	PTPRT	protein tyrosine phosphatase, receptor type T	0.24	down	1e-07	1e-07	3.15	13.37
11126	CD160	CD160 molecule	5.12	up	1e-07	1e-07	25.75	5.03
11131	CAPN11	calpain 11	7.09	up	1e-07	1e-07	11.27	1.59
11148	HHLA2	HERV-H LTR-associating 2	10.67	up	1e-07	1e-07	485.53	45.49
11151	CORO1A	coronin 1A	6.19	up	1e-07	1e-07	1122.13	181.38
11156	PTP4A3	protein tyrosine phosphatase type IVA, member 3	3.37	up	1e-07	1e-07	837.81	248.49
11163	NUDT4	nudix hydrolase 4	0.27	down	1e-07	1e-07	784.29	2854.62
11170	FAM107A	family with sequence similarity 107 member A	0.28	down	1e-07	1e-07	508	1833.52
11173	ADAMTS7	ADAM metallopeptidase with thrombospondin type 1 motif 7	5.48	up	1e-07	1e-07	179.66	32.78
11178	LZTS1	leucine zipper, putative tumor suppressor 1	3.76	up	1e-07	1e-07	563.53	149.73
11181	TREH	trehalase	0.094	down	1e-07	1e-07	11.13	118.06
11184	MAP4K1	mitogen-activated protein kinase kinase kinase kinase 1	9.19	up	1e-07	1e-07	128.94	14.02
11187	PKP3	plakophilin 3	0.12	down	1e-07	1e-07	7.06	60.5
11197	WIF1	WNT inhibitory factor 1	0.31	down	1e-07	1e-07	1.17	3.79
11219	TREX2	three prime repair exonuclease 2	4.34	up	1e-07	1e-07	14.56	3.36
11223	MST1L	macrophage stimulating 1-like	0.038	down	1e-07	1e-07	40.63	1077.32
11228	RASSF8	Ras association domain family member 8	0.33	down	1e-07	1e-07	564.72	1735.55
11240	PADI2	peptidyl arginine deiminase 2	0.16	down	1e-07	1e-07	181	1150.88
11247	NXPH4	neurexophilin 4	16.43	up	1e-07	1e-07	241.93	14.73
11249	NXPH2	neurexophilin 2	0.032	down	1e-07	1e-07	1.69	53.14
11262	SP140	SP140 nuclear body protein	4.09	up	1e-07	1e-07	71.61	17.5
11309	SLCO2B1	solute carrier organic anion transporter family member 2B1	3.13	up	1e-07	1e-07	1778.35	568.83
11314	CD300A	CD300a molecule	9.26	up	1e-07	1e-07	359.37	38.82
11318	GPR182	G protein-coupled receptor 182	0.099	down	1e-07	1e-07	2.34	23.6
11339	OIP5	Opa interacting protein 5	5.06	up	1e-07	1e-07	21	4.15
22798	LAMB4	laminin subunit beta 4	0.15	down	1e-07	1e-07	7.21	49.32
22806	IKZF3	IKAROS family zinc finger 3	5.45	up	1e-07	1e-07	24.82	4.55
22836	RHOBTB3	Rho related BTB domain containing 3	0.27	down	1e-07	1e-07	682.2	2573.54
22837	COBLL1	cordon-bleu WH2 repeat protein like 1	0.16	down	1e-07	1e-07	1071.43	6725.36
22843	PPM1E	protein phosphatase, Mg2+/Mn2+ dependent 1E	0.19	down	1e-07	1e-07	17.46	90.19
22846	VASH1	vasohibin 1	3.87	up	1e-07	1e-07	1175.16	303.29
22854	NTNG1	netrin G1	0.023	down	1e-07	1e-07	2.69	118.35
22871	NLGN1	neuroligin 1	3.33	up	1e-07	1e-07	361.69	108.77
22885	ABLIM3	actin binding LIM protein family member 3	4.48	up	1e-07	1e-07	1583.18	353.49
22895	RPH3A	rabphilin 3A	3.1	up	1e-07	1e-07	5.78	1.87
22914	KLRK1	killer cell lectin like receptor K1	7.84	up	1e-07	1e-07	109	13.9
22925	PLA2R1	phospholipase A2 receptor 1	0.13	down	1e-07	1e-07	112.86	893.27
22974	TPX2	TPX2, microtubule nucleation factor	6.84	up	1e-07	1e-07	214.31	31.31
22989	MYH15	myosin, heavy chain 15	3.96	up	1e-07	1e-07	8.33	2.1
23015	GOLGA8A	golgin A8 family member A	4.05	up	1e-07	1e-07	649.35	160.21
23017	FAIM2	Fas apoptotic inhibitory molecule 2	0.21	down	1e-07	1e-07	8.59	39.97
23023	TMCC1	transmembrane and coiled-coil domain family 1	3.21	up	1e-07	1e-07	1709.18	531.69
23024	PDZRN3	PDZ domain containing ring finger 3	0.28	down	1e-07	1e-07	123.85	445.28
23046	KIF21B	kinesin family member 21B	5.25	up	1e-07	1e-07	132.51	25.22
23066	CAND2	cullin associated and neddylation dissociated 2 (putative)	0.22	down	1e-07	1e-07	42.4	194.1
23072	HECW1	HECT, C2 and WW domain containing E3 ubiquitin protein ligase 1	0.078	down	1e-07	1e-07	7	89.28
23105	FSTL4	follistatin like 4	0.091	down	1e-07	1e-07	9.15	100.93
23109	DDN	dendrin	0.02	down	1e-07	1e-07	2.6	130.09
23114	NFASC	neurofascin	0.23	down	1e-07	1e-07	344.79	1497.47
23117	NPIPB3	nuclear pore complex interacting protein family member B3	4.07	up	1e-07	1e-07	556.37	136.65
23120	ATP10B	ATPase phospholipid transporting 10B (putative)	0.26	down	2e-07	5.52e-07	2.49	9.73
23149	FCHO1	FCH domain only 1	7.2	up	1e-07	1e-07	58.9	8.18
23151	GRAMD4	GRAM domain containing 4	3.03	up	1e-07	1e-07	1576.79	519.76
23162	MAPK8IP3	mitogen-activated protein kinase 8 interacting protein 3	3.53	up	1e-07	1e-07	997.39	282.4
23171	GPD1L	glycerol-3-phosphate dehydrogenase 1-like	0.3	down	1e-07	1e-07	578.92	1940.2
23209	MLC1	megalencephalic leukoencephalopathy with subcortical cysts 1	5.54	up	1e-07	1e-07	12.03	2.17
23242	COBL	cordon-bleu WH2 repeat protein	0.33	down	1e-07	1e-07	405.11	1217.8
23255	MTCL1	microtubule crosslinking factor 1	3.79	up	1e-07	1e-07	508.3	134.24
23305	ACSL6	acyl-CoA synthetase long-chain family member 6	0.12	down	1e-07	1e-07	12.07	99.09
23321	TRIM2	tripartite motif containing 2	0.25	down	1e-07	1e-07	1271.7	5004.75
23397	NCAPH	non-SMC condensin I complex subunit H	5.88	up	1e-07	1e-07	46	7.82
23413	NCS1	neuronal calcium sensor 1	0.32	down	1e-07	1e-07	349.78	1088.79
23416	KCNH3	potassium voltage-gated channel subfamily H member 3	0.1	down	1e-07	1e-07	4.64	44.77
23428	SLC7A8	solute carrier family 7 member 8	0.074	down	1e-07	1e-07	309.16	4175.37
23460	ABCA6	ATP binding cassette subfamily A member 6	0.21	down	1e-07	1e-07	21.15	102.63
23462	HEY1	hes related family bHLH transcription factor with YRPW motif 1	3.04	up	1e-07	1e-07	382.74	125.77
23475	QPRT	quinolinate phosphoribosyltransferase	0.28	down	1e-07	1e-07	493.72	1763.01
23491	CES3	carboxylesterase 3	3.05	up	0.0001397	0.000271	543.48	178.13
23504	RIMBP2	RIMS binding protein 2	0.057	down	1e-07	1e-07	5.03	88.02
23533	PIK3R5	phosphoinositide-3-kinase regulatory subunit 5	10.19	up	1e-07	1e-07	312.07	30.64
23547	LILRA4	leukocyte immunoglobulin like receptor A4	12.66	up	1e-07	1e-07	23.01	1.82
23551	RASD2	RASD family member 2	8.51	up	1e-07	1e-07	194.98	22.91
23562	CLDN14	claudin 14	0.1	down	1e-07	1e-07	12.52	125.66
23569	PADI4	peptidyl arginine deiminase 4	3.01	up	1e-07	1e-07	4.44	1.48
23584	VSIG2	V-set and immunoglobulin domain containing 2	0.27	down	1e-07	1e-07	9.32	34.17
23594	ORC6	origin recognition complex subunit 6	3.64	up	1e-07	1e-07	37.86	10.4
23601	CLEC5A	C-type lectin domain family 5 member A	5.23	up	1e-07	1e-07	70.35	13.46
23616	SH3BP1	SH3 domain binding protein 1	3.58	up	1e-07	1e-07	207.43	57.99
23624	CBLC	Cbl proto-oncogene C	0.099	down	1e-07	1e-07	9.63	97.59
23627	PRND	prion protein 2 (dublet)	8.69	up	1e-07	1e-07	39.15	4.51
23643	LY96	lymphocyte antigen 96	3.12	up	1e-07	1e-07	111.13	35.56
23650	TRIM29	tripartite motif containing 29	0.18	down	1e-07	1e-07	12.01	67.63
23657	SLC7A11	solute carrier family 7 member 11	4.18	up	1e-07	1e-07	50.82	12.17
23704	KCNE4	potassium voltage-gated channel subfamily E regulatory subunit 4	3.51	up	1e-07	1e-07	561.82	160.21
23710	GABARAPL1	GABA type A receptor associated protein like 1	0.31	down	1e-07	1e-07	2409.37	7749
23742	NPAP1	nuclear pore associated protein 1	0.16	down	1e-07	1e-07	1.38	8.85
23767	FLRT3	fibronectin leucine rich transmembrane protein 3	0.28	down	1e-07	1e-07	448.71	1608.81
23768	FLRT2	fibronectin leucine rich transmembrane protein 2	0.28	down	1e-07	1e-07	60.27	213.84
23769	FLRT1	fibronectin leucine rich transmembrane protein 1	0.047	down	1e-07	1e-07	4.93	105.24
23779	ARHGAP8	Rho GTPase activating protein 8	0.32	down	1e-07	1e-07	91.4	288.04
24137	KIF4A	kinesin family member 4A	8.23	up	1e-07	1e-07	72.34	8.79
25758	KIAA1549L	KIAA1549-like	0.16	down	1e-07	1e-07	16.97	107.29
25789	TMEM59L	transmembrane protein 59 like	0.33	down	1e-07	2.84e-07	3.49	10.67
25790	CFAP45	cilia and flagella associated protein 45	0.29	down	1e-07	1e-07	5.44	18.9
25818	KLK5	kallikrein related peptidase 5	0.15	down	1e-07	1e-07	1.04	6.88
25833	POU2F3	POU class 2 homeobox 3	0.22	down	1e-07	1e-07	4.6	21.17
25841	ABTB2	ankyrin repeat and BTB domain containing 2	0.23	down	1e-07	1e-07	180.3	800.74
25878	MXRA5	matrix remodeling associated 5	0.32	down	1e-07	1e-07	642.02	2013.5
25894	PLEKHG4	pleckstrin homology and RhoGEF domain containing G4	3.33	up	1e-07	1e-07	203.74	61.16
25900	IFFO1	intermediate filament family orphan 1	3.1	up	1e-07	1e-07	384.96	124.21
25903	OLFML2B	olfactomedin like 2B	5.44	up	1e-07	1e-07	912.67	167.91
25928	SOSTDC1	sclerostin domain containing 1	0.018	down	1e-07	1e-07	11.66	648.72
25956	SEC31B	SEC31 homolog B, COPII coat complex component	3.6	up	1e-07	1e-07	121.31	33.71
25975	EGFL6	EGF like domain multiple 6	0.16	down	1e-07	1e-07	2.75	16.7
25984	KRT23	keratin 23	0.2	down	1e-07	1e-07	2.27	11.58
26002	MOXD1	monooxygenase DBH like 1	0.081	down	1e-07	1e-07	87.45	1081.32
26027	ACOT11	acyl-CoA thioesterase 11	0.17	down	1e-07	1e-07	166.38	957.52
26033	ATRNL1	attractin like 1	0.079	down	1e-07	1e-07	17.04	215.91
26038	CHD5	chromodomain helicase DNA binding protein 5	0.18	down	1e-07	1e-07	3.82	21.28
26049	FAM169A	family with sequence similarity 169 member A	0.1	down	1e-07	1e-07	59.22	568.62
26050	SLITRK5	SLIT and NTRK like family member 5	3.41	up	1.75e-05	3.82e-05	28.35	8.31
26059	ERC2	ELKS/RAB6-interacting/CAST family member 2	0.28	down	1e-07	1e-07	5.32	18.84
26074	CFAP61	cilia and flagella associated protein 61	0.21	down	1e-07	1e-07	2.86	13.47
26084	ARHGEF26	Rho guanine nucleotide exchange factor 26	0.3	down	1e-07	1e-07	35.3	115.86
26095	PTPN20	protein tyrosine phosphatase, non-receptor type 20	0.28	down	5e-06	1.17e-05	20.72	75.02
26108	PYGO1	pygopus family PHD finger 1	0.19	down	1e-07	1e-07	3.48	18.47
26154	ABCA12	ATP binding cassette subfamily A member 12	8.55	up	1e-07	1e-07	65.24	7.63
26191	PTPN22	protein tyrosine phosphatase, non-receptor type 22	6.32	up	1e-07	1e-07	80.63	12.77
26227	PHGDH	phosphoglycerate dehydrogenase	0.2	down	1e-07	1e-07	343.5	1703.86
26228	STAP1	signal transducing adaptor family member 1	0.041	down	1e-07	1e-07	8.71	211.33
26232	FBXO2	F-box protein 2	0.13	down	1e-07	1e-07	50.92	397.44
26249	KLHL3	kelch like family member 3	0.23	down	1e-07	1e-07	108.86	475.23
26279	PLA2G2D	phospholipase A2 group IID	9.15	up	1e-07	1e-07	17.87	1.95
26287	ANKRD2	ankyrin repeat domain 2	0.049	down	1e-07	1e-07	8.63	176.8
26289	AK5	adenylate kinase 5	0.21	down	1e-07	1e-07	6.17	28.9
26298	EHF	ETS homologous factor	0.0048	down	1e-07	1e-07	6.44	1330.73
26353	HSPB8	heat shock protein family B (small) member 8	5.29	up	1e-07	1e-07	4516.79	854.52
26470	SEZ6L2	seizure related 6 homolog like 2	4.6	up	1e-07	1e-07	865.36	188.21
26579	MYEOV	myeloma overexpressed	62.06	up	1e-07	1e-07	90.9	1.46
26585	GREM1	gremlin 1, DAN family BMP antagonist	0.18	down	2.42e-05	5.18e-05	13.88	77.56
26762	HAVCR1	hepatitis A virus cellular receptor 1	3.14	up	0.0024972	0.00411	251.74	80.11
26999	CYFIP2	cytoplasmic FMR1 interacting protein 2	0.2	down	1e-07	1e-07	3567.97	17931.6
27033	ZBTB32	zinc finger and BTB domain containing 32	3.84	up	1e-07	1e-07	6.21	1.62
27036	SIGLEC7	sialic acid binding Ig like lectin 7	5.79	up	1e-07	1e-07	75.26	13.01
27040	LAT	linker for activation of T-cells	7.61	up	1e-07	1e-07	153.05	20.1
27074	LAMP3	lysosomal associated membrane protein 3	3.15	up	1e-07	1e-07	108.26	34.35
27092	CACNG4	calcium voltage-gated channel auxiliary subunit gamma 4	0.33	down	5.87e-05	0.00012	3.24	9.82
27098	CLUL1	clusterin like 1	0.058	down	1e-07	1e-07	6.39	109.28
27106	ARRDC2	arrestin domain containing 2	3.66	up	1e-07	1e-07	1456.56	398.5
27113	BBC3	BCL2 binding component 3	3.54	up	1e-07	1e-07	170.6	48.15
27124	INPP5J	inositol polyphosphate-5-phosphatase J	0.039	down	1e-07	1e-07	38.61	978.53
27128	CYTH4	cytohesin 4	5.62	up	1e-07	1e-07	430	76.45
27129	HSPB7	heat shock protein family B (small) member 7	0.064	down	1e-07	1e-07	37.91	591.49
27132	CPNE7	copine 7	3.55	up	5e-07	1.32e-06	15.02	4.23
27134	TJP3	tight junction protein 3	0.031	down	1e-07	1e-07	9.57	305.55
27143	PALD1	phosphatase domain containing, paladin 1	3.24	up	1e-07	1e-07	517.21	159.51
27146	FAM184B	family with sequence similarity 184 member B	0.069	down	1e-07	1e-07	1.79	25.86
27151	CPAMD8	C3 and PZP like, alpha-2-macroglobulin domain containing 8	0.1	down	1e-07	1e-07	94.82	933.57
27164	SALL3	spalt-like transcription factor 3	0.063	down	1e-07	1e-07	1.26	19.9
27180	SIGLEC9	sialic acid binding Ig like lectin 9	6.64	up	1e-07	1e-07	76.29	11.48
27181	SIGLEC8	sialic acid binding Ig like lectin 8	70.8	up	1e-07	1e-07	140.9	1.99
27185	DISC1	disrupted in schizophrenia 1	3.23	up	1e-07	1e-07	270.44	83.65
27197	GPR82	G protein-coupled receptor 82	5.65	up	1e-07	1e-07	16.37	2.9
27198	HCAR1	hydroxycarboxylic acid receptor 1	0.15	down	1e-07	1e-07	9.3	61.35
27199	OXGR1	oxoglutarate receptor 1	0.034	down	1e-07	1e-07	3.59	106.26
27240	SIT1	signaling threshold regulating transmembrane adaptor 1	10.55	up	1e-07	1e-07	55.09	5.22
27253	PCDH17	protocadherin 17	3.27	up	1e-07	1e-07	659.62	201.77
27254	CSDC2	cold shock domain containing C2	0.11	down	1e-07	1e-07	40.94	357.13
27286	SRPX2	sushi repeat containing protein, X-linked 2	0.32	down	1.1e-06	2.79e-06	35.39	109.45
27287	VENTX	VENT homeobox	3.78	up	1e-07	1e-07	22.33	5.91
27299	ADAMDEC1	ADAM like decysin 1	28.37	up	1e-07	1e-07	51.59	1.82
27324	TOX3	TOX high mobility group box family member 3	0.076	down	1e-07	1e-07	44.39	585.43
27329	ANGPTL3	angiopoietin like 3	0.071	down	1e-07	1e-07	28.97	408.38
27330	RPS6KA6	ribosomal protein S6 kinase A6	0.041	down	1e-07	1e-07	11.6	279.56
27334	P2RY10	purinergic receptor P2Y10	6.56	up	1e-07	1e-07	35.86	5.47
27344	PCSK1N	proprotein convertase subtilisin/kexin type 1 inhibitor	0.1	down	1e-07	1e-07	48.07	480.41
27350	APOBEC3C	apolipoprotein B mRNA editing enzyme catalytic subunit 3C	3.73	up	1e-07	1e-07	419.15	112.52
27443	CECR2	CECR2, histone acetyl-lysine reader	0.2	down	1e-07	1e-07	4.71	23.72
28513	CDH19	cadherin 19	0.26	down	1e-07	1e-07	1.47	5.56
29108	PYCARD	PYD and CARD domain containing	4.13	up	1e-07	1e-07	311.04	75.34
29114	TAGLN3	transgelin 3	0.035	down	1e-07	1e-07	2.09	59.5
29118	DDX25	DEAD-box helicase 25	0.063	down	1e-07	1e-07	2.42	38.24
29121	CLEC2D	C-type lectin domain family 2 member D	3.26	up	1e-07	1e-07	623.52	191.37
29125	C11orf21	chromosome 11 open reading frame 21	8.84	up	1e-07	1e-07	22.92	2.59
29128	UHRF1	ubiquitin like with PHD and ring finger domains 1	11.59	up	1e-07	1e-07	68.18	5.88
29798	C2orf27A	chromosome 2 open reading frame 27A	3.4	up	1e-07	1e-07	21.27	6.26
29842	TFCP2L1	transcription factor CP2-like 1	0.018	down	1e-07	1e-07	132.39	7346.89
29851	ICOS	inducible T-cell co-stimulator	11.82	up	1e-07	1e-07	22.01	1.86
29881	NPC1L1	NPC1 like intracellular cholesterol transporter 1	0.23	down	1e-07	2.84e-07	4.34	19.18
29909	GPR171	G protein-coupled receptor 171	4.53	up	1e-07	1e-07	32.95	7.27
29923	HILPDA	hypoxia inducible lipid droplet associated	26.85	up	1e-07	1e-07	2796.6	104.18
29930	PCDHB1	protocadherin beta 1	0.17	down	1e-07	1e-07	1.64	9.88
29943	PADI1	peptidyl arginine deiminase 1	11.67	up	1e-07	1e-07	20.13	1.73
29947	DNMT3L	DNA (cytosine-5-)-methyltransferase 3-like	0.14	down	1e-07	1e-07	1.1	7.91
29951	PDZRN4	PDZ domain containing ring finger 4	0.13	down	1e-07	1e-07	4.39	34.71
29968	PSAT1	phosphoserine aminotransferase 1	0.11	down	1e-07	1e-07	124.52	1162.58
29990	PILRB	paired immunoglobin-like type 2 receptor beta	4.21	up	1e-07	1e-07	990.1	235.13
29992	PILRA	paired immunoglobin like type 2 receptor alpha	3.72	up	1e-07	1e-07	244.67	65.72
30009	TBX21	T-box 21	6.78	up	1e-07	1e-07	31.49	4.65
30811	HUNK	hormonally up-regulated Neu-associated kinase	0.16	down	1e-07	1e-07	107.73	694.26
30817	ADGRE2	adhesion G protein-coupled receptor E2	4.73	up	1e-07	1e-07	251.48	53.16
30819	KCNIP2	potassium voltage-gated channel interacting protein 2	4.48	up	1e-07	1e-07	22.34	4.98
30820	KCNIP1	potassium voltage-gated channel interacting protein 1	0.087	down	1e-07	1e-07	3.96	45.63
30846	EHD2	EH domain containing 2	3.69	up	1e-07	1e-07	4729.31	1281.01
50506	DUOX2	dual oxidase 2	0.2	down	1e-07	1e-07	2.9	14.64
50509	COL5A3	collagen type V alpha 3	14.72	up	1e-07	1e-07	455.98	30.98
50515	CHST11	carbohydrate (chondroitin 4) sulfotransferase 11	3.21	up	1e-07	1e-07	197.92	61.57
50615	IL21R	interleukin 21 receptor	6.93	up	1e-07	1e-07	83.34	12.03
50617	ATP6V0A4	ATPase H+ transporting V0 subunit a4	0.0015	down	1e-07	1e-07	5.94	4017.78
50619	DEF6	DEF6, guanine nucleotide exchange factor	5.85	up	1e-07	1e-07	225.75	38.61
50649	ARHGEF4	Rho guanine nucleotide exchange factor 4	0.14	down	1e-07	1e-07	3.12	21.95
50852	TRAT1	T cell receptor associated transmembrane adaptor 1	9.48	up	1e-07	1e-07	35.07	3.7
50856	CLEC4A	C-type lectin domain family 4 member A	4.72	up	1e-07	1e-07	74.03	15.69
50859	SPOCK3	sparc/osteonectin, cwcv and kazal-like domains proteoglycan (testican) 3	0.32	down	1e-07	1e-07	1.15	3.65
50861	STMN3	stathmin 3	4.23	up	1e-07	1e-07	1312.02	310.38
50937	CDON	cell adhesion associated, oncogene regulated	4.37	up	1e-07	1e-07	568.92	130.34
50943	FOXP3	forkhead box P3	3.26	up	1e-07	1e-07	24.48	7.51
50964	SOST	sclerostin	0.015	down	1e-07	1e-07	1.32	88.8
51129	ANGPTL4	angiopoietin like 4	33.89	up	1e-07	1e-07	7140.33	210.67
51146	A4GNT	alpha-1,4-N-acetylglucosaminyltransferase	3.28	up	1e-07	1e-07	11.08	3.38
51177	PLEKHO1	pleckstrin homology domain containing O1	3.13	up	1e-07	1e-07	786.96	251.29
51179	HAO2	hydroxyacid oxidase 2	0.15	down	8.6e-06	1.96e-05	116.56	761.03
51181	DCXR	dicarbonyl/L-xylulose reductase	0.22	down	1e-07	1e-07	422.09	1881.71
51195	RAPGEFL1	Rap guanine nucleotide exchange factor like 1	3.36	up	1e-07	1e-07	73.93	21.98
51201	ZDHHC2	zinc finger DHHC-type containing 2	0.28	down	1e-07	1e-07	589.01	2131.89
51203	NUSAP1	nucleolar and spindle associated protein 1	5.09	up	1e-07	1e-07	357.28	70.13
51206	GP6	glycoprotein VI platelet	3.7	up	1e-07	1e-07	7.39	2
51237	MZB1	marginal zone B and B1 cell specific protein	3.55	up	0.0001762	0.000338	36.62	10.33
51268	PIPOX	pipecolic acid and sarcosine oxidase	0.21	down	9.3e-06	2.1e-05	144.88	684.94
51284	TLR7	toll like receptor 7	5.45	up	1e-07	1e-07	232.21	42.59
51291	GMIP	GEM interacting protein	3.38	up	1e-07	1e-07	366.92	108.49
51301	GCNT4	glucosaminyl (N-acetyl) transferase 4, core 2	0.27	down	1e-07	1e-07	51.94	193.5
51302	CYP39A1	cytochrome P450 family 39 subfamily A member 1	0.2	down	1e-07	1e-07	45.82	229.48
51303	FKBP11	FK506 binding protein 11	3.98	up	1e-07	1e-07	445.18	111.96
51305	KCNK9	potassium two pore domain channel subfamily K member 9	11.75	up	1e-07	1e-07	25.43	2.17
51311	TLR8	toll like receptor 8	5.87	up	1e-07	1e-07	110	18.73
51314	NME8	NME/NM23 family member 8	4.09	up	1e-07	1e-07	4.62	1.13
51316	PLAC8	placenta specific 8	5.44	up	1e-07	1e-07	49.12	9.02
51338	MS4A4A	membrane spanning 4-domains A4A	4.94	up	1e-07	1e-07	410.87	83.19
51393	TRPV2	transient receptor potential cation channel subfamily V member 2	3.89	up	1e-07	1e-07	410.78	105.5
51411	BIN2	bridging integrator 2	4.34	up	1e-07	1e-07	318.27	73.36
51440	HPCAL4	hippocalcin like 4	0.04	down	1e-07	1e-07	4.07	101.42
51442	VGLL1	vestigial like family member 1	0.022	down	1e-07	1e-07	1.06	48.29
51458	RHCG	Rh family C glycoprotein	0.0018	down	1e-07	1e-07	4.62	2609.89
51473	DCDC2	doublecortin domain containing 2	0.2	down	1e-07	1e-07	432.76	2184.41
51512	GTSE1	G2 and S-phase expressed 1	7.86	up	1e-07	1e-07	48.69	6.2
51513	ETV7	ETS variant 7	7.6	up	1e-07	1e-07	133.77	17.6
51514	DTL	denticleless E3 ubiquitin protein ligase homolog	7.06	up	1e-07	1e-07	107.47	15.21
51557	LGSN	lengsin, lens protein with glutamine synthetase domain	0.27	down	2.2e-06	5.39e-06	5.68	20.92
51559	NT5DC3	5'-nucleotidase domain containing 3	4.19	up	1e-07	1e-07	672.49	160.62
51655	RASD1	ras related dexamethasone induced 1	0.11	down	1e-07	1e-07	407.88	3705.41
51659	GINS2	GINS complex subunit 2	4.65	up	1e-07	1e-07	111.5	23.98
51676	ASB2	ankyrin repeat and SOCS box containing 2	3.62	up	1e-07	1e-07	49.91	13.77
51744	CD244	CD244 molecule	8.69	up	1e-07	1e-07	53.05	6.11
51751	HIGD1B	HIG1 hypoxia inducible domain family member 1B	3.83	up	1e-07	1e-07	50.23	13.11
51778	MYOZ2	myozenin 2	0.1	down	1e-07	1e-07	1.32	12.83
51804	SIX4	SIX homeobox 4	0.065	down	1e-07	1e-07	6.69	103.4
53347	UBASH3A	ubiquitin associated and SH3 domain containing A	10.45	up	1e-07	1e-07	32.61	3.12
53353	LRP1B	LDL receptor related protein 1B	0.059	down	1e-07	1e-07	2.54	43.21
53354	PANK1	pantothenate kinase 1	0.3	down	1e-07	1e-07	326.12	1092.94
53358	SHC3	SHC adaptor protein 3	0.22	down	1e-07	1e-07	2.11	9.82
53405	CLIC5	chloride intracellular channel 5	0.094	down	1e-07	1e-07	197.21	2106.76
53637	S1PR5	sphingosine-1-phosphate receptor 5	5.21	up	1e-07	1e-07	57.48	11.04
53820	RIPPLY3	ripply transcriptional repressor 3	0.33	down	1e-07	1e-07	2.54	7.79
53827	FXYD5	FXYD domain containing ion transport regulator 5	3.18	up	1e-07	1e-07	1278.62	401.68
53828	FXYD4	FXYD domain containing ion transport regulator 4	0.00077	down	1e-07	1e-07	1.51	1958.46
53829	P2RY13	purinergic receptor P2Y13	4.15	up	1e-07	1e-07	155.99	37.63
53831	GPR84	G protein-coupled receptor 84	4.97	up	1e-07	1e-07	17.07	3.43
53832	IL20RA	interleukin 20 receptor subunit alpha	0.19	down	1e-07	1e-07	2.88	14.81
53833	IL20RB	interleukin 20 receptor subunit beta	21.21	up	1e-07	1e-07	59.93	2.83
53904	MYO3A	myosin IIIA	10.94	up	1e-07	1e-07	124.76	11.41
53919	SLCO1C1	solute carrier organic anion transporter family member 1C1	5.93	up	1e-07	1e-07	12.98	2.19
53942	CNTN5	contactin 5	0.2	down	1e-07	1e-07	1.41	7.18
54033	RBM11	RNA binding motif protein 11	0.082	down	1e-07	1e-07	3.86	47.3
54039	PCBP3	poly(rC) binding protein 3	0.12	down	1e-07	1e-07	5.27	44.13
54097	FAM3B	family with sequence similarity 3 member B	0.013	down	1e-07	1e-07	5.7	449.09
54102	CLIC6	chloride intracellular channel 6	0.27	down	1.3e-06	3.27e-06	59.44	219.62
54207	KCNK10	potassium two pore domain channel subfamily K member 10	0.16	down	1e-07	1e-07	7.28	44.59
54209	TREM2	triggering receptor expressed on myeloid cells 2	34.98	up	1e-07	1e-07	450.17	12.87
54210	TREM1	triggering receptor expressed on myeloid cells 1	4.94	up	1e-07	1e-07	26.01	5.27
54329	GPR85	G protein-coupled receptor 85	4.85	up	1e-07	1e-07	60.7	12.52
54360	CYTL1	cytokine like 1	3.19	up	1e-07	1e-07	25.22	7.92
54361	WNT4	Wnt family member 4	0.25	down	1e-07	1e-07	6.91	27.68
54363	HAO1	hydroxyacid oxidase 1	0.24	down	1e-07	1e-07	1.06	4.39
54429	TAS2R5	taste 2 receptor member 5	3.6	up	1e-07	1e-07	8.72	2.42
54437	SEMA5B	semaphorin 5B	11.27	up	1e-07	1e-07	1948.92	172.99
54440	SASH3	SAM and SH3 domain containing 3	7.56	up	1e-07	1e-07	473	62.54
54443	ANLN	anillin actin binding protein	5.36	up	1e-07	1e-07	145.66	27.16
54478	FAM64A	family with sequence similarity 64 member A	6.81	up	1e-07	1e-07	23.47	3.44
54504	CPVL	carboxypeptidase, vitellogenic like	0.31	down	1e-07	1e-07	1170.51	3757.68
54507	ADAMTSL4	ADAMTS like 4	3.74	up	1e-07	1e-07	342.81	91.71
54518	APBB1IP	amyloid beta precursor protein binding family B member 1 interacting protein	6.74	up	1e-07	1e-07	826.41	122.65
54540	FAM193B	family with sequence similarity 193 member B	3.62	up	1e-07	1e-07	694.27	191.77
54541	DDIT4	DNA damage inducible transcript 4	3.39	up	1e-07	1e-07	6323.27	1864.5
54551	MAGEL2	MAGE family member L2	0.25	down	1e-07	1e-07	1.58	6.27
54566	EPB41L4B	erythrocyte membrane protein band 4.1 like 4B	0.02	down	1e-07	1e-07	10.53	522.11
54567	DLL4	delta like canonical Notch ligand 4	4.39	up	1e-07	1e-07	1384.59	315.69
54658	UGT1A1	UDP glucuronosyltransferase family 1 member A1	4.91	up	1e-07	1e-07	12.85	2.62
54659	UGT1A3	UDP glucuronosyltransferase family 1 member A3	6.82	up	1e-07	1e-07	10.63	1.56
54715	RBFOX1	RNA binding protein, fox-1 homolog 1	0.16	down	1e-07	1e-07	1.46	9
54716	SLC6A20	solute carrier family 6 member 20	0.16	down	1e-07	2.84e-07	15.57	95.36
54734	RAB39A	RAB39A, member RAS oncogene family	3.16	up	1e-07	1e-07	12.55	3.97
54739	XAF1	XIAP associated factor 1	3.2	up	1e-07	1e-07	779.59	243.7
54769	DIRAS2	DIRAS family GTPase 2	6.31	up	1e-07	1e-07	377.65	59.81
54821	ERCC6L	excision repair cross-complementation group 6 like	4.21	up	1e-07	1e-07	17.57	4.17
54836	BSPRY	B-box and SPRY domain containing	0.11	down	1e-07	1e-07	54.89	493.94
54845	ESRP1	epithelial splicing regulatory protein 1	0.01	down	1e-07	1e-07	7.04	694.68
54848	ARHGEF38	Rho guanine nucleotide exchange factor 38	0.19	down	1e-07	1e-07	4.06	21.35
54852	PAQR5	progestin and adipoQ receptor family member 5	0.23	down	1e-07	1e-07	743.49	3201.76
54854	FAM83E	family with sequence similarity 83 member E	0.32	down	7e-07	1.82e-06	1.21	3.77
54869	EPS8L1	EPS8 like 1	0.17	down	1e-07	1e-07	55.46	321.98
54886	PLPPR1	phospholipid phosphatase related 1	0.014	down	1e-07	1e-07	6.39	461.04
54894	RNF43	ring finger protein 43	0.12	down	1e-07	1e-07	60.45	495.44
54897	CASZ1	castor zinc finger 1	0.28	down	1e-07	1e-07	144.01	518.06
54898	ELOVL2	ELOVL fatty acid elongase 2	11.56	up	1e-07	1e-07	65.84	5.7
54900	LAX1	lymphocyte transmembrane adaptor 1	4.64	up	1e-07	1e-07	35.82	7.72
54959	ODAM	odontogenic, ameloblast asssociated	0.11	down	1e-07	1e-07	1.5	14.09
55013	CCDC109B	coiled-coil domain containing 109B	3.68	up	1e-07	1e-07	156.63	42.62
55016	MARCH1	membrane associated ring-CH-type finger 1	3.23	up	1e-07	1e-07	116.64	36.15
55040	EPN3	epsin 3	0.011	down	1e-07	1e-07	4.13	361.94
55061	SUSD4	sushi domain containing 4	0.031	down	1e-07	1e-07	22.66	739.85
55068	ENOX1	ecto-NOX disulfide-thiol exchanger 1	0.23	down	1e-07	1e-07	21.01	89.64
55076	TMEM45A	transmembrane protein 45A	5.06	up	1e-07	1e-07	338.42	66.91
55083	KIF26B	kinesin family member 26B	0.32	down	1e-07	1e-07	46.59	143.63
55089	SLC38A4	solute carrier family 38 member 4	0.074	down	1e-07	1e-07	16.54	224.86
55118	CRTAC1	cartilage acidic protein 1	0.17	down	1e-07	1e-07	29.82	178.2
55143	CDCA8	cell division cycle associated 8	3.29	up	1e-07	1e-07	72.48	22.04
55165	CEP55	centrosomal protein 55	9.13	up	1e-07	1e-07	82.72	9.06
55203	LGI2	leucine-rich repeat LGI family member 2	0.087	down	1e-07	1e-07	44.82	512.72
55220	KLHDC8A	kelch domain containing 8A	3.58	up	3e-07	8.13e-07	24.42	6.82
55224	ETNK2	ethanolamine kinase 2	0.23	down	1e-07	1e-07	373.9	1607.61
55228	PNMAL1	paraneoplastic Ma antigen family-like 1	0.16	down	1e-07	1e-07	148.34	946.76
55247	NEIL3	nei like DNA glycosylase 3	8.85	up	1e-07	1e-07	13.33	1.51
55282	LRRC36	leucine rich repeat containing 36	4.89	up	1e-07	1e-07	29.6	6.05
55283	MCOLN3	mucolipin 3	0.11	down	1e-07	1e-07	16.74	149.54
55301	OLAH	oleoyl-ACP hydrolase	0.33	down	1e-07	1e-07	1.54	4.62
55321	TMEM74B	transmembrane protein 74B	12.83	up	1e-07	1e-07	86.57	6.75
55336	FBXL8	F-box and leucine-rich repeat protein 8	3.27	up	1e-07	1e-07	88.08	26.97
55355	HJURP	Holliday junction recognition protein	10.22	up	1e-07	1e-07	46.54	4.55
55388	MCM10	minichromosome maintenance 10 replication initiation factor	10.78	up	1e-07	1e-07	28.23	2.62
55423	SIRPG	signal regulatory protein gamma	13.46	up	1e-07	1e-07	46.12	3.43
55503	TRPV6	transient receptor potential cation channel subfamily V member 6	0.011	down	1e-07	1e-07	2.41	221.75
55509	BATF3	basic leucine zipper ATF-like transcription factor 3	5.01	up	1e-07	1e-07	47.69	9.52
55521	TRIM36	tripartite motif containing 36	3.62	up	1e-07	1e-07	42.42	11.72
55531	ELMOD1	ELMO domain containing 1	0.15	down	1e-07	1e-07	5.96	39.6
55536	CDCA7L	cell division cycle associated 7 like	3.27	up	1e-07	1e-07	476.27	145.7
55586	MIOX	myo-inositol oxygenase	0.23	down	0.001443	0.00246	388.21	1710.75
55600	ITLN1	intelectin 1	0.046	down	1e-07	1e-07	1.94	41.96
55604	LRRC16A	leucine rich repeat containing 16A	0.32	down	1e-07	1e-07	396.66	1246.49
55612	FERMT1	fermitin family member 1	0.21	down	1e-07	1e-07	21.78	105.99
55630	SLC39A4	solute carrier family 39 member 4	0.29	down	1e-07	1e-07	188.46	646.37
55635	DEPDC1	DEP domain containing 1	7.92	up	1e-07	1e-07	39.01	4.93
55655	NLRP2	NLR family, pyrin domain containing 2	0.15	down	1e-07	1e-07	14.19	97.7
55657	ZNF692	zinc finger protein 692	3.66	up	1e-07	1e-07	347.35	94.89
55714	TENM3	teneurin transmembrane protein 3	0.25	down	1e-07	1e-07	49.74	197.72
55723	ASF1B	anti-silencing function 1B histone chaperone	5.74	up	1e-07	1e-07	122.34	21.32
55753	OGDHL	oxoglutarate dehydrogenase-like	0.16	down	1e-07	1e-07	1016.19	6441.66
55771	PRR11	proline rich 11	3.8	up	1e-07	1e-07	20.91	5.5
55799	CACNA2D3	calcium voltage-gated channel auxiliary subunit alpha2delta 3	0.19	down	1e-07	1e-07	17.94	92.79
55803	ADAP2	ArfGAP with dual PH domains 2	3.85	up	1e-07	1e-07	442.43	114.92
55811	ADCY10	adenylate cyclase 10 (soluble)	3.1	up	1e-07	1e-07	4.41	1.42
55843	ARHGAP15	Rho GTPase activating protein 15	4.1	up	1e-07	1e-07	161.2	39.3
55859	BEX1	brain expressed X-linked 1	0.11	down	1e-07	1e-07	8.64	78.82
55872	PBK	PDZ binding kinase	6.95	up	1e-07	1e-07	42.84	6.16
55876	GSDMB	gasdermin B	3.55	up	1e-07	1e-07	40.84	11.5
55885	LMO3	LIM domain only 3	0.03	down	1e-07	1e-07	6.14	202.7
55893	ZNF395	zinc finger protein 395	4.6	up	1e-07	1e-07	7236.6	1572.35
55911	APOBR	apolipoprotein B receptor	4.24	up	1e-07	1e-07	236.97	55.86
55966	AJAP1	adherens junctions associated protein 1	0.31	down	1e-07	1e-07	66.73	211.93
56097	PCDHGC5	protocadherin gamma subfamily C, 5	4.74	up	1e-07	1e-07	10.65	2.25
56098	PCDHGC4	protocadherin gamma subfamily C, 4	3.61	up	1e-07	1e-07	7.98	2.21
56101	PCDHGB5	protocadherin gamma subfamily B, 5	0.19	down	1e-07	1e-07	47.72	247.99
56126	PCDHB10	protocadherin beta 10	3.22	up	1e-07	1e-07	153.79	47.76
56127	PCDHB9	protocadherin beta 9	3.07	up	1e-07	1e-07	117.48	38.27
56137	PCDHA12	protocadherin alpha 12	0.09	down	1e-07	1e-07	11.23	124.25
56138	PCDHA11	protocadherin alpha 11	0.18	down	1e-07	1e-07	14.91	81.9
56139	PCDHA10	protocadherin alpha 10	0.28	down	1e-07	2.84e-07	33.95	120.98
56154	TEX15	testis expressed 15	13.79	up	1e-07	1e-07	24.22	1.76
56159	TEX11	testis expressed 11	14.09	up	1e-07	1e-07	29.55	2.1
56165	TDRD1	tudor domain containing 1	0.078	down	1e-07	1e-07	2.03	26.04
56245	C21orf62	chromosome 21 open reading frame 62	0.12	down	1e-07	1e-07	62.22	517.77
56253	CRTAM	cytotoxic and regulatory T-cell molecule	13.94	up	1e-07	1e-07	42.66	3.06
56265	CPXM1	carboxypeptidase X (M14 family), member 1	0.26	down	1e-07	2.84e-07	27.53	105.76
56302	TRPV5	transient receptor potential cation channel subfamily V member 5	0.055	down	1e-07	1e-07	1.01	18.31
56413	LTB4R2	leukotriene B4 receptor 2	3.65	up	1e-07	1e-07	53.46	14.66
56475	RPRM	reprimo, TP53 dependent G2 arrest mediator candidate	0.07	down	1e-07	1e-07	1.62	23.21
56479	KCNQ5	potassium voltage-gated channel subfamily Q member 5	4.53	up	1e-07	1e-07	13.94	3.08
56603	CYP26B1	cytochrome P450 family 26 subfamily B member 1	0.27	down	1e-07	1e-07	102.35	380.81
56649	TMPRSS4	transmembrane protease, serine 4	0.0066	down	1e-07	1e-07	2.54	386.92
56659	KCNK13	potassium two pore domain channel subfamily K member 13	0.17	down	1e-07	1e-07	36.58	216.88
56666	PANX2	pannexin 2	0.25	down	1e-07	1e-07	8.3	32.57
56667	MUC13	mucin 13, cell surface associated	0.17	down	9.7e-06	2.19e-05	14.17	84.95
56670	SUCNR1	succinate receptor 1	0.16	down	1e-07	1e-07	51.44	313.31
56776	FMN2	formin 2	0.043	down	1e-07	1e-07	2.09	48.75
56833	SLAMF8	SLAM family member 8	6.26	up	1e-07	1e-07	383.03	61.2
56892	C8orf4	chromosome 8 open reading frame 4	0.18	down	1e-07	1e-07	623.26	3517.55
56901	NDUFA4L2	NADH dehydrogenase (ubiquinone) 1 alpha subcomplex, 4-like 2	65.25	up	1e-07	1e-07	12007.4	184.02
56911	MAP3K7CL	MAP3K7 C-terminal like	4.18	up	1e-07	1e-07	500.2	119.67
56920	SEMA3G	semaphorin 3G	0.2	down	1e-07	1e-07	336.35	1722.4
56923	NMUR2	neuromedin U receptor 2	0.23	down	1e-07	1e-07	1.23	5.34
56924	PAK6	p21 (RAC1) activated kinase 6	0.042	down	1e-07	1e-07	13.7	323.45
56934	CA10	carbonic anhydrase 10	0.0072	down	1e-07	1e-07	1.66	231.17
56967	C14orf132	chromosome 14 open reading frame 132	0.2	down	1e-07	1e-07	109.05	547.04
56992	KIF15	kinesin family member 15	3.74	up	1e-07	1e-07	22.89	6.12
57007	ACKR3	atypical chemokine receptor 3	5.09	up	1e-07	1e-07	1843.18	362.07
57094	CPA6	carboxypeptidase A6	5.66	up	1e-07	1e-07	9.52	1.68
57096	RPGRIP1	retinitis pigmentosa GTPase regulator interacting protein 1	4.34	up	1e-07	1e-07	7.64	1.76
57111	RAB25	RAB25, member RAS oncogene family	0.0064	down	1e-07	1e-07	4.49	699.1
57121	LPAR5	lysophosphatidic acid receptor 5	6.38	up	1e-07	1e-07	141.66	22.21
57125	PLXDC1	plexin domain containing 1	5.74	up	1e-07	1e-07	698.29	121.65
57127	RHBG	Rh family B glycoprotein (gene/pseudogene)	0.011	down	1e-07	1e-07	2.74	246.54
57134	MAN1C1	mannosidase alpha class 1C member 1	0.12	down	1e-07	1e-07	139.18	1142.08
57144	PAK7	p21 (RAC1) activated kinase 7	0.18	down	1e-07	1e-07	1.65	9.01
57216	VANGL2	VANGL planar cell polarity protein 2	0.29	down	1e-07	1e-07	96.56	335.13
57379	AICDA	activation-induced cytidine deaminase	6.13	up	1e-07	1e-07	6.69	1.09
57402	S100A14	S100 calcium binding protein A14	0.16	down	1e-07	1e-07	40.86	263.32
57405	SPC25	SPC25, NDC80 kinetochore complex component	7.79	up	1e-07	1e-07	25.45	3.27
57447	NDRG2	NDRG family member 2	0.32	down	1e-07	1e-07	1639.53	5069.04
57452	GALNT16	polypeptide N-acetylgalactosaminyltransferase 16	0.3	down	1e-07	1e-07	90.91	299.39
57460	PPM1H	protein phosphatase, Mg2+/Mn2+ dependent 1H	0.21	down	1e-07	1e-07	282.16	1356.6
57462	KIAA1161	KIAA1161	0.3	down	1e-07	1e-07	188.94	625.43
57468	SLC12A5	solute carrier family 12 member 5	4.17	up	1e-07	1e-07	5.46	1.31
57471	ERMN	ermin	4.74	up	1e-07	1e-07	8.41	1.78
57482	KIAA1211	KIAA1211	0.32	down	1e-07	1e-07	26.36	81.75
57484	RNF150	ring finger protein 150	0.075	down	1e-07	1e-07	40.23	538.83
57530	CGN	cingulin	0.094	down	1e-07	1e-07	163.32	1743.25
57535	KIAA1324	KIAA1324	3.63	up	1e-07	1e-07	39.37	10.84
57537	SORCS2	sortilin related VPS10 domain containing receptor 2	0.13	down	1e-07	1e-07	85.16	650.07
57546	PDP2	pyruvate dehyrogenase phosphatase catalytic subunit 2	0.29	down	1e-07	1e-07	98.8	337.01
57549	IGSF9	immunoglobulin superfamily member 9	0.19	down	1e-07	1e-07	4.78	25.54
57556	SEMA6A	semaphorin 6A	3.58	up	1e-07	1e-07	1806.34	505.04
57559	STAMBPL1	STAM binding protein like 1	6.29	up	1e-07	1e-07	298.4	47.44
57565	KLHL14	kelch like family member 14	0.057	down	1e-07	1e-07	23.21	404.85
57574	MARCH4	membrane associated ring-CH-type finger 4	6.43	up	1e-07	1e-07	18.13	2.82
57619	SHROOM3	shroom family member 3	0.22	down	1e-07	1e-07	425.8	1952.21
57628	DPP10	dipeptidyl peptidase like 10	0.17	down	1e-07	1e-07	1.47	8.54
57633	LRRN1	leucine rich repeat neuronal 1	0.12	down	1e-07	1e-07	5.39	46.07
57669	EPB41L5	erythrocyte membrane protein band 4.1 like 5	0.3	down	1e-07	1e-07	542.15	1833.03
57687	VAT1L	vesicle amine transport 1-like	0.077	down	1e-07	1e-07	21.75	283.87
57699	CPNE5	copine 5	3.23	up	1e-07	1e-07	113.35	35.05
57705	WDFY4	WDFY family member 4	5.04	up	1e-07	1e-07	237.9	47.25
57709	SLC7A14	solute carrier family 7 member 14	0.15	down	1e-07	1e-07	1.3	8.9
57718	PPP4R4	protein phosphatase 4, regulatory subunit 4	0.23	down	1e-07	1e-07	2.03	8.8
57730	ANKRD36B	ankyrin repeat domain 36B	3.21	up	1e-07	1e-07	23.1	7.19
57761	TRIB3	tribbles pseudokinase 3	7.09	up	1e-07	1e-07	801.39	113.02
57801	HES4	hes family bHLH transcription factor 4	4.48	up	1e-07	1e-07	80.86	18.07
57817	HAMP	hepcidin antimicrobial peptide	8.12	up	1e-07	1e-07	10.12	1.25
57821	CCDC181	coiled-coil domain containing 181	0.036	down	1e-07	1e-07	5.21	143.82
57823	SLAMF7	SLAM family member 7	10.86	up	1e-07	1e-07	330.35	30.41
57830	KRTAP5-8	keratin associated protein 5-8	0.24	down	7e-07	1.82e-06	2.46	10.26
57863	CADM3	cell adhesion molecule 3	3.55	up	2.02e-05	4.37e-05	84.86	23.89
57864	SLC46A2	solute carrier family 46 member 2	3.97	up	1e-07	1e-07	10.02	2.52
58473	PLEKHB1	pleckstrin homology domain containing B1	0.16	down	1e-07	1e-07	98.89	604.99
58475	MS4A7	membrane spanning 4-domains A7	6.64	up	1e-07	1e-07	1152.17	173.47
58484	NLRC4	NLR family, CARD domain containing 4	4.55	up	1e-07	1e-07	72.65	15.96
58489	ABHD17C	abhydrolase domain containing 17C	0.26	down	1e-07	1e-07	164.82	636.79
58495	OVOL2	ovo like zinc finger 2	0.045	down	1e-07	1e-07	1.83	40.5
58496	LY6G5B	lymphocyte antigen 6 complex, locus G5B	4.11	up	1e-07	1e-07	30.82	7.49
58504	ARHGAP22	Rho GTPase activating protein 22	9.12	up	1e-07	1e-07	103.75	11.38
58511	DNASE2B	deoxyribonuclease II beta	4.06	up	1e-07	1e-07	4.66	1.15
58529	MYOZ1	myozenin 1	0.24	down	1e-07	1e-07	16.17	66.3
59277	NTN4	netrin 4	0.24	down	1e-07	1e-07	1829.44	7700.64
60401	EDA2R	ectodysplasin A2 receptor	5.74	up	1e-07	1e-07	335.01	58.33
60437	CDH26	cadherin 26	4.26	up	1e-07	1e-07	9.13	2.14
60482	SLC5A7	solute carrier family 5 member 7	0.13	down	1e-07	1e-07	1.24	9.53
60489	APOBEC3G	apolipoprotein B mRNA editing enzyme catalytic subunit 3G	4.97	up	1e-07	1e-07	540.31	108.79
60494	CCDC81	coiled-coil domain containing 81	3.34	up	1e-07	1e-07	11.32	3.39
60495	HPSE2	heparanase 2 (inactive)	0.19	down	1e-07	1e-07	2.02	10.83
60598	KCNK15	potassium two pore domain channel subfamily K member 15	0.33	down	1.18e-05	2.63e-05	4.08	12.5
60676	PAPPA2	pappalysin 2	0.014	down	1e-07	1e-07	7.26	503.53
60681	FKBP10	FK506 binding protein 10	3.84	up	1e-07	1e-07	1961.51	511.35
63876	PKNOX2	PBX/knotted 1 homeobox 2	0.15	down	1e-07	1e-07	12.54	84.01
63895	PIEZO2	piezo type mechanosensitive ion channel component 2	3.05	up	1e-07	1e-07	220.85	72.31
63910	SLC17A9	solute carrier family 17 member 9	9.46	up	1e-07	1e-07	100.8	10.66
63928	CHP2	calcineurin like EF-hand protein 2	0.086	down	1e-07	1e-07	1.12	13.05
63940	GPSM3	G-protein signaling modulator 3	3.8	up	1e-07	1e-07	556.85	146.66
63967	CLSPN	claspin	4.38	up	1e-07	1e-07	25.88	5.91
63970	TP53AIP1	tumor protein p53 regulated apoptosis inducing protein 1	0.32	down	1e-07	1e-07	2.29	7.1
63976	PRDM16	PR domain 16	0.04	down	1e-07	1e-07	29.25	728.31
64005	MYO1G	myosin IG	9.18	up	1e-07	1e-07	238.83	26.01
64063	PRSS22	protease, serine 22	0.032	down	1e-07	1e-07	1.8	55.91
64072	CDH23	cadherin-related 23	4.8	up	1e-07	1e-07	86.76	18.09
64084	CLSTN2	calsyntenin 2	0.092	down	1e-07	1e-07	29.39	318.67
64093	SMOC1	SPARC related modular calcium binding 1	0.2	down	2e-07	5.52e-07	15.51	78.51
64098	PARVG	parvin gamma	10.64	up	1e-07	1e-07	362.26	34.05
64105	CENPK	centromere protein K	6.69	up	1e-07	1e-07	39.68	5.93
64108	RTP4	receptor transporter protein 4	3.05	up	1e-07	1e-07	250.58	82.16
64127	NOD2	nucleotide binding oligomerization domain containing 2	5.97	up	1e-07	1e-07	65.3	10.94
64151	NCAPG	non-SMC condensin I complex subunit G	8.2	up	1e-07	1e-07	86.87	10.59
64170	CARD9	caspase recruitment domain family member 9	4.25	up	1e-07	1e-07	46.38	10.9
64174	DPEP2	dipeptidase 2	7.78	up	1e-07	1e-07	91	11.7
64220	STRA6	stimulated by retinoic acid 6	0.034	down	1e-07	1e-07	3.22	95.49
64231	MS4A6A	membrane spanning 4-domains A6A	6.31	up	1e-07	1e-07	1352.3	214.15
64241	ABCG8	ATP binding cassette subfamily G member 8	0.3	down	1e-07	1e-07	1.46	4.9
64333	ARHGAP9	Rho GTPase activating protein 9	7.64	up	1e-07	1e-07	208.46	27.27
64386	MMP25	matrix metallopeptidase 25	4.52	up	1e-07	1e-07	46.72	10.33
64388	GREM2	gremlin 2, DAN family BMP antagonist	0.075	down	1e-07	1e-07	2.05	27.52
64399	HHIP	hedgehog interacting protein	0.19	down	1e-07	1e-07	4.43	23.47
64407	RGS18	regulator of G-protein signaling 18	4.93	up	1e-07	1e-07	106.02	21.49
64409	WBSCR17	Williams-Beuren syndrome chromosome region 17	0.071	down	1e-07	1e-07	10	140.36
64478	CSMD1	CUB and Sushi multiple domains 1	0.31	down	4.64e-05	9.59e-05	15.48	50.47
64499	TPSB2	tryptase beta 2 (gene/pseudogene)	6.56	up	1e-07	1e-07	197.61	30.1
64506	CPEB1	cytoplasmic polyadenylation element binding protein 1	0.22	down	1e-07	1e-07	3.13	14.01
64577	ALDH8A1	aldehyde dehydrogenase 8 family member A1	0.27	down	2e-07	5.52e-07	360.91	1329.6
64581	CLEC7A	C-type lectin domain family 7 member A	6.28	up	1e-07	1e-07	249.14	39.67
64641	EBF2	early B-cell factor 2	7.49	up	1e-07	1e-07	51.97	6.94
64711	HS3ST6	heparan sulfate-glucosamine 3-sulfotransferase 6	0.27	down	1e-07	1e-07	1.11	4.11
64798	DEPTOR	DEP domain containing MTOR-interacting protein	0.33	down	1e-07	1e-07	536.92	1609.92
64805	P2RY12	purinergic receptor P2Y12	3.81	up	1e-07	1e-07	34.25	8.98
64849	SLC13A3	solute carrier family 13 member 3	0.015	down	1e-07	1e-07	24.54	1670.52
64850	ETNPPL	ethanolamine-phosphate phospho-lyase	0.15	down	1e-07	2.84e-07	2.87	19.21
64881	PCDH20	protocadherin 20	0.2	down	1e-07	1e-07	16.9	83.38
64919	BCL11B	B-cell CLL/lymphoma 11B	3.02	up	1e-07	1e-07	113.71	37.6
64922	LRRC19	leucine rich repeat containing 19	0.17	down	1e-07	1e-07	198.71	1179.92
64926	RASAL3	RAS protein activator like 3	7.86	up	1e-07	1e-07	262.46	33.39
64946	CENPH	centromere protein H	3.15	up	1e-07	1e-07	82.89	26.34
65012	SLC26A10	solute carrier family 26 member 10	6.18	up	1e-07	1e-07	11.39	1.84
65217	PCDH15	protocadherin-related 15	0.23	down	5e-07	1.32e-06	1.43	6.3
65266	WNK4	WNK lysine deficient protein kinase 4	0.023	down	1e-07	1e-07	43.42	1870.2
65267	WNK3	WNK lysine deficient protein kinase 3	0.18	down	1e-07	1e-07	12.65	71.88
65268	WNK2	WNK lysine deficient protein kinase 2	0.33	down	9.06e-05	0.00018	11.17	34.11
65975	STK33	serine/threonine kinase 33	0.11	down	1e-07	1e-07	23.76	217.91
65989	DLK2	delta like non-canonical Notch ligand 2	7.47	up	1e-07	1e-07	9.96	1.33
65997	RASL11B	RAS like family 11 member B	0.017	down	1e-07	1e-07	11.54	665.68
78986	DUSP26	dual specificity phosphatase 26 (putative)	0.077	down	1e-07	1e-07	3.38	44.09
78995	C17orf53	chromosome 17 open reading frame 53	3.1	up	1e-07	1e-07	33.17	10.7
79019	CENPM	centromere protein M	5.59	up	1e-07	1e-07	47.06	8.41
79037	PVRIG	poliovirus receptor related immunoglobulin domain containing	6.44	up	1e-07	1e-07	96.96	15.06
79041	TMEM38A	transmembrane protein 38A	0.31	down	1e-07	1e-07	50.71	166.18
79092	CARD14	caspase recruitment domain family member 14	5.42	up	1e-07	1e-07	28.73	5.3
79094	CHAC1	ChaC glutathione specific gamma-glutamylcyclotransferase 1	0.2	down	1e-07	1e-07	25.65	126.94
79098	C1orf116	chromosome 1 open reading frame 116	0.033	down	1e-07	1e-07	21.11	645.92
79152	FA2H	fatty acid 2-hydroxylase	0.1	down	1e-07	1e-07	17.81	171.09
79168	LILRA6	leukocyte immunoglobulin like receptor A6	10.72	up	1e-07	1e-07	94.24	8.79
79170	PRR15L	proline rich 15 like	0.05	down	1e-07	1e-07	25.03	497.53
79190	IRX6	iroquois homeobox 6	0.28	down	0.0001062	0.000209	15	53.78
79192	IRX1	iroquois homeobox 1	0.018	down	1e-07	1e-07	4.43	249.47
79365	BHLHE41	basic helix-loop-helix family member e41	6.87	up	1e-07	1e-07	2262.28	329.32
79442	LRRC2	leucine rich repeat containing 2	0.033	down	1e-07	1e-07	12.01	369.03
79444	BIRC7	baculoviral IAP repeat containing 7	23.98	up	1e-07	1e-07	32	1.33
79570	NKAIN1	Na+/K+ transporting ATPase interacting 1	11.11	up	1e-07	1e-07	23.29	2.1
79574	EPS8L3	EPS8 like 3	4.4	up	1.53e-05	3.37e-05	10.55	2.4
79608	RIC3	RIC3 acetylcholine receptor chaperone	0.13	down	1e-07	1e-07	22.28	170.98
79625	NDNF	neuron-derived neurotrophic factor	0.013	down	1e-07	1e-07	12.42	989.91
79626	TNFAIP8L2	TNF alpha induced protein 8 like 2	6.58	up	1e-07	1e-07	130.53	19.82
79628	SH3TC2	SH3 domain and tetratricopeptide repeats 2	3.33	up	1e-07	1e-07	32.82	9.87
79632	FAM184A	family with sequence similarity 184 member A	0.26	down	1e-07	1e-07	39.02	150.64
79651	RHBDF2	rhomboid 5 homolog 2	3.96	up	1e-07	1e-07	982.26	248.03
79669	C3orf52	chromosome 3 open reading frame 52	0.25	down	1e-07	1e-07	53.2	216.14
79674	VEPH1	ventricular zone expressed PH domain containing 1	0.29	down	1e-07	1e-07	300.08	1021.52
79679	VTCN1	V-set domain containing T cell activation inhibitor 1	0.0083	down	1e-07	1e-07	6.94	833.71
79682	CENPU	centromere protein U	5.18	up	1e-07	1e-07	155.09	29.97
79690	GAL3ST4	galactose-3-O-sulfotransferase 4	8.55	up	1e-07	1e-07	314.89	36.84
79705	LRRK1	leucine-rich repeat kinase 1	3.06	up	1e-07	1e-07	462.98	151.47
79713	IGFLR1	IGF like family receptor 1	3.16	up	1e-07	1e-07	174.45	55.19
79733	E2F8	E2F transcription factor 8	9.72	up	1e-07	1e-07	26.19	2.69
79741	CCDC7	coiled-coil domain containing 7	3.29	up	1e-07	1e-07	7.21	2.19
79742	CXorf36	chromosome X open reading frame 36	3.25	up	1e-07	1e-07	1161.06	357.57
79750	ZNF385D	zinc finger protein 385D	0.29	down	1e-07	1e-07	14.05	47.95
79755	ZNF750	zinc finger protein 750	0.28	down	1e-07	1e-07	4.34	15.25
79778	MICALL2	MICAL like 2	3.12	up	1e-07	1e-07	306.85	98.39
79781	IQCA1	IQ motif containing with AAA domain 1	0.3	down	1e-07	1e-07	90.81	297.88
79784	MYH14	myosin, heavy chain 14, non-muscle	0.11	down	1e-07	1e-07	194.44	1797.77
79785	RERGL	RERG like	0.15	down	1e-07	1e-07	23.27	150.75
79789	CLMN	calmin (calponin-like, transmembrane)	0.27	down	1e-07	1e-07	858.95	3212.36
79814	AGMAT	agmatinase	0.28	down	8.92e-05	0.000178	285.84	1037.02
79827	CLMP	CXADR-like membrane protein	0.088	down	1e-07	1e-07	6.97	79.32
79841	AGBL2	ATP/GTP binding protein-like 2	3.34	up	1e-07	1e-07	29.92	8.95
79861	TUBAL3	tubulin alpha like 3	0.063	down	1e-07	1e-07	1.52	23.97
79875	THSD4	thrombospondin type 1 domain containing 4	0.18	down	1e-07	1e-07	278.13	1528.09
79884	MAP9	microtubule associated protein 9	0.31	down	1e-07	1e-07	241.63	768.4
79888	LPCAT1	lysophosphatidylcholine acyltransferase 1	4.06	up	1e-07	1e-07	3735.01	919.29
79919	C2orf54	chromosome 2 open reading frame 54	0.021	down	1e-07	1e-07	2.71	129
79930	DOK3	docking protein 3	7.32	up	1e-07	1e-07	233.65	31.94
79931	TNIP3	TNFAIP3 interacting protein 3	8.82	up	1e-07	1e-07	11.94	1.35
79935	CNTD2	cyclin N-terminal domain containing 2	0.11	down	1e-07	1e-07	2.73	25.03
79949	PLEKHS1	pleckstrin homology domain containing S1	0.3	down	0.0001302	0.000254	3.16	10.72
79956	ERMP1	endoplasmic reticulum metallopeptidase 1	0.21	down	1e-07	1e-07	1130.62	5444.91
79957	PAQR6	progestin and adipoQ receptor family member 6	5.34	up	1e-07	1e-07	35.06	6.56
79966	SCD5	stearoyl-CoA desaturase 5	0.14	down	1e-07	1e-07	362.05	2567.16
79971	WLS	wntless Wnt ligand secretion mediator	0.31	down	1e-07	1e-07	1313.86	4198.99
79977	GRHL2	grainyhead like transcription factor 2	0.0082	down	1e-07	1e-07	3.65	443.64
79981	FRMD1	FERM domain containing 1	0.14	down	1e-07	1e-07	5.75	42.52
79983	POF1B	premature ovarian failure, 1B	0.21	down	4.4e-06	1.04e-05	21.65	104.56
79987	SVEP1	sushi, von Willebrand factor type A, EGF and pentraxin domain containing 1	0.2	down	1e-07	1e-07	163.18	833.94
80008	TMEM156	transmembrane protein 156	4.68	up	1e-07	1e-07	26.93	5.76
80022	MYO15B	myosin XVB	3.67	up	1e-07	1e-07	1773.65	483.73
80031	SEMA6D	semaphorin 6D	0.11	down	1e-07	1e-07	151.82	1393.62
80034	CSRNP3	cysteine and serine rich nuclear protein 3	0.2	down	1e-07	1e-07	9.21	45.7
80036	TRPM3	transient receptor potential cation channel subfamily M member 3	0.21	down	2e-07	5.52e-07	63.75	300.49
80111	C3orf36	chromosome 3 open reading frame 36	5.16	up	1e-07	1e-07	36.23	7.02
80114	BICC1	BicC family RNA binding protein 1	0.29	down	1e-07	2.84e-07	474.91	1658.97
80119	PIF1	PIF1 5'-to-3' DNA helicase	6.24	up	1e-07	1e-07	15.77	2.53
80144	FRAS1	Fraser extracellular matrix complex subunit 1	0.28	down	1e-07	1e-07	668.64	2416.71
80157	CWH43	cell wall biogenesis 43 C-terminal homolog	0.014	down	1e-07	1e-07	4.52	316.77
80162	ATHL1	ATH1, acid trehalase-like 1 (yeast)	6.61	up	1e-07	1e-07	983.5	148.73
80168	MOGAT2	monoacylglycerol O-acyltransferase 2	0.2	down	1e-07	1e-07	1.1	5.4
80183	KIAA0226L	KIAA0226-like	3.4	up	1e-07	1e-07	63.55	18.68
80221	ACSF2	acyl-CoA synthetase family member 2	0.12	down	1e-07	1e-07	198.17	1689.67
80231	CXorf21	chromosome X open reading frame 21	4.2	up	1e-07	1e-07	52.57	12.52
80270	HSD3B7	hydroxy-delta-5-steroid dehydrogenase, 3 beta- and steroid delta-isomerase 7	3.12	up	1e-07	1e-07	1795.79	575.08
80274	SCUBE1	signal peptide, CUB domain and EGF like domain containing 1	0.21	down	1e-07	1e-07	28.27	132.33
80303	EFHD1	EF-hand domain family member D1	0.14	down	1e-07	1e-07	874.72	6288.27
80310	PDGFD	platelet derived growth factor D	3.2	up	1e-07	1e-07	1679.86	524.96
80326	WNT10A	Wnt family member 10A	0.28	down	1e-07	1e-07	14.78	52.81
80336	PABPC1L	poly(A) binding protein cytoplasmic 1 like	4.14	up	1e-07	1e-07	179.92	43.5
80342	TRAF3IP3	TRAF3 interacting protein 3	3.8	up	1e-07	1e-07	142.64	37.52
80727	TTYH3	tweety family member 3	3.6	up	1e-07	1e-07	4075.07	1132.71
80736	SLC44A4	solute carrier family 44 member 4	0.14	down	1e-07	1e-07	240.08	1687.77
80737	VWA7	von Willebrand factor A domain containing 7	0.24	down	1e-07	1e-07	70.35	288.04
80758	PRR7	proline rich 7 (synaptic)	5.89	up	1e-07	1e-07	33.84	5.75
80774	LIMD2	LIM domain containing 2	3.87	up	1e-07	1e-07	391.37	101.2
80975	TMPRSS5	transmembrane protease, serine 5	3.01	up	1e-07	1e-07	4.13	1.37
81030	ZBP1	Z-DNA binding protein 1	10.27	up	1e-07	1e-07	24.37	2.37
81285	OR51E2	olfactory receptor family 51 subfamily E member 2	5.78	up	1e-07	1e-07	42.19	7.3
81501	DCSTAMP	dendrocyte expressed seven transmembrane protein	5.8	up	1e-07	1e-07	7.12	1.23
81553	FAM49A	family with sequence similarity 49 member A	3.43	up	1e-07	1e-07	104.23	30.41
81557	MAGED4B	MAGE family member D4B	0.23	down	1e-07	1e-07	20.4	87.49
81575	APOLD1	apolipoprotein L domain containing 1	3.07	up	1e-07	1e-07	3392.4	1104.76
81578	COL21A1	collagen type XXI alpha 1	3.2	up	2e-07	5.52e-07	103.44	32.35
81607	NECTIN4	nectin cell adhesion molecule 4	0.06	down	1e-07	1e-07	6.86	114.85
81616	ACSBG2	acyl-CoA synthetase bubblegum family member 2	0.29	down	1e-07	2.84e-07	2.05	6.99
81618	ITM2C	integral membrane protein 2C	0.26	down	1e-07	1e-07	1869.11	7109.4
81620	CDT1	chromatin licensing and DNA replication factor 1	6.67	up	1e-07	1e-07	84.32	12.63
81788	NUAK2	NUAK family kinase 2	0.22	down	1e-07	1e-07	399.47	1821.79
81793	TLR10	toll like receptor 10	6.67	up	1e-07	1e-07	29.35	4.4
81794	ADAMTS10	ADAM metallopeptidase with thrombospondin type 1 motif 10	3.46	up	1e-07	1e-07	156.84	45.33
81831	NETO2	neuropilin and tolloid like 2	10.21	up	1e-07	1e-07	1179.73	115.55
81832	NETO1	neuropilin and tolloid like 1	3.51	up	1e-07	1e-07	4.72	1.34
81849	ST6GALNAC5	ST6 N-acetylgalactosaminide alpha-2,6-sialyltransferase 5	0.22	down	1e-07	1e-07	2.56	11.46
81930	KIF18A	kinesin family member 18A	3.28	up	1e-07	1e-07	37.15	11.32
83394	PITPNM3	PITPNM family member 3	0.29	down	1e-07	1e-07	41.43	141.15
83416	FCRL5	Fc receptor like 5	3.82	up	4.2e-06	9.95e-06	13.1	3.43
83449	PMFBP1	polyamine modulated factor 1 binding protein 1	4.23	up	1e-07	1e-07	6.69	1.58
83461	CDCA3	cell division cycle associated 3	3.58	up	1e-07	1e-07	40.97	11.46
83463	MXD3	MAX dimerization protein 3	3.31	up	1e-07	1e-07	170.07	51.4
83478	ARHGAP24	Rho GTPase activating protein 24	0.31	down	1e-07	1e-07	1318.39	4286.32
83540	NUF2	NUF2, NDC80 kinetochore complex component	7.24	up	1e-07	1e-07	31.21	4.31
83543	AIF1L	allograft inflammatory factor 1 like	0.072	down	1e-07	1e-07	1783.36	24746.3
83593	RASSF5	Ras association domain family member 5	3.56	up	1e-07	1e-07	577.27	162.22
83648	FAM167A	family with sequence similarity 167 member A	0.044	down	1e-07	1e-07	28.35	648.85
83697	SLC4A9	solute carrier family 4 member 9	0.0079	down	1e-07	1e-07	1.87	237.29
83706	FERMT3	fermitin family member 3	4.73	up	1e-07	1e-07	491.19	103.86
83729	INHBE	inhibin beta E	5.74	up	1e-07	1e-07	17.97	3.13
83850	ESYT3	extended synaptotagmin protein 3	0.21	down	1e-07	1e-07	7.93	37.94
83876	MRO	maestro	0.23	down	1e-07	1e-07	83.08	355.12
83879	CDCA7	cell division cycle associated 7	4.54	up	1e-07	1e-07	48.65	10.71
83888	FGFBP2	fibroblast growth factor binding protein 2	3.96	up	1e-07	1e-07	36.72	9.27
83903	GSG2	germ cell associated 2, haspin	3.93	up	1e-07	1e-07	12.7	3.23
83937	RASSF4	Ras association domain family member 4	3.43	up	1e-07	1e-07	3504.16	1022.71
83959	SLC4A11	solute carrier family 4 member 11	0.045	down	1e-07	1e-07	20.11	443.41
83987	CCDC8	coiled-coil domain containing 8	0.23	down	1e-07	1e-07	166.54	719.12
83990	BRIP1	BRCA1 interacting protein C-terminal helicase 1	5.48	up	1e-07	1e-07	30.46	5.55
84034	EMILIN2	elastin microfibril interfacer 2	3.93	up	1e-07	1e-07	389.77	99.08
84057	MND1	meiotic nuclear divisions 1	4.31	up	1e-07	1e-07	12.53	2.9
84059	ADGRV1	adhesion G protein-coupled receptor V1	0.12	down	1e-07	1e-07	29.67	257.74
84063	KIRREL2	kin of IRRE like 2 (Drosophila)	0.2	down	1e-07	1e-07	1.69	8.58
84069	PLEKHN1	pleckstrin homology domain containing N1	6.78	up	1e-07	1e-07	26.72	3.94
84101	USP44	ubiquitin specific peptidase 44	0.092	down	1e-07	1e-07	3.85	41.97
84106	PRAM1	PML-RARA regulated adaptor molecule 1	8.17	up	1e-07	1e-07	59.61	7.29
84109	QRFPR	pyroglutamylated RFamide peptide receptor	7.01	up	1e-07	1e-07	234.83	33.51
84152	PPP1R1B	protein phosphatase 1 regulatory inhibitor subunit 1B	0.027	down	1e-07	1e-07	2.27	83.14
84166	NLRC5	NLR family, CARD domain containing 5	4.48	up	1e-07	1e-07	927.15	207.16
84174	SLA2	Src-like-adaptor 2	11.56	up	1e-07	1e-07	78.31	6.77
84225	ZMYND15	zinc finger MYND-type containing 15	3.72	up	1e-07	1e-07	91.2	24.53
84229	DRC7	dynein regulatory complex subunit 7	0.26	down	1e-07	1e-07	5.39	20.65
84249	PSD2	pleckstrin and Sec7 domain containing 2	6.25	up	1e-07	1e-07	14.44	2.31
84258	SYT3	synaptotagmin 3	0.16	down	1e-07	1e-07	2.1	13.34
84275	SLC25A33	solute carrier family 25 member 33	0.3	down	1e-07	1e-07	78.62	264.75
84417	C2orf40	chromosome 2 open reading frame 40	0.11	down	1e-07	1e-07	26.49	233.58
84419	C15orf48	chromosome 15 open reading frame 48	3.05	up	1e-07	1e-07	67.42	22.09
84433	CARD11	caspase recruitment domain family member 11	5.2	up	1e-07	1e-07	216.29	41.62
84435	ADGRA1	adhesion G protein-coupled receptor A1	0.17	down	1e-07	1e-07	1.24	7.17
84440	RAB11FIP4	RAB11 family interacting protein 4	0.27	down	1e-07	1e-07	335.52	1235.36
84467	FBN3	fibrillin 3	0.041	down	1e-07	1e-07	2	48.52
84502	JPH4	junctophilin 4	0.26	down	1e-07	1e-07	29.56	113.19
84517	ACTRT3	actin related protein T3	0.31	down	1e-07	1e-07	25	79.53
84553	FAXC	failed axon connections homolog	0.087	down	1e-07	1e-07	6.37	73.67
84618	NT5C1A	5'-nucleotidase, cytosolic IA	0.28	down	1e-07	1e-07	1.01	3.64
84626	KRBA1	KRAB-A domain containing 1	6.24	up	1e-07	1e-07	1006.26	161.29
84627	ZNF469	zinc finger protein 469	4.15	up	1e-07	1e-07	80.07	19.31
84632	AFAP1L2	actin filament associated protein 1 like 2	0.23	down	1e-07	1e-07	371.87	1638.76
84634	KISS1R	KISS1 receptor	39.27	up	1e-07	1e-07	47.28	1.2
84636	GPR174	G protein-coupled receptor 174	6.41	up	1e-07	1e-07	16.25	2.54
84658	ADGRE3	adhesion G protein-coupled receptor E3	3.19	up	1e-07	1e-07	5.24	1.64
84689	MS4A14	membrane spanning 4-domains A14	9.44	up	1e-07	1e-07	59.88	6.34
84695	LOXL3	lysyl oxidase like 3	3.39	up	1e-07	1e-07	128.26	37.87
84699	CREB3L3	cAMP responsive element binding protein 3-like 3	9.02	up	1e-07	2.84e-07	114.95	12.74
84701	COX4I2	cytochrome c oxidase subunit 4I2	5.23	up	1e-07	1e-07	111.12	21.24
84707	BEX2	brain expressed X-linked 2	0.33	down	1e-07	1e-07	229.84	704.03
84708	LNX1	ligand of numb-protein X 1	0.33	down	1e-07	1e-07	245.02	752.09
84709	MGARP	mitochondria localized glutamic acid rich protein	3.64	up	2e-07	5.52e-07	55.75	15.33
84766	CRACR2A	calcium release activated channel regulator 2A	6.8	up	1e-07	1e-07	48.75	7.17
84803	GPAT3	glycerol-3-phosphate acyltransferase 3	0.14	down	1e-07	1e-07	252.63	1860.32
84807	NFKBID	NFKB inhibitor delta	6.65	up	1e-07	1e-07	47.18	7.09
84808	PERM1	PPARGC1 and ESRR induced regulator, muscle 1	5.27	up	1e-07	1e-07	59.15	11.23
84824	FCRLA	Fc receptor like A	3.02	up	4.5e-06	1.06e-05	8.53	2.82
84830	ADTRP	androgen dependent TFPI regulating protein	0.14	down	1e-07	1e-07	24.13	172.61
84858	ZNF503	zinc finger protein 503	0.26	down	1e-07	1e-07	291.74	1117.52
84868	HAVCR2	hepatitis A virus cellular receptor 2	5.17	up	1e-07	1e-07	1202.3	232.75
84871	AGBL4	ATP/GTP binding protein-like 4	0.13	down	1e-07	1e-07	5.74	43.67
84894	LINGO1	leucine rich repeat and Ig domain containing 1	3.28	up	1e-07	1e-07	264.3	80.63
84904	ARHGEF39	Rho guanine nucleotide exchange factor 39	6.37	up	1e-07	1e-07	113.9	17.88
84915	FAM222A	family with sequence similarity 222 member A	0.13	down	1e-07	1e-07	42.18	333.19
84929	FIBCD1	fibrinogen C domain containing 1	5.59	up	1e-07	1e-07	9.91	1.77
84940	CORO6	coronin 6	3.02	up	2e-07	5.52e-07	8.4	2.78
84951	TNS4	tensin 4	0.12	down	1e-07	1e-07	8.03	66.76
84952	CGNL1	cingulin-like 1	0.17	down	1e-07	1e-07	1602.45	9516.17
[truncated: 684 more rows]
