# Supplementary material for: Integrated analysis of differentially expressed profiles and construction of a competing endogenous long non-coding RNA network in renal cell carcinoma
Source: PeerJ. 2018 Jul 17;6:e5124. doi: 10.7717/peerj.5124 (PMC6054097; doi:10.7717/peerj.5124)
Supplement: Data S1 [file peerj-06-5124-s008.zip › Supplementary data/mRNA Stage3 vs non-tumor.xls]

## Sheet: default
GeneID	Gene Symbol	description	Fold-change	style	P-value	FDR	mean(Stage3)	mean(Normal)
10	NAT2	N-acetyltransferase 2 (arylamine N-acetyltransferase)	0.17	down	1e-07	1e-07	3.51	20.47
18	ABAT	4-aminobutyrate aminotransferase	0.13	down	1e-07	1e-07	321.53	2420.42
19	ABCA1	ATP binding cassette subfamily A member 1	3.27	up	1e-07	1e-07	2627.54	802.37
24	ABCA4	ATP binding cassette subfamily A member 4	0.028	down	1e-07	1e-07	6.54	231.45
28	ABO	ABO blood group (transferase A, alpha 1-3-N-acetylgalactosaminyltransferase; transferase B, alpha 1-3-galactosyltransferase)	0.29	down	1e-07	1e-07	42.55	144.35
34	ACADM	acyl-CoA dehydrogenase, C-4 to C-12 straight chain	0.3	down	1e-07	1e-07	1316.58	4381.85
36	ACADSB	acyl-CoA dehydrogenase, short/branched chain	0.21	down	1e-07	1e-07	796.11	3801.17
38	ACAT1	acetyl-CoA acetyltransferase 1	0.27	down	1e-07	1e-07	2156.26	7891.12
40	ASIC2	acid sensing ion channel subunit 2	0.15	down	1e-07	1e-07	4.54	29.89
55	ACPP	acid phosphatase, prostate	0.011	down	1e-07	1e-07	9.56	869.57
72	ACTG2	actin, gamma 2, smooth muscle, enteric	12.18	up	1e-07	1e-07	568.29	46.66
95	ACY1	aminoacylase 1	0.2	down	1e-07	1e-07	974.18	4775.62
100	ADA	adenosine deaminase	6.21	up	1e-07	1e-07	235.48	37.94
101	ADAM8	ADAM metallopeptidase domain 8	6.49	up	1e-07	1e-07	200.48	30.88
113	ADCY7	adenylate cyclase 7	3.85	up	1e-07	1e-07	588.5	153.02
119	ADD2	adducin 2	8.53	up	1e-07	1e-07	28.52	3.35
123	PLIN2	perilipin 2	7.78	up	1e-07	1e-07	16182	2079.89
124	ADH1A	alcohol dehydrogenase 1A (class I), alpha polypeptide	0.13	down	1e-07	1e-07	2.25	17.88
125	ADH1B	alcohol dehydrogenase 1B (class I), beta polypeptide	0.06	down	1e-07	1e-07	144.07	2393.8
126	ADH1C	alcohol dehydrogenase 1C (class I), gamma polypeptide	0.0082	down	1e-07	1e-07	3.04	369.96
127	ADH4	alcohol dehydrogenase 4 (class II), pi polypeptide	0.27	down	1e-07	1e-07	1.4	5.14
130	ADH6	alcohol dehydrogenase 6 (class V)	0.21	down	1e-07	1e-07	55.06	266.53
133	ADM	adrenomedullin	8.17	up	1e-07	1e-07	4219.24	516.34
136	ADORA2B	adenosine A2b receptor	3.58	up	1e-07	1e-07	43.29	12.1
140	ADORA3	adenosine A3 receptor	10.22	up	1e-07	1e-07	285.09	27.9
147	ADRA1B	adrenoceptor alpha 1B	3.62	up	1e-07	1e-07	230.75	63.67
152	ADRA2C	adrenoceptor alpha 2C	0.33	down	1e-07	1e-07	97.32	291.86
153	ADRB1	adrenoceptor beta 1	0.13	down	1e-07	1e-07	4.15	32.76
173	AFM	afamin	0.052	down	1e-07	1e-07	4.83	92.31
174	AFP	alpha fetoprotein	0.25	down	1e-07	1e-07	2.48	9.75
176	ACAN	aggrecan	10.28	up	1e-07	1e-07	938.39	91.24
177	AGER	advanced glycosylation end product-specific receptor	5.93	up	1e-07	1e-07	75.25	12.68
181	AGRP	agouti related neuropeptide	0.31	down	1e-07	1e-07	1.11	3.53
183	AGT	angiotensinogen	3.25	up	1e-07	1e-07	1960.65	603.22
186	AGTR2	angiotensin II receptor type 2	0.27	down	1e-07	1e-07	1.26	4.59
187	APLNR	apelin receptor	3.31	up	1e-07	1e-07	1093.61	330.87
189	AGXT	alanine-glyoxylate aminotransferase	0.14	down	1e-07	1e-07	10.59	74.51
213	ALB	albumin	0.041	down	1e-07	1e-07	25.77	627.77
222	ALDH3B2	aldehyde dehydrogenase 3 family member B2	0.11	down	1e-07	1e-07	3.19	30.04
229	ALDOB	aldolase, fructose-bisphosphate B	0.024	down	1e-07	1e-07	358.87	14970.9
230	ALDOC	aldolase, fructose-bisphosphate C	5.61	up	1e-07	1e-07	1701.88	303.18
240	ALOX5	arachidonate 5-lipoxygenase	6.25	up	1e-07	1e-07	788.17	126.03
242	ALOX12B	arachidonate 12-lipoxygenase, 12R type	4.32	up	1e-07	1e-07	9.17	2.12
247	ALOX15B	arachidonate 15-lipoxygenase, type B	25.12	up	1e-07	1e-07	45.8	1.82
248	ALPI	alkaline phosphatase, intestinal	3.28	up	0.000802	0.00117	32.2	9.82
259	AMBP	alpha-1-microglobulin/bikunin precursor	0.1	down	1e-07	1e-07	14.81	146.88
268	AMH	anti-Mullerian hormone	3.66	up	1e-07	1e-07	4.73	1.29
273	AMPH	amphiphysin	0.071	down	1e-07	1e-07	8.83	123.56
285	ANGPT2	angiopoietin 2	12.47	up	1e-07	1e-07	2493.7	200.01
286	ANK1	ankyrin 1	3.07	up	1e-07	1e-07	95.73	31.13
287	ANK2	ankyrin 2, neuronal	0.15	down	1e-07	1e-07	930.84	6153.13
288	ANK3	ankyrin 3, node of Ranvier (ankyrin G)	0.22	down	1e-07	1e-07	876.19	3921.86
292	SLC25A5	solute carrier family 25 member 5	0.31	down	1e-07	1e-07	3617.23	11523.2
306	ANXA3	annexin A3	0.088	down	1e-07	1e-07	69.86	795.34
307	ANXA4	annexin A4	3.38	up	1e-07	1e-07	14228.9	4203.75
312	ANXA13	annexin A13	4.26	up	1.5e-06	2.71e-06	171.95	40.32
313	AOAH	acyloxyacyl hydrolase	7.02	up	1e-07	1e-07	316.68	45.11
316	AOX1	aldehyde oxidase 1	0.29	down	1e-07	1e-07	682.38	2384.2
330	BIRC3	baculoviral IAP repeat containing 3	5.17	up	1e-07	1e-07	2007.19	388.22
332	BIRC5	baculoviral IAP repeat containing 5	11.95	up	1e-07	1e-07	73.02	6.11
338	APOB	apolipoprotein B	5.25	up	1e-07	1e-07	132.94	25.32
341	APOC1	apolipoprotein C1	60.18	up	1e-07	1e-07	1767.53	29.37
344	APOC2	apolipoprotein C2	7.83	up	1e-07	1e-07	174.94	22.35
345	APOC3	apolipoprotein C3	0.22	down	2e-07	3.83e-07	2.29	10.31
347	APOD	apolipoprotein D	0.27	down	1e-07	1e-07	108.65	401
350	APOH	apolipoprotein H	0.21	down	5.3e-06	9.21e-06	8.52	40.1
356	FASLG	Fas ligand	16.09	up	1e-07	1e-07	44.05	2.74
358	AQP1	aquaporin 1 (Colton blood group)	0.27	down	1e-07	1e-07	9907.74	36984.7
359	AQP2	aquaporin 2	5.2e-05	down	1e-07	1e-07	2.95	56785.7
360	AQP3	aquaporin 3 (Gill blood group)	0.21	down	1e-07	1e-07	2060.78	9843.04
361	AQP4	aquaporin 4	0.22	down	1e-07	1e-07	32.81	150.53
362	AQP5	aquaporin 5	0.079	down	1e-07	1e-07	1.3	16.43
363	AQP6	aquaporin 6	0.0023	down	1e-07	1e-07	2.63	1144.41
364	AQP7	aquaporin 7	0.22	down	1e-07	1e-07	59.08	271.7
366	AQP9	aquaporin 9	7.96	up	1e-07	1e-07	140.3	17.63
379	ARL4D	ADP ribosylation factor like GTPase 4D	0.094	down	1e-07	1e-07	86.71	922.7
384	ARG2	arginase 2	0.19	down	1e-07	1e-07	516.51	2710.65
397	ARHGDIB	Rho GDP dissociation inhibitor beta	3.44	up	1e-07	1e-07	5740.94	1669.2
399	RHOH	ras homolog family member H	8.49	up	1e-07	1e-07	125.01	14.73
432	ASGR1	asialoglycoprotein receptor 1	3.71	up	1e-07	1e-07	21.54	5.8
445	ASS1	argininosuccinate synthase 1	0.24	down	1e-07	1e-07	2466.83	10371.8
460	ASTN1	astrotactin 1	0.28	down	1e-07	1e-07	2.3	8.11
462	SERPINC1	serpin family C member 1	0.29	down	1e-07	1e-07	2.35	8.17
476	ATP1A1	ATPase Na+/K+ transporting subunit alpha 1	0.11	down	1e-07	1e-07	11539	104533
478	ATP1A3	ATPase Na+/K+ transporting subunit alpha 3	4.67	up	1e-07	1e-07	19.25	4.12
479	ATP12A	ATPase H+/K+ transporting non-gastric alpha2 subunit	0.0055	down	1e-07	1e-07	1.1	199.55
481	ATP1B1	ATPase Na+/K+ transporting subunit beta 1	0.29	down	1e-07	1e-07	16953.3	58578.5
487	ATP2A1	ATPase sarcoplasmic/endoplasmic reticulum Ca2+ transporting 1	8.2	up	1e-07	1e-07	14.61	1.78
491	ATP2B2	ATPase plasma membrane Ca2+ transporting 2	8.54	up	1e-07	1e-07	134.38	15.74
492	ATP2B3	ATPase plasma membrane Ca2+ transporting 3	0.13	down	1e-07	1e-07	1.49	11.41
496	ATP4B	ATPase H+/K+ transporting beta subunit	0.17	down	1e-07	1e-07	1.14	6.86
498	ATP5A1	ATP synthase, H+ transporting, mitochondrial F1 complex, alpha subunit 1, cardiac muscle	0.28	down	1e-07	1e-07	7299.81	26109.2
523	ATP6V1A	ATPase H+ transporting V1 subunit A	0.29	down	1e-07	1e-07	2510.32	8699.95
525	ATP6V1B1	ATPase H+ transporting V1 subunit B1	0.0071	down	1e-07	1e-07	15.92	2253.48
547	KIF1A	kinesin family member 1A	0.12	down	1e-07	1e-07	1.59	13.16
552	AVPR1A	arginine vasopressin receptor 1A	0.27	down	1e-07	1e-07	35.21	128.68
553	AVPR1B	arginine vasopressin receptor 1B	7.9	up	1e-07	1e-07	19.61	2.48
554	AVPR2	arginine vasopressin receptor 2	0.055	down	1e-07	1e-07	11.53	208.67
558	AXL	AXL receptor tyrosine kinase	3.19	up	1e-07	1e-07	2411.25	755.39
563	AZGP1	alpha-2-glycoprotein 1, zinc-binding	0.33	down	0.0001479	0.000229	255.49	763.14
570	BAAT	bile acid-CoA:amino acid N-acyltransferase	5.08	up	1e-07	1e-07	15.39	3.03
577	ADGRB3	adhesion G protein-coupled receptor B3	0.15	down	1e-07	1e-07	4.53	29.4
590	BCHE	butyrylcholinesterase	0.21	down	1e-07	1e-07	13.17	61.41
594	BCKDHB	branched chain keto acid dehydrogenase E1, beta polypeptide	0.33	down	1e-07	1e-07	262.86	798.04
595	CCND1	cyclin D1	3.8	up	1e-07	1e-07	13697.9	3603.08
597	BCL2A1	BCL2 related protein A1	7.58	up	1e-07	1e-07	84.79	11.18
610	HCN2	hyperpolarization activated cyclic nucleotide gated potassium channel 2	0.18	down	1e-07	1e-07	5.27	29.32
622	BDH1	3-hydroxybutyrate dehydrogenase, type 1	0.11	down	1e-07	1e-07	65.83	614.82
623	BDKRB1	bradykinin receptor B1	0.28	down	1e-07	1e-07	10.16	36.84
624	BDKRB2	bradykinin receptor B2	0.21	down	1e-07	1e-07	247.58	1183.22
638	BIK	BCL2 interacting killer	0.16	down	1e-07	1e-07	3.7	23.3
639	PRDM1	PR domain 1	5.52	up	1e-07	1e-07	740.57	134.26
641	BLM	Bloom syndrome RecQ like helicase	3.44	up	1e-07	1e-07	42.9	12.48
643	CXCR5	C-X-C motif chemokine receptor 5	3.58	up	1e-07	1e-07	10.1	2.82
649	BMP1	bone morphogenetic protein 1	4.29	up	1e-07	1e-07	1211.56	282.17
653	BMP5	bone morphogenetic protein 5	0.2	down	1e-07	1e-07	2.06	10.53
654	BMP6	bone morphogenetic protein 6	0.29	down	1e-07	1e-07	165.66	570.5
655	BMP7	bone morphogenetic protein 7	0.012	down	1e-07	1e-07	3.47	301.28
658	BMPR1B	bone morphogenetic protein receptor type 1B	0.023	down	1e-07	1e-07	15.57	684.79
670	BPHL	biphenyl hydrolase-like (serine hydrolase)	0.33	down	1e-07	1e-07	395.14	1185.76
671	BPI	bactericidal/permeability-increasing protein	0.26	down	1e-07	1e-07	2.95	11.38
675	BRCA2	breast cancer 2	3.29	up	1e-07	1e-07	61.29	18.62
685	BTC	betacellulin	0.12	down	1e-07	1e-07	8.23	68.21
688	KLF5	Kruppel-like factor 5 (intestinal)	0.26	down	1e-07	1e-07	169.85	665.38
695	BTK	Bruton tyrosine kinase	7.71	up	1e-07	1e-07	201.98	26.2
699	BUB1	BUB1 mitotic checkpoint serine/threonine kinase	11.39	up	1e-07	1e-07	92.95	8.16
701	BUB1B	BUB1 mitotic checkpoint serine/threonine kinase B	3.97	up	1e-07	1e-07	74.03	18.66
712	C1QA	complement component 1, q subcomponent, A chain	7.37	up	1e-07	1e-07	4183.28	567.84
713	C1QB	complement component 1, q subcomponent, B chain	8.94	up	1e-07	1e-07	4533.57	507.12
714	C1QC	complement component 1, q subcomponent, C chain	8.24	up	1e-07	1e-07	3771.27	457.44
717	C2	complement component 2	9.7	up	1e-07	1e-07	1563.09	161.11
718	C3	complement component 3	25.47	up	1e-07	1e-07	26573.2	1043.36
719	C3AR1	complement component 3a receptor 1	4.46	up	1e-07	1e-07	478.75	107.28
720	C4A	complement component 4A (Rodgers blood group)	5.64	up	1e-07	1e-07	28608.8	5076.29
727	C5	complement component 5	0.31	down	1e-07	1e-07	78.71	252.46
728	C5AR1	complement component 5a receptor 1	3.24	up	1e-07	1e-07	455.59	140.76
730	C7	complement component 7	0.038	down	1e-07	1e-07	721.49	18985.6
744	MPPED2	metallophosphoesterase domain containing 2	0.1	down	1e-07	1e-07	44.94	441.49
752	FMNL1	formin like 1	6.15	up	1e-07	1e-07	723.99	117.64
760	CA2	carbonic anhydrase 2	0.24	down	1e-07	1e-07	1652.01	6910.8
762	CA4	carbonic anhydrase 4	0.1	down	1e-07	1e-07	37.28	374.15
767	CA8	carbonic anhydrase 8	0.058	down	1e-07	1e-07	16.09	276.55
768	CA9	carbonic anhydrase 9	1742.12	up	1e-07	1e-07	4893.37	2.81
778	CACNA1F	calcium voltage-gated channel subunit alpha1 F	5.8	up	1e-07	1e-07	14.59	2.52
785	CACNB4	calcium voltage-gated channel auxiliary subunit beta 4	0.25	down	1e-07	1e-07	23.96	97.69
793	CALB1	calbindin 1	0.0014	down	1e-07	1e-07	2.28	1689.59
794	CALB2	calbindin 2	3.21	up	1e-07	1e-07	4.44	1.38
796	CALCA	calcitonin related polypeptide alpha	0.013	down	1e-07	1e-07	1.17	89.09
810	CALML3	calmodulin like 3	0.053	down	1e-07	1e-07	2.26	42.18
815	CAMK2A	calcium/calmodulin dependent protein kinase II alpha	0.19	down	1e-07	1e-07	3.15	16.56
816	CAMK2B	calcium/calmodulin dependent protein kinase II beta	0.31	down	1e-07	1e-07	11.12	36.03
827	CAPN6	calpain 6	0.17	down	1e-07	1e-07	114.35	663.37
828	CAPS	calcyphosine	0.17	down	1e-07	1e-07	103.24	603.65
834	CASP1	caspase 1	3.75	up	1e-07	1e-07	589.58	157.22
838	CASP5	caspase 5	4.13	up	1e-07	1e-07	4.51	1.09
846	CASR	calcium sensing receptor	0.0039	down	1e-07	1e-07	8.39	2139.97
847	CAT	catalase	0.32	down	1e-07	1e-07	2884.89	8915.8
857	CAV1	caveolin 1	5.26	up	1e-07	1e-07	5529.32	1051.13
858	CAV2	caveolin 2	4.11	up	1e-07	1e-07	3429.95	834.11
860	RUNX2	runt related transcription factor 2	3.57	up	1e-07	1e-07	201.02	56.25
861	RUNX1	runt related transcription factor 1	5.45	up	1e-07	1e-07	1461.24	268.2
864	RUNX3	runt related transcription factor 3	10.03	up	1e-07	1e-07	495.04	49.36
871	SERPINH1	serpin family H member 1	3.14	up	1e-07	1e-07	5262.08	1673.96
890	CCNA2	cyclin A2	7.74	up	1e-07	1e-07	138.9	17.95
912	CD1D	CD1d molecule	6.97	up	1e-07	1e-07	187.74	26.92
914	CD2	CD2 molecule	13.16	up	1e-07	1e-07	416.8	31.68
915	CD3D	CD3d molecule	13.83	up	1e-07	1e-07	166.23	12.02
916	CD3E	CD3e molecule	10.34	up	1e-07	1e-07	507.61	49.08
917	CD3G	CD3g molecule	9.06	up	1e-07	1e-07	51.53	5.68
919	CD247	CD247 molecule	10.03	up	1e-07	1e-07	202.69	20.21
920	CD4	CD4 molecule	4.26	up	1e-07	1e-07	2154.19	505.68
921	CD5	CD5 molecule	8.31	up	1e-07	1e-07	155.53	18.71
922	CD5L	CD5 molecule like	5.48	up	1e-07	1e-07	7.62	1.39
923	CD6	CD6 molecule	8.15	up	1e-07	1e-07	207.09	25.4
924	CD7	CD7 molecule	12.19	up	1e-07	1e-07	136.45	11.19
925	CD8A	CD8a molecule	13.31	up	1e-07	1e-07	517.37	38.86
926	CD8B	CD8b molecule	9.76	up	1e-07	1e-07	117.23	12.01
929	CD14	CD14 molecule	3.63	up	1e-07	1e-07	2254.61	621.86
931	MS4A1	membrane spanning 4-domains A1	3.88	up	1e-07	1e-07	25.6	6.59
939	CD27	CD27 molecule	13.67	up	1e-07	1e-07	205.47	15.03
940	CD28	CD28 molecule	3.36	up	1e-07	1e-07	79.44	23.62
941	CD80	CD80 molecule	7	up	1e-07	1e-07	18.56	2.65
942	CD86	CD86 molecule	6.33	up	1e-07	1e-07	334.18	52.75
944	TNFSF8	tumor necrosis factor superfamily member 8	4.64	up	1e-07	1e-07	61.1	13.16
945	CD33	CD33 molecule	5.31	up	1e-07	1e-07	121.27	22.85
948	CD36	CD36 molecule	4.45	up	1e-07	1e-07	2033.35	456.6
949	SCARB1	scavenger receptor class B member 1	17.93	up	1e-07	1e-07	4697.06	261.91
951	CD37	CD37 molecule	6.87	up	1e-07	1e-07	574.28	83.61
952	CD38	CD38 molecule	3.65	up	1e-07	1e-07	43.88	12.01
956	ENTPD3	ectonucleoside triphosphate diphosphohydrolase 3	0.045	down	1e-07	1e-07	2.4	53
958	CD40	CD40 molecule	4.03	up	1e-07	1e-07	1173.37	291
959	CD40LG	CD40 ligand	5.26	up	1e-07	1e-07	34.34	6.53
962	CD48	CD48 molecule	6.95	up	1e-07	1e-07	452.58	65.12
963	CD53	CD53 molecule	3.89	up	1e-07	1e-07	1282.5	329.97
968	CD68	CD68 molecule	6.82	up	1e-07	1e-07	6376.96	934.89
969	CD69	CD69 molecule	3.1	up	1e-07	1e-07	167.51	54.03
970	CD70	CD70 molecule	250.02	up	1e-07	1e-07	608.53	2.43
971	CD72	CD72 molecule	8.14	up	1e-07	1e-07	131.48	16.16
973	CD79A	CD79a molecule	5.47	up	1e-07	1e-07	54.17	9.91
990	CDC6	cell division cycle 6	6.91	up	1e-07	1e-07	97.42	14.1
991	CDC20	cell division cycle 20	4.48	up	1e-07	1e-07	109.13	24.36
995	CDC25C	cell division cycle 25C	11.83	up	1e-07	1e-07	18.85	1.59
999	CDH1	cadherin 1	0.25	down	1e-07	1e-07	1675.63	6683.51
1001	CDH3	cadherin 3	0.074	down	1e-07	1e-07	34.1	459.45
1002	CDH4	cadherin 4	10.62	up	1e-07	1e-07	52.09	4.91
1004	CDH6	cadherin 6	4.75	up	1e-07	1e-07	3494.04	736.03
1006	CDH8	cadherin 8	9.47	up	1e-07	1e-07	14.57	1.54
1007	CDH9	cadherin 9	0.12	down	1e-07	1e-07	2.65	21.39
1012	CDH13	cadherin 13	3.05	up	1e-07	1e-07	1545.92	506.43
1014	CDH16	cadherin 16	0.099	down	1e-07	1e-07	2820.76	28384.5
1016	CDH18	cadherin 18	0.22	down	1e-07	1e-07	1.1	4.91
1018	CDK3	cyclin-dependent kinase 3	3.74	up	1e-07	1e-07	166.75	44.62
1028	CDKN1C	cyclin-dependent kinase inhibitor 1C	0.32	down	1e-07	1e-07	344.28	1071.63
1029	CDKN2A	cyclin-dependent kinase inhibitor 2A	59.1	up	1e-07	1e-07	108.54	1.84
1030	CDKN2B	cyclin-dependent kinase inhibitor 2B	4.43	up	1e-07	1e-07	266.08	60.06
1033	CDKN3	cyclin-dependent kinase inhibitor 3	5.98	up	1e-07	1e-07	40.3	6.74
1036	CDO1	cysteine dioxygenase type 1	0.14	down	1e-07	1e-07	9.81	70.15
1038	CDR1	cerebellar degeneration related protein 1	4.21	up	1e-07	1e-07	7.12	1.69
1040	CDS1	CDP-diacylglycerol synthase 1	0.25	down	1e-07	1e-07	335.21	1320.9
1041	CDSN	corneodesmosin	7.42	up	1e-07	1e-07	32.88	4.43
1043	CD52	CD52 molecule	6.9	up	1e-07	1e-07	438.94	63.58
1050	CEBPA	CCAAT/enhancer binding protein alpha	3.26	up	1e-07	1e-07	393.81	120.78
1056	CEL	carboxyl ester lipase	0.04	down	1e-07	1e-07	8.98	225.67
1058	CENPA	centromere protein A	9.44	up	1e-07	1e-07	20.74	2.2
1062	CENPE	centromere protein E	4.8	up	1e-07	1e-07	59.66	12.42
1063	CENPF	centromere protein F	5.29	up	1e-07	1e-07	271.5	51.36
1080	CFTR	cystic fibrosis transmembrane conductance regulator	0.059	down	1e-07	1e-07	2.12	36.11
1081	CGA	glycoprotein hormones, alpha polypeptide	0.18	down	1e-07	1e-07	1.11	6.25
1089	CEACAM4	carcinoembryonic antigen related cell adhesion molecule 4	4.26	up	1e-07	1e-07	7.59	1.78
1113	CHGA	chromogranin A	0.16	down	1e-07	1e-07	1.74	10.73
1114	CHGB	chromogranin B	0.023	down	1e-07	1e-07	12.01	527.29
1117	CHI3L2	chitinase 3 like 2	8.24	up	1e-07	1e-07	70.46	8.55
1118	CHIT1	chitinase 1	20.16	up	1e-07	1e-07	64.68	3.21
1124	CHN2	chimerin 2	0.26	down	1e-07	1e-07	103.32	395.55
1128	CHRM1	cholinergic receptor muscarinic 1	0.24	down	1e-07	1e-07	1.28	5.25
1134	CHRNA1	cholinergic receptor nicotinic alpha 1 subunit	7.35	up	1e-07	1e-07	7.44	1.01
1137	CHRNA4	cholinergic receptor nicotinic alpha 4 subunit	0.081	down	1e-07	1e-07	1.83	22.53
1152	CKB	creatine kinase B	0.31	down	1e-07	1e-07	1261.25	4041.05
1158	CKM	creatine kinase, M-type	0.2	down	1e-07	1e-07	1.85	9.07
1159	CKMT1B	creatine kinase, mitochondrial 1B	0.025	down	1e-07	1e-07	6.45	258.8
1160	CKMT2	creatine kinase, mitochondrial 2	0.099	down	1e-07	1e-07	27.37	276.73
1184	CLCN5	chloride voltage-gated channel 5	0.27	down	1e-07	1e-07	1232.75	4581.42
1187	CLCNKA	chloride voltage-gated channel Ka	0.0025	down	1e-07	1e-07	9.66	3874.43
1188	CLCNKB	chloride voltage-gated channel Kb	0.0018	down	1e-07	1e-07	9.83	5411.7
1234	CCR5	C-C motif chemokine receptor 5 (gene/pseudogene)	8.94	up	1e-07	1e-07	355.56	39.76
1235	CCR6	C-C motif chemokine receptor 6	4.5	up	1e-07	1e-07	141.12	31.34
1236	CCR7	C-C motif chemokine receptor 7	5.28	up	1e-07	1e-07	62.42	11.81
1237	CCR8	C-C motif chemokine receptor 8	4.02	up	1e-07	1e-07	4.68	1.16
1238	ACKR2	atypical chemokine receptor 2	0.17	down	1e-07	1e-07	16.12	92.27
1241	LTB4R	leukotriene B4 receptor	6.66	up	1e-07	1e-07	259.44	38.97
1244	ABCC2	ATP binding cassette subfamily C member 2	3.3	up	2.1e-06	3.76e-06	457.9	138.66
1259	CNGA1	cyclic nucleotide gated channel alpha 1	0.11	down	1e-07	1e-07	14.61	132.35
1268	CNR1	cannabinoid receptor 1 (brain)	3.42	up	1e-07	1e-07	30.93	9.05
1271	CNTFR	ciliary neurotrophic factor receptor	0.17	down	1e-07	1e-07	4.64	27.21
1272	CNTN1	contactin 1	0.016	down	1e-07	1e-07	6.51	415.43
1277	COL1A1	collagen type I alpha 1	7.91	up	1e-07	1e-07	13428.7	1696.83
1278	COL1A2	collagen type I alpha 2	3.41	up	1e-07	1e-07	13911.1	4074.13
1282	COL4A1	collagen type IV alpha 1	3.48	up	1e-07	1e-07	23786.1	6830.95
1285	COL4A3	collagen type IV alpha 3	0.15	down	1e-07	1e-07	223.49	1449.04
1286	COL4A4	collagen type IV alpha 4	0.15	down	1e-07	1e-07	301.78	2079.36
1287	COL4A5	collagen type IV alpha 5	0.13	down	1e-07	1e-07	132.9	1001.99
1288	COL4A6	collagen type IV alpha 6	0.01	down	1e-07	1e-07	4.09	392.39
1289	COL5A1	collagen type V alpha 1	4.5	up	1e-07	1e-07	1980.01	440.21
1290	COL5A2	collagen type V alpha 2	4.74	up	1e-07	1e-07	2259.34	476.68
1292	COL6A2	collagen type VI alpha 2	4.6	up	1e-07	1e-07	8564.98	1860.21
1295	COL8A1	collagen type VIII alpha 1	4.74	up	1e-07	1e-07	763.31	161.12
1298	COL9A2	collagen type IX alpha 2	0.15	down	1e-07	1e-07	68.46	445.65
1299	COL9A3	collagen type IX alpha 3	0.23	down	1e-07	1e-07	5.09	22.45
1301	COL11A1	collagen type XI alpha 1	6.34	up	1e-07	1e-07	30.02	4.73
1356	CP	ceruloplasmin (ferroxidase)	24.8	up	1e-07	1e-07	6340.65	255.63
1357	CPA1	carboxypeptidase A1	0.26	down	1e-07	1e-07	1.1	4.24
1359	CPA3	carboxypeptidase A3	6.06	up	1e-07	1e-07	151.29	24.95
1360	CPB1	carboxypeptidase B1	3.21	up	3e-07	5.69e-07	3.94	1.23
1366	CLDN7	claudin 7	0.26	down	1e-07	1e-07	399.22	1537.27
1370	CPN2	carboxypeptidase N subunit 2	0.11	down	1e-07	1e-07	10.7	93.92
1373	CPS1	carbamoyl-phosphate synthase 1	0.33	down	1e-07	1e-07	46.35	139.4
1378	CR1	complement component 3b/4b receptor 1 (Knops blood group)	0.32	down	1.7e-06	3.06e-06	57.46	177.88
1380	CR2	complement component 3d receptor 2	0.047	down	1e-07	1e-07	3.16	67.85
1381	CRABP1	cellular retinoic acid binding protein 1	0.056	down	1e-07	1e-07	1.97	35.18
1393	CRHBP	corticotropin releasing hormone binding protein	0.028	down	1e-07	1e-07	12.82	457.65
1396	CRIP1	cysteine rich protein 1	3.06	up	1e-07	1e-07	1161.45	379.45
1401	CRP	C-reactive protein, pentraxin-related	4.14	up	2e-07	3.83e-07	5.74	1.39
1404	HAPLN1	hyaluronan and proteoglycan link protein 1	35.06	up	1e-07	1e-07	327.7	9.35
1409	CRYAA	crystallin alpha A	0.045	down	1e-07	1e-07	6.88	152.59
1414	CRYBB1	crystallin beta B1	4.45	up	1e-07	1e-07	8.5	1.91
1427	CRYGS	crystallin gamma S	5.97	up	1e-07	1e-07	20.22	3.39
1436	CSF1R	colony stimulating factor 1 receptor	3.63	up	1e-07	1e-07	2080.51	573.02
1438	CSF2RA	colony stimulating factor 2 receptor alpha subunit	4.68	up	1e-07	1e-07	207.43	44.36
1439	CSF2RB	colony stimulating factor 2 receptor beta common subunit	3.01	up	1e-07	1e-07	336	111.57
1441	CSF3R	colony stimulating factor 3 receptor	10.05	up	1e-07	1e-07	312.98	31.13
1462	VCAN	versican	4.49	up	1e-07	1e-07	5603.34	1247.77
1464	CSPG4	chondroitin sulfate proteoglycan 4	7.23	up	1e-07	1e-07	3173.74	438.93
1474	CST6	cystatin E/M	0.25	down	1e-07	1e-07	2.92	11.54
1475	CSTA	cystatin A	9.07	up	1e-07	1e-07	73.61	8.12
1491	CTH	cystathionine gamma-lyase	0.21	down	1e-07	1e-07	49.35	231.69
1493	CTLA4	cytotoxic T-lymphocyte associated protein 4	10.75	up	1e-07	1e-07	24.85	2.31
1506	CTRL	chymotrypsin like	5.93	up	1e-07	1e-07	13.32	2.25
1510	CTSE	cathepsin E	3.31	up	5.2e-06	9.04e-06	15.56	4.7
1515	CTSV	cathepsin V	0.13	down	1e-07	1e-07	14.55	112.55
1520	CTSS	cathepsin S	4.16	up	1e-07	1e-07	3068.3	737.89
1521	CTSW	cathepsin W	12.92	up	1e-07	1e-07	249.05	19.28
1524	CX3CR1	C-X3-C motif chemokine receptor 1	3.34	up	1e-07	1e-07	325.48	97.5
1525	CXADR	coxsackie virus and adenovirus receptor	0.27	down	1e-07	1e-07	106.7	391.34
1536	CYBB	cytochrome b-245 beta chain	3.56	up	1e-07	1e-07	1351.88	379.21
1543	CYP1A1	cytochrome P450 family 1 subfamily A member 1	0.11	down	1e-07	1e-07	1.36	12.57
1555	CYP2B6	cytochrome P450 family 2 subfamily B member 6	0.02	down	1e-07	1e-07	2.46	125.47
1558	CYP2C8	cytochrome P450 family 2 subfamily C member 8	3.87	up	1e-07	1e-07	32.52	8.4
1562	CYP2C18	cytochrome P450 family 2 subfamily C member 18	0.3	down	1e-07	1e-07	1.98	6.51
1565	CYP2D6	cytochrome P450 family 2 subfamily D member 6	3.37	up	1e-07	1e-07	8.09	2.4
1573	CYP2J2	cytochrome P450 family 2 subfamily J member 2	30.57	up	1e-07	1e-07	1735.08	56.76
1576	CYP3A4	cytochrome P450 family 3 subfamily A member 4	0.25	down	1e-07	1e-07	3.19	12.69
1577	CYP3A5	cytochrome P450 family 3 subfamily A member 5	5.93	up	1e-07	1e-07	352.73	59.49
1579	CYP4A11	cytochrome P450 family 4 subfamily A member 11	0.16	down	1.31e-05	2.21e-05	233.05	1433.73
1580	CYP4B1	cytochrome P450 family 4 subfamily B member 1	0.27	down	1e-07	1e-07	7.49	27.57
1583	CYP11A1	cytochrome P450 family 11 subfamily A member 1	0.32	down	2.1e-06	3.76e-06	4.04	12.63
1586	CYP17A1	cytochrome P450 family 17 subfamily A member 1	0.017	down	1e-07	1e-07	5.62	337.53
1589	CYP21A2	cytochrome P450 family 21 subfamily A member 2	5.17	up	1e-07	1e-07	106.84	20.67
1591	CYP24A1	cytochrome P450 family 24 subfamily A member 1	0.11	down	1e-07	1e-07	24.47	222.9
1594	CYP27B1	cytochrome P450 family 27 subfamily B member 1	0.15	down	1e-07	1e-07	19.01	124.49
1602	DACH1	dachshund family transcription factor 1	0.16	down	1e-07	1e-07	85.21	549.66
1610	DAO	D-amino-acid oxidase	0.14	down	1e-07	1e-07	29.29	214.53
1629	DBT	dihydrolipoamide branched chain transacylase E2	0.31	down	1e-07	1e-07	599.51	1923.65
1634	DCN	decorin	0.069	down	1e-07	1e-07	653.3	9430.74
1636	ACE	angiotensin I converting enzyme	3.06	up	1e-07	1e-07	1003.94	327.97
1643	DDB2	damage specific DNA binding protein 2	5.28	up	1e-07	1e-07	1032.66	195.6
1672	DEFB1	defensin beta 1	0.061	down	1e-07	1e-07	482.18	7866.41
1674	DES	desmin	0.26	down	5.9e-05	9.48e-05	68.4	260.12
1675	CFD	complement factor D	3.33	up	1e-07	1e-07	258.1	77.48
1690	COCH	cochlin	0.27	down	1e-07	1e-07	15.16	56.27
1731	SEPT1	septin 1	5.72	up	1e-07	1e-07	201.93	35.29
1733	DIO1	deiodinase, iodothyronine type I	0.028	down	1e-07	1e-07	7.77	276.29
1740	DLG2	discs large homolog 2	0.2	down	1e-07	1e-07	23.6	118.03
1745	DLX1	distal-less homeobox 1	10.58	up	1e-07	1e-07	13.93	1.32
1746	DLX2	distal-less homeobox 2	3.04	up	1e-07	1e-07	3.36	1.1
1747	DLX3	distal-less homeobox 3	0.31	down	1e-07	1e-07	4.06	12.93
1748	DLX4	distal-less homeobox 4	8.69	up	1e-07	1e-07	16.96	1.95
1749	DLX5	distal-less homeobox 5	15.94	up	1e-07	1e-07	47.16	2.96
1750	DLX6	distal-less homeobox 6	5.05	up	1e-07	1e-07	7.31	1.45
1755	DMBT1	deleted in malignant brain tumors 1	3.02	up	1e-07	1e-07	6.39	2.12
1763	DNA2	DNA replication helicase/nuclease 2	3.24	up	1e-07	1e-07	57.92	17.86
1770	DNAH9	dynein axonemal heavy chain 9	0.24	down	1e-07	1e-07	13.8	57.92
1773	DNASE1	deoxyribonuclease I	0.044	down	1e-07	1e-07	34.84	786.39
1776	DNASE1L3	deoxyribonuclease I like 3	0.11	down	1e-07	1e-07	62.14	590.57
1794	DOCK2	dedicator of cytokinesis 2	7.01	up	1e-07	1e-07	633.8	90.45
1795	DOCK3	dedicator of cytokinesis 3	0.25	down	1e-07	1e-07	8.84	35.26
1800	DPEP1	dipeptidase 1 (renal)	0.031	down	1e-07	1e-07	40.32	1294.73
1804	DPP6	dipeptidyl peptidase like 6	0.024	down	1e-07	1e-07	3.99	163.8
1805	DPT	dermatopontin	0.11	down	1e-07	1e-07	20.54	182.79
1812	DRD1	dopamine receptor D1	0.29	down	1e-07	1e-07	4.48	15.26
1815	DRD4	dopamine receptor D4	4	up	1e-07	1e-07	7.78	1.95
1832	DSP	desmoplakin	0.19	down	1e-07	1e-07	1195.35	6330.88
1840	DTX1	deltex 1	0.18	down	1e-07	1e-07	62.54	338.94
1846	DUSP4	dual specificity phosphatase 4	4.09	up	1e-07	1e-07	130.14	31.78
1852	DUSP9	dual specificity phosphatase 9	0.0033	down	1e-07	1e-07	5.83	1745.98
1869	E2F1	E2F transcription factor 1	6.54	up	1e-07	1e-07	123.7	18.93
1870	E2F2	E2F transcription factor 2	10.03	up	1e-07	1e-07	41.11	4.1
1880	GPR183	G protein-coupled receptor 183	3.91	up	1e-07	1e-07	284.14	72.71
1890	TYMP	thymidine phosphorylase	10.39	up	1e-07	1e-07	1926.96	185.4
1944	EFNA3	ephrin A3	5.48	up	1e-07	1e-07	135.78	24.78
1950	EGF	epidermal growth factor	0.0065	down	1e-07	1e-07	42.19	6452.76
1978	EIF4EBP1	eukaryotic translation initiation factor 4E binding protein 1	4.37	up	1e-07	1e-07	906.56	207.65
2001	ELF5	E74 like ETS transcription factor 5	0.004	down	1e-07	1e-07	1.7	421.78
2014	EMP3	epithelial membrane protein 3	3.66	up	1e-07	1e-07	1274.46	348.51
2015	ADGRE1	adhesion G protein-coupled receptor E1	10.6	up	1e-07	1e-07	55.21	5.21
2016	EMX1	empty spiracles homeobox 1	0.16	down	1e-07	1e-07	122.35	767.89
2019	EN1	engrailed homeobox 1	4.45	up	1e-07	1e-07	5.09	1.14
2026	ENO2	enolase 2	11.91	up	1e-07	1e-07	4045.94	339.74
2028	ENPEP	glutamyl aminopeptidase	3.08	up	1e-07	1e-07	7740.28	2511.56
2041	EPHA1	EPH receptor A1	0.21	down	1e-07	1e-07	47.74	225.61
2042	EPHA3	EPH receptor A3	3.69	up	1e-07	1e-07	342.13	92.75
2053	EPHX2	epoxide hydrolase 2	0.28	down	1e-07	1e-07	839.98	3003.9
2056	EPO	erythropoietin	10.13	up	1e-07	1e-07	30.77	3.04
2064	ERBB2	erb-b2 receptor tyrosine kinase 2	0.28	down	1e-07	1e-07	2191.11	7795.42
2066	ERBB4	erb-b2 receptor tyrosine kinase 4	0.013	down	1e-07	1e-07	13.5	1067.18
2070	EYA4	EYA transcriptional coactivator and phosphatase 4	0.064	down	1e-07	1e-07	19.22	302.42
2103	ESRRB	estrogen related receptor beta	0.0081	down	1e-07	1e-07	3.32	410.78
2104	ESRRG	estrogen related receptor gamma	0.036	down	1e-07	1e-07	73.68	2068.03
2118	ETV4	ETS variant 4	0.18	down	1e-07	1e-07	7.94	44.94
2122	MECOM	MDS1 and EVI1 complex locus	0.12	down	1e-07	1e-07	579.36	4746.26
2123	EVI2A	ecotropic viral integration site 2A	5.26	up	1e-07	1e-07	402.75	76.64
2124	EVI2B	ecotropic viral integration site 2B	5.17	up	1e-07	1e-07	641.73	124.11
2139	EYA2	EYA transcriptional coactivator and phosphatase 2	0.3	down	1e-07	1e-07	38.84	127.42
2140	EYA3	EYA transcriptional coactivator and phosphatase 3	0.29	down	1e-07	1e-07	85.53	292.63
2146	EZH2	enhancer of zeste 2 polycomb repressive complex 2 subunit	4.71	up	1e-07	1e-07	138.98	29.48
2147	F2	coagulation factor II, thrombin	9.7	up	1e-07	1e-07	14.69	1.51
2152	F3	coagulation factor III, tissue factor	0.3	down	1e-07	1e-07	115.5	386.9
2155	F7	coagulation factor VII	0.26	down	1e-07	1e-07	2.06	8.06
2160	F11	coagulation factor XI	0.0091	down	1e-07	1e-07	6.22	683.15
2161	F12	coagulation factor XII	6.7	up	1e-07	1e-07	58.52	8.73
2168	FABP1	fatty acid binding protein 1	0.04	down	1e-07	1e-07	8.39	207.94
2171	FABP5	fatty acid binding protein 5	6.29	up	1e-07	1e-07	85.02	13.51
2172	FABP6	fatty acid binding protein 6	220.33	up	1e-07	1e-07	300.06	1.36
2173	FABP7	fatty acid binding protein 7	718.37	up	1e-07	1e-07	1052.17	1.46
2175	FANCA	Fanconi anemia complementation group A	6.17	up	1e-07	1e-07	135.46	21.94
2191	FAP	fibroblast activation protein alpha	7.56	up	1e-07	1e-07	150.19	19.86
2192	FBLN1	fibulin 1	0.29	down	1e-07	1e-07	526.02	1817.42
2196	FAT2	FAT atypical cadherin 2	0.33	down	1e-07	1e-07	16.84	50.77
2203	FBP1	fructose-bisphosphatase 1	0.19	down	1e-07	1e-07	573.24	3011.63
2206	MS4A2	membrane spanning 4-domains A2	5.55	up	1e-07	1e-07	33.25	5.99
2207	FCER1G	Fc fragment of IgE receptor Ig	7.14	up	1e-07	1e-07	848.97	118.97
2209	FCGR1A	Fc fragment of IgG receptor Ia	14.29	up	1e-07	1e-07	220.65	15.44
2210	FCGR1B	Fc fragment of IgG receptor Ib	11.08	up	1e-07	1e-07	202.82	18.31
2212	FCGR2A	Fc fragment of IgG receptor IIa	4.7	up	1e-07	1e-07	1467.1	312.11
2213	FCGR2B	Fc fragment of IgG receptor IIb	5.47	up	1e-07	1e-07	218.21	39.89
2214	FCGR3A	Fc fragment of IgG receptor IIIa	13.87	up	1e-07	1e-07	3282.55	236.74
2235	FECH	ferrochelatase	0.24	down	1e-07	1e-07	569.9	2396.04
2243	FGA	fibrinogen alpha chain	3.56	up	0.0012997	0.00186	90.4	25.42
2246	FGF1	fibroblast growth factor 1	0.072	down	1e-07	1e-07	105.11	1464.14
2254	FGF9	fibroblast growth factor 9	0.0045	down	1e-07	1e-07	2.89	643.11
2256	FGF11	fibroblast growth factor 11	7.14	up	1e-07	1e-07	897.64	125.72
2262	GPC5	glypican 5	0.015	down	1e-07	1e-07	2.37	162.52
2263	FGFR2	fibroblast growth factor receptor 2	0.29	down	1e-07	1e-07	507.96	1751.13
2266	FGG	fibrinogen gamma chain	12.47	up	1e-07	1.95e-07	60.33	4.84
2268	FGR	FGR proto-oncogene, Src family tyrosine kinase	3.1	up	1e-07	1e-07	368.48	118.91
2273	FHL1	four and a half LIM domains 1	3.25	up	1e-07	1e-07	6006.14	1845.85
2295	FOXF2	forkhead box F2	4.78	up	1e-07	1e-07	13.46	2.81
2296	FOXC1	forkhead box C1	0.21	down	1e-07	1e-07	328	1526.88
2299	FOXI1	forkhead box I1	0.0021	down	1e-07	1e-07	1.65	783.35
2302	FOXJ1	forkhead box J1	0.035	down	1e-07	1e-07	3.31	94.55
2304	FOXE1	forkhead box E1	0.26	down	1e-07	1e-07	1.44	5.49
2305	FOXM1	forkhead box M1	7.56	up	1e-07	1e-07	236.89	31.34
2307	FOXS1	forkhead box S1	3.49	up	1e-07	1e-07	147.25	42.21
2312	FLG	filaggrin	0.27	down	1e-07	1e-07	31.63	118.16
2321	FLT1	fms related tyrosine kinase 1	3.17	up	1e-07	1e-07	8856.17	2795.43
2330	FMO5	flavin containing monooxygenase 5	0.11	down	1e-07	1e-07	71.78	647.91
2335	FN1	fibronectin 1	3.13	up	1e-07	1e-07	34027.7	10860.5
2352	FOLR3	folate receptor 3 (gamma)	0.032	down	1e-07	1e-07	1.91	59.84
2357	FPR1	formyl peptide receptor 1	3.44	up	1e-07	1e-07	201.09	58.38
2359	FPR3	formyl peptide receptor 3	5.98	up	1e-07	1e-07	648.14	108.39
2444	FRK	fyn related Src family tyrosine kinase	0.27	down	1e-07	1e-07	106.17	390.02
2487	FRZB	frizzled-related protein	3.27	up	1e-07	1e-07	2067.43	631.68
2491	CENPI	centromere protein I	4.02	up	1e-07	1e-07	10.32	2.57
2525	FUT3	fucosyltransferase 3 (Lewis blood group)	0.19	down	1e-07	1e-07	16.26	84.31
2529	FUT7	fucosyltransferase 7	5.36	up	1e-07	1e-07	10.9	2.03
2533	FYB	FYN binding protein	3.52	up	1e-07	1e-07	866.09	246.21
2538	G6PC	glucose-6-phosphatase catalytic subunit	0.058	down	1e-07	1e-07	22.24	386.71
2555	GABRA2	gamma-aminobutyric acid type A receptor alpha2 subunit	0.006	down	1e-07	1e-07	1.33	220.39
2557	GABRA4	gamma-aminobutyric acid type A receptor alpha4 subunit	0.22	down	1e-07	1e-07	1.4	6.48
2560	GABRB1	gamma-aminobutyric acid type A receptor beta1 subunit	0.31	down	1e-07	1e-07	1.62	5.18
2561	GABRB2	gamma-aminobutyric acid type A receptor beta2 subunit	0.093	down	1e-07	1e-07	4.98	53.35
2562	GABRB3	gamma-aminobutyric acid type A receptor beta3 subunit	0.32	down	1e-07	1.95e-07	142.96	453.55
2563	GABRD	gamma-aminobutyric acid type A receptor delta subunit	105.33	up	1e-07	1e-07	278.55	2.64
2564	GABRE	gamma-aminobutyric acid type A receptor epsilon subunit	7.43	up	1e-07	1e-07	271.33	36.52
2568	GABRP	gamma-aminobutyric acid type A receptor pi subunit	0.084	down	1e-07	1e-07	10.33	123.74
2571	GAD1	glutamate decarboxylase 1	0.2	down	1e-07	1e-07	21.47	109.68
2583	B4GALNT1	beta-1,4-N-acetyl-galactosaminyltransferase 1	6.84	up	1e-07	1e-07	75.88	11.09
2591	GALNT3	polypeptide N-acetylgalactosaminyltransferase 3	0.11	down	1e-07	1e-07	73.69	698.24
2596	GAP43	growth associated protein 43	3.01	up	1e-07	1e-07	4.84	1.61
2619	GAS1	growth arrest specific 1	0.18	down	1e-07	1e-07	61.48	335.27
2620	GAS2	growth arrest specific 2	0.27	down	1e-07	1e-07	21.79	80.55
2624	GATA2	GATA binding protein 2	0.31	down	1e-07	1e-07	221.46	720.79
2625	GATA3	GATA binding protein 3	0.073	down	1e-07	1e-07	99.89	1376.46
2628	GATM	glycine amidinotransferase	0.27	down	1e-07	1e-07	4026.21	15152.7
2633	GBP1	guanylate binding protein 1	3.6	up	1e-07	1e-07	2044.15	567.43
2634	GBP2	guanylate binding protein 2	4.74	up	1e-07	1e-07	3457.68	729.05
2638	GC	GC, vitamin D binding protein	0.27	down	0.0010705	0.00154	9.33	33.98
2642	GCGR	glucagon receptor	0.0057	down	1e-07	1e-07	1.39	245
2672	GFI1	growth factor independent 1 transcriptional repressor	6.82	up	1e-07	1e-07	45.88	6.72
2676	GFRA3	GDNF family receptor alpha 3	0.33	down	1e-07	1e-07	1.62	4.99
2697	GJA1	gap junction protein alpha 1	3.25	up	1e-07	1e-07	3008.71	926.69
2700	GJA3	gap junction protein alpha 3	0.21	down	1e-07	1e-07	4.97	23.28
2705	GJB1	gap junction protein beta 1	0.24	down	1e-07	1e-07	198.92	830.32
2719	GPC3	glypican 3	0.039	down	1e-07	1e-07	70.76	1816.63
2731	GLDC	glycine decarboxylase	0.11	down	1e-07	1e-07	154.29	1357.01
2743	GLRB	glycine receptor beta	0.13	down	1e-07	1e-07	23.16	173.68
2766	GMPR	guanosine monophosphate reductase	0.13	down	1e-07	1e-07	94.15	706.06
2769	GNA15	G protein subunit alpha 15	5.02	up	1e-07	1e-07	148.82	29.63
2788	GNG7	G protein subunit gamma 7	0.3	down	1e-07	1e-07	200.18	674.7
2792	GNGT1	G protein subunit gamma transducin 1	4.41	up	1e-07	1e-07	5.61	1.27
2796	GNRH1	gonadotropin releasing hormone 1	8.2	up	1e-07	1e-07	39.94	4.87
2813	GP2	glycoprotein 2	0.012	down	1e-07	1e-07	1.19	95.79
2823	GPM6A	glycoprotein M6A	0.28	down	1e-07	1e-07	89.5	325
2824	GPM6B	glycoprotein M6B	0.13	down	1e-07	1e-07	34.34	266.1
2826	CCR10	C-C motif chemokine receptor 10	3.8	up	1e-07	1e-07	27.87	7.34
2828	GPR4	G protein-coupled receptor 4	3.94	up	1e-07	1e-07	1126.39	285.92
2833	CXCR3	C-X-C motif chemokine receptor 3	14.4	up	1e-07	1e-07	94.82	6.58
2841	GPR18	G protein-coupled receptor 18	6.2	up	1e-07	1e-07	18.71	3.02
2842	GPR19	G protein-coupled receptor 19	5.59	up	1e-07	1e-07	10.48	1.88
2845	GPR22	G protein-coupled receptor 22	0.3	down	1e-07	1e-07	1.17	3.84
2847	MCHR1	melanin concentrating hormone receptor 1	30.02	up	1e-07	1e-07	77.69	2.59
2850	GPR27	G protein-coupled receptor 27	0.24	down	1e-07	1e-07	2.29	9.47
2857	GPR34	G protein-coupled receptor 34	3.55	up	1e-07	1e-07	261.68	73.71
2859	GPR35	G protein-coupled receptor 35	4.03	up	1e-07	1e-07	89.72	22.29
2865	FFAR3	free fatty acid receptor 3	3.02	up	1e-07	1e-07	4.13	1.37
2867	FFAR2	free fatty acid receptor 2	3.5	up	1e-07	1e-07	7.97	2.28
2877	GPX2	glutathione peroxidase 2	0.17	down	1e-07	1e-07	4.75	28.09
2886	GRB7	growth factor receptor bound protein 7	0.33	down	1e-07	1e-07	252.37	764.12
2888	GRB14	growth factor receptor bound protein 14	0.19	down	1e-07	1e-07	108.1	581.56
2891	GRIA2	glutamate ionotropic receptor AMPA type subunit 2	0.28	down	1e-07	1e-07	1.4	4.94
2893	GRIA4	glutamate ionotropic receptor AMPA type subunit 4	3.6	up	0.0002613	0.000397	31.96	8.87
2894	GRID1	glutamate ionotropic receptor delta type subunit 1	3.3	up	1e-07	1e-07	52.71	15.97
2898	GRIK2	glutamate ionotropic receptor kainate type subunit 2	0.11	down	1e-07	1e-07	3.51	31.64
2899	GRIK3	glutamate ionotropic receptor kainate type subunit 3	49.71	up	1e-07	1e-07	345.09	6.94
2901	GRIK5	glutamate ionotropic receptor kainate type subunit 5	0.027	down	1e-07	1e-07	8.68	326.88
2906	GRIN2D	glutamate ionotropic receptor NMDA type subunit 2D	4.41	up	1e-07	1e-07	29.67	6.73
2911	GRM1	glutamate metabotropic receptor 1	0.032	down	1e-07	1e-07	3.03	95.37
2918	GRM8	glutamate metabotropic receptor 8	3.2	up	1e-07	1e-07	97.25	30.39
2944	GSTM1	glutathione S-transferase mu 1	3.63	up	0.0016133	0.00229	89.99	24.77
2947	GSTM3	glutathione S-transferase mu 3 (brain)	0.082	down	1e-07	1e-07	439.98	5339.42
2981	GUCA2B	guanylate cyclase activator 2B	9.39	up	1e-07	1e-07	10.15	1.08
2999	GZMH	granzyme H	13.44	up	1e-07	1e-07	116.46	8.67
3001	GZMA	granzyme A	12.29	up	1e-07	1e-07	326.67	26.58
3002	GZMB	granzyme B	9.31	up	1e-07	1e-07	109.93	11.8
3003	GZMK	granzyme K	13.84	up	1e-07	1e-07	310.91	22.46
3004	GZMM	granzyme M	8.35	up	1e-07	1e-07	40.61	4.87
3005	H1F0	H1 histone family member 0	0.32	down	1e-07	1e-07	1844.98	5850.68
3033	HADH	hydroxyacyl-CoA dehydrogenase	0.28	down	1e-07	1e-07	874.04	3096.74
3055	HCK	HCK proto-oncogene, Src family tyrosine kinase	5.65	up	1e-07	1e-07	515.06	91.18
3059	HCLS1	hematopoietic cell-specific Lyn substrate 1	4.64	up	1e-07	1e-07	1602.48	345.18
3062	HCRTR2	hypocretin receptor 2	0.19	down	1e-07	1e-07	1	5.41
3067	HDC	histidine decarboxylase	5.32	up	1e-07	1e-07	16.1	3.03
3071	NCKAP1L	NCK associated protein 1 like	6.92	up	1e-07	1e-07	713.45	103.13
3078	CFHR1	complement factor H related 1	0.32	down	1.8e-06	3.24e-06	2.45	7.63
3099	HK2	hexokinase 2	16.36	up	1e-07	1e-07	2056.84	125.75
3101	HK3	hexokinase 3	10.43	up	1e-07	1e-07	99.15	9.5
3106	HLA-B	major histocompatibility complex, class I, B	3.21	up	1e-07	1e-07	58219.8	18127.5
3110	MNX1	motor neuron and pancreas homeobox 1	3.41	up	1e-07	1e-07	5.07	1.49
3112	HLA-DOB	major histocompatibility complex, class II, DO beta	5.4	up	1e-07	1e-07	84.15	15.59
3113	HLA-DPA1	major histocompatibility complex, class II, DP alpha 1	3.53	up	1e-07	1e-07	12436.9	3522.97
3115	HLA-DPB1	major histocompatibility complex, class II, DP beta 1	4.26	up	1e-07	1e-07	7648.73	1796.5
3117	HLA-DQA1	major histocompatibility complex, class II, DQ alpha 1	4.43	up	1e-07	1e-07	3209.36	724.33
3118	HLA-DQA2	major histocompatibility complex, class II, DQ alpha 2	5.76	up	1e-07	1e-07	686.76	119.2
3119	HLA-DQB1	major histocompatibility complex, class II, DQ beta 1	5.94	up	1e-07	1e-07	4731.67	796.57
3120	HLA-DQB2	major histocompatibility complex, class II, DQ beta 2	11.57	up	1e-07	1e-07	195.56	16.91
3134	HLA-F	major histocompatibility complex, class I, F	5.76	up	1e-07	1e-07	3382.48	587.34
3135	HLA-G	major histocompatibility complex, class I, G	13.46	up	1e-07	1e-07	584.45	43.43
3142	HLX	H2.0 like homeobox	6.69	up	1e-07	1e-07	447.34	66.88
3158	HMGCS2	3-hydroxy-3-methylglutaryl-CoA synthase 2	0.035	down	1e-07	1e-07	134.03	3802.3
3161	HMMR	hyaluronan mediated motility receptor	3.71	up	1e-07	1e-07	65.38	17.61
3162	HMOX1	heme oxygenase 1	7.79	up	1e-07	1e-07	6023.78	773.31
3167	HMX2	H6 family homeobox 2	0.14	down	1e-07	1e-07	1.07	7.51
3171	FOXA3	forkhead box A3	0.043	down	1e-07	1e-07	2.09	48.96
3177	SLC29A2	solute carrier family 29 member 2	0.083	down	1e-07	1e-07	25.07	302.46
3204	HOXA7	homeobox A7	0.28	down	1e-07	1e-07	179.7	647.45
3208	HPCA	hippocalcin	8.64	up	1e-07	1e-07	25.42	2.94
3209	HOXA13	homeobox A13	4.57	up	1e-07	1e-07	9.76	2.13
3215	HOXB5	homeobox B5	0.23	down	1e-07	1e-07	54.61	236.87
3216	HOXB6	homeobox B6	0.2	down	1e-07	1e-07	159.38	803.2
3218	HOXB8	homeobox B8	0.12	down	1e-07	1e-07	64.89	553.93
3219	HOXB9	homeobox B9	0.043	down	1e-07	1e-07	46.51	1077.89
3229	HOXC13	homeobox C13	3.38	up	1e-07	1e-07	4.96	1.47
3231	HOXD1	homeobox D1	0.3	down	1e-07	1e-07	32.65	107.08
3234	HOXD8	homeobox D8	0.26	down	1e-07	1e-07	505.15	1907.19
3239	HOXD13	homeobox D13	5.69	up	1e-07	1e-07	6.82	1.2
3240	HP	haptoglobin	7.19	up	1e-07	1.95e-07	73.99	10.29
3241	HPCAL1	hippocalcin like 1	3.38	up	1e-07	1e-07	4441.52	1314.08
3242	HPD	4-hydroxyphenylpyruvate dioxygenase	0.028	down	1e-07	1e-07	32.54	1180.8
3248	HPGD	hydroxyprostaglandin dehydrogenase 15-(NAD)	0.12	down	1e-07	1e-07	112.38	950.19
3263	HPX	hemopexin	5.4	up	1e-07	1e-07	7.84	1.45
3273	HRG	histidine rich glycoprotein	0.002	down	1e-07	1e-07	1.62	825.78
3274	HRH2	histamine receptor H2	7.04	up	1e-07	1e-07	154.23	21.91
3291	HSD11B2	hydroxysteroid (11-beta) dehydrogenase 2	0.052	down	1e-07	1e-07	593.08	11454.1
3293	HSD17B3	hydroxysteroid (17-beta) dehydrogenase 3	7.77	up	1e-07	1e-07	10.13	1.3
3299	HSF4	heat shock transcription factor 4	60.41	up	1e-07	1e-07	742.1	12.28
3306	HSPA2	heat shock protein family A (Hsp70) member 2	0.072	down	1e-07	1e-07	310.11	4325.13
3310	HSPA6	heat shock protein family A (Hsp70) member 6	7.06	up	1e-07	1e-07	228.6	32.36
3355	HTR1F	5-hydroxytryptamine receptor 1F	4.64	up	1e-07	1e-07	29.48	6.35
3362	HTR6	5-hydroxytryptamine receptor 6	10.48	up	1e-07	1e-07	11.19	1.07
3363	HTR7	5-hydroxytryptamine receptor 7	4.2	up	1e-07	1e-07	18.35	4.36
3381	IBSP	integrin binding sialoprotein	7.67	up	1e-07	1e-07	8.38	1.09
3383	ICAM1	intercellular adhesion molecule 1	3.2	up	1e-07	1e-07	3256.38	1018.14
3428	IFI16	interferon gamma inducible protein 16	3.51	up	1e-07	1e-07	2861.57	815.11
3458	IFNG	interferon, gamma	7.28	up	1e-07	1e-07	8.12	1.11
3481	IGF2	insulin like growth factor 2	0.21	down	1e-07	1e-07	361.16	1691.86
3483	IGFALS	insulin like growth factor binding protein acid labile subunit	0.31	down	1e-07	1e-07	5.07	16.27
3485	IGFBP2	insulin like growth factor binding protein 2	0.17	down	1e-07	1e-07	381.06	2240.28
3486	IGFBP3	insulin like growth factor binding protein 3	11.79	up	1e-07	1e-07	43471.5	3688.16
3512	JCHAIN	joining chain of multimeric IgA and IgM	3.71	up	3e-07	5.69e-07	1061.81	286.52
3559	IL2RA	interleukin 2 receptor subunit alpha	5.41	up	1e-07	1e-07	35.54	6.57
3560	IL2RB	interleukin 2 receptor subunit beta	13.32	up	1e-07	1e-07	591.21	44.4
3561	IL2RG	interleukin 2 receptor subunit gamma	4.37	up	1e-07	1e-07	697.66	159.51
3563	IL3RA	interleukin 3 receptor subunit alpha	3.12	up	1e-07	1e-07	367.7	118.03
3566	IL4R	interleukin 4 receptor	3.12	up	1e-07	1e-07	1696.07	543.4
3575	IL7R	interleukin 7 receptor	3.7	up	1e-07	1e-07	110.44	29.82
3581	IL9R	interleukin 9 receptor	4.01	up	1e-07	1e-07	5.13	1.28
3586	IL10	interleukin 10	3.13	up	1e-07	1e-07	12.99	4.14
3587	IL10RA	interleukin 10 receptor subunit alpha	6.09	up	1e-07	1e-07	1060.01	173.98
3589	IL11	interleukin 11	0.11	down	1e-07	1e-07	1.9	17.77
3594	IL12RB1	interleukin 12 receptor subunit beta 1	9.38	up	1e-07	1e-07	98.62	10.51
3601	IL15RA	interleukin 15 receptor subunit alpha	3.15	up	1e-07	1e-07	376.46	119.49
3603	IL16	interleukin 16	4	up	1e-07	1e-07	607.81	151.95
3604	TNFRSF9	tumor necrosis factor receptor superfamily member 9	15.17	up	1e-07	1e-07	34.17	2.25
3620	IDO1	indoleamine 2,3-dioxygenase 1	25.11	up	1e-07	1e-07	642.51	25.59
3625	INHBB	inhibin beta B	20.46	up	1e-07	1e-07	1334.57	65.23
3627	CXCL10	C-X-C motif chemokine ligand 10	10.03	up	1e-07	1e-07	485.55	48.39
3635	INPP5D	inositol polyphosphate-5-phosphatase D	3.49	up	1e-07	1e-07	1021.16	292.95
3640	INSL3	insulin like 3	3.38	up	1e-07	1e-07	5.4	1.6
3645	INSRR	insulin receptor related receptor	0.05	down	1e-07	1e-07	1.88	37.85
3662	IRF4	interferon regulatory factor 4	5.9	up	1e-07	1e-07	61.35	10.39
3664	IRF6	interferon regulatory factor 6	0.11	down	1e-07	1e-07	80.29	736.5
3665	IRF7	interferon regulatory factor 7	3.95	up	1e-07	1e-07	546.66	138.23
3669	ISG20	interferon stimulated exonuclease gene 20kDa	6.92	up	1e-07	1e-07	272.65	39.43
3676	ITGA4	integrin subunit alpha 4	3.88	up	1e-07	1e-07	848.36	218.59
3678	ITGA5	integrin subunit alpha 5	4.81	up	1e-07	1e-07	4914.9	1020.91
3681	ITGAD	integrin subunit alpha D	14.82	up	1e-07	1e-07	17.23	1.16
3683	ITGAL	integrin subunit alpha L	8.24	up	1e-07	1e-07	844.82	102.55
3684	ITGAM	integrin subunit alpha M	5.18	up	1e-07	1e-07	457.44	88.23
3687	ITGAX	integrin subunit alpha X	19.28	up	1e-07	1e-07	633.74	32.87
3689	ITGB2	integrin subunit beta 2	6.9	up	1e-07	1e-07	3096.26	449.04
3694	ITGB6	integrin subunit beta 6	0.095	down	1e-07	1e-07	165.63	1752.09
3698	ITIH2	inter-alpha-trypsin inhibitor heavy chain 2	0.17	down	1e-07	1e-07	2.71	15.98
3700	ITIH4	inter-alpha-trypsin inhibitor heavy chain family member 4	5.89	up	1e-07	1e-07	69.69	11.82
3702	ITK	IL2 inducible T-cell kinase	7.56	up	1e-07	1e-07	154.05	20.38
3706	ITPKA	inositol-trisphosphate 3-kinase A	11.68	up	1e-07	1e-07	21.79	1.86
3709	ITPR2	inositol 1,4,5-trisphosphate receptor type 2	0.3	down	1e-07	1e-07	821.73	2704.51
3714	JAG2	jagged 2	3.5	up	1e-07	1e-07	907.99	259.52
3718	JAK3	Janus kinase 3	7.46	up	1e-07	1e-07	662	88.7
3738	KCNA3	potassium voltage-gated channel subfamily A member 3	3.34	up	1e-07	1e-07	25.12	7.52
3739	KCNA4	potassium voltage-gated channel subfamily A member 4	0.2	down	1e-07	1e-07	1.06	5.26
3752	KCND3	potassium voltage-gated channel subfamily D member 3	0.22	down	1e-07	1e-07	7.41	33.22
3753	KCNE1	potassium voltage-gated channel subfamily E regulatory subunit 1	0.021	down	1e-07	1e-07	4.03	190.45
3756	KCNH1	potassium voltage-gated channel subfamily H member 1	0.24	down	1e-07	1e-07	5.05	21.07
3758	KCNJ1	potassium voltage-gated channel subfamily J member 1	0.0017	down	1e-07	1e-07	14.8	8971.32
3759	KCNJ2	potassium voltage-gated channel subfamily J member 2	4.25	up	1e-07	1e-07	399.49	94.11
3760	KCNJ3	potassium voltage-gated channel subfamily J member 3	0.33	down	1e-07	1e-07	136.86	413.6
3766	KCNJ10	potassium voltage-gated channel subfamily J member 10	0.0064	down	1e-07	1e-07	14.67	2298.87
3767	KCNJ11	potassium voltage-gated channel subfamily J member 11	0.28	down	1e-07	1e-07	26.5	93.04
3768	KCNJ12	potassium voltage-gated channel subfamily J member 12	0.16	down	1e-07	1e-07	33.73	213.71
3769	KCNJ13	potassium voltage-gated channel subfamily J member 13	0.03	down	1e-07	1e-07	5.1	171.91
3772	KCNJ15	potassium voltage-gated channel subfamily J member 15	0.24	down	1e-07	1e-07	1024.13	4345.12
3773	KCNJ16	potassium voltage-gated channel subfamily J member 16	0.23	down	1e-07	1e-07	2809.12	12419.4
3777	KCNK3	potassium two pore domain channel subfamily K member 3	6.71	up	1e-07	1e-07	1043.76	155.45
3778	KCNMA1	potassium calcium-activated channel subfamily M alpha 1	5.4	up	1e-07	1e-07	899.25	166.62
3779	KCNMB1	potassium calcium-activated channel subfamily M regulatory beta subunit 1	3.91	up	1e-07	1e-07	204.37	52.33
3780	KCNN1	potassium calcium-activated channel subfamily N member 1	9.51	up	1e-07	1e-07	17.77	1.87
3783	KCNN4	potassium calcium-activated channel subfamily N member 4	5.18	up	1e-07	1e-07	46.34	8.95
3784	KCNQ1	potassium voltage-gated channel subfamily Q member 1	0.23	down	1e-07	1e-07	327.98	1412.13
3798	KIF5A	kinesin family member 5A	0.099	down	1e-07	1e-07	1.99	20.12
3804	KIR2DL3	killer cell immunoglobulin like receptor, two Ig domains and long cytoplasmic tail 3	3.67	up	1e-07	1e-07	4.22	1.15
3805	KIR2DL4	killer cell immunoglobulin like receptor, two Ig domains and long cytoplasmic tail 4	6.27	up	1e-07	1e-07	8.96	1.43
3809	KIR2DS4	killer cell immunoglobulin like receptor, two Ig domains and short cytoplasmic tail 4	3.07	up	1e-07	1e-07	3.57	1.17
3811	KIR3DL1	killer cell immunoglobulin like receptor, three Ig domains and long cytoplasmic tail 1	3.33	up	1e-07	1e-07	4.59	1.38
3812	KIR3DL2	killer cell immunoglobulin like receptor, three Ig domains and long cytoplasmic tail 2	3.89	up	1e-07	1e-07	4.68	1.2
3815	KIT	KIT proto-oncogene receptor tyrosine kinase	0.2	down	1e-07	1e-07	241.24	1205.66
3816	KLK1	kallikrein 1	0.011	down	1e-07	1e-07	1.69	147.56
3820	KLRB1	killer cell lectin like receptor B1	5.56	up	1e-07	1e-07	107.33	19.31
3821	KLRC1	killer cell lectin like receptor C1	4.2	up	1e-07	1e-07	8.08	1.92
3822	KLRC2	killer cell lectin like receptor C2	3.59	up	1e-07	1e-07	4.48	1.25
3823	KLRC3	killer cell lectin like receptor C3	3.93	up	1e-07	1e-07	4.69	1.19
3824	KLRD1	killer cell lectin like receptor D1	7.62	up	1e-07	1e-07	57.15	7.5
3827	KNG1	kininogen 1	0.00021	down	1e-07	1e-07	3.38	16404.2
3833	KIFC1	kinesin family member C1	6.13	up	1e-07	1e-07	108.18	17.66
3855	KRT7	keratin 7	0.048	down	1e-07	1e-07	107.57	2255.65
3887	KRT81	keratin 81	5.36	up	1e-07	1e-07	11.04	2.06
3892	KRT86	keratin 86	6.01	up	1e-07	1e-07	20.47	3.41
3897	L1CAM	L1 cell adhesion molecule	0.014	down	1e-07	1e-07	35.26	2529.96
3898	LAD1	ladinin 1	0.057	down	1e-07	1e-07	82.11	1438.37
3902	LAG3	lymphocyte activating 3	14.26	up	1e-07	1e-07	142.77	10.01
3903	LAIR1	leukocyte associated immunoglobulin like receptor 1	9.12	up	1e-07	1e-07	776.92	85.18
3904	LAIR2	leukocyte associated immunoglobulin like receptor 2	3.55	up	1e-07	1e-07	3.8	1.07
3908	LAMA2	laminin subunit alpha 2	0.21	down	1e-07	1e-07	99.13	470.53
3910	LAMA4	laminin subunit alpha 4	8.1	up	1e-07	1e-07	3745.88	462.35
3918	LAMC2	laminin subunit gamma 2	0.13	down	1e-07	1e-07	111.69	878.29
3931	LCAT	lecithin-cholesterol acyltransferase	3.37	up	1e-07	1e-07	142.31	42.24
3932	LCK	LCK proto-oncogene, Src family tyrosine kinase	4.1	up	1e-07	1e-07	280.4	68.41
3934	LCN2	lipocalin 2	0.079	down	1e-07	1e-07	4.16	52.77
3936	LCP1	lymphocyte cytosolic protein 1	4.3	up	1e-07	1e-07	3133.8	729.04
3937	LCP2	lymphocyte cytosolic protein 2	5.47	up	1e-07	1e-07	849.48	155.43
3945	LDHB	lactate dehydrogenase B	0.24	down	1e-07	1e-07	7670.32	32539.9
3948	LDHC	lactate dehydrogenase C	0.32	down	5e-07	9.34e-07	2.95	9.13
3949	LDLR	low density lipoprotein receptor	0.31	down	1e-07	1e-07	245.72	784.82
3956	LGALS1	galectin 1	4.75	up	1e-07	1e-07	4943.5	1039.79
3960	LGALS4	galectin 4	3.65	up	0.0001887	0.000291	84.01	23.04
3965	LGALS9	galectin 9	5.55	up	1e-07	1e-07	1299.13	234.25
3975	LHX1	LIM homeobox 1	0.015	down	1e-07	1e-07	1.86	128.09
4001	LMNB1	lamin B1	3.3	up	1e-07	1e-07	376.43	114.22
4008	LMO7	LIM domain 7	0.33	down	1e-07	1e-07	1116.93	3342.82
4010	LMX1B	LIM homeobox transcription factor 1 beta	0.06	down	1e-07	1e-07	3.29	54.84
4015	LOX	lysyl oxidase	15.6	up	1e-07	1e-07	4107.36	263.34
4017	LOXL2	lysyl oxidase like 2	9.03	up	1e-07	1e-07	2252.28	249.34
4045	LSAMP	limbic system-associated membrane protein	0.058	down	1e-07	1e-07	2.45	42.38
4046	LSP1	lymphocyte-specific protein 1	6.9	up	1e-07	1e-07	1015.71	147.23
4049	LTA	lymphotoxin alpha	8.69	up	1e-07	1e-07	15.85	1.82
4051	CYP4F3	cytochrome P450 family 4 subfamily F member 3	0.17	down	1e-07	1.95e-07	16.09	93.32
4056	LTC4S	leukotriene C4 synthase	3.22	up	1e-07	1e-07	53.27	16.56
4057	LTF	lactotransferrin	0.21	down	1e-07	1.95e-07	171.09	810.26
4058	LTK	leukocyte receptor tyrosine kinase	0.32	down	1e-07	1e-07	6.64	20.76
4059	BCAM	basal cell adhesion molecule (Lutheran blood group)	0.24	down	1e-07	1e-07	3847.24	16178
4060	LUM	lumican	0.22	down	1e-07	1e-07	753.22	3395
4061	LY6E	lymphocyte antigen 6 complex, locus E	3.49	up	1e-07	1e-07	4971.52	1426.07
4062	LY6H	lymphocyte antigen 6 complex, locus H	11.15	up	1e-07	1e-07	23.09	2.07
4063	LY9	lymphocyte antigen 9	8.39	up	1e-07	1e-07	50.4	6.01
4064	CD180	CD180 molecule	5.91	up	1e-07	1e-07	115.97	19.61
4068	SH2D1A	SH2 domain containing 1A	8.98	up	1e-07	1e-07	84.47	9.41
4069	LYZ	lysozyme	6.89	up	1e-07	1e-07	4396.29	637.63
4070	TACSTD2	tumor-associated calcium signal transducer 2	0.04	down	1e-07	1e-07	234.74	5912.97
4072	EPCAM	epithelial cell adhesion molecule	0.085	down	1e-07	1e-07	674.98	7986.48
4099	MAG	myelin associated glycoprotein	0.25	down	1e-07	1e-07	2.09	8.21
4118	MAL	mal, T-cell differentiation protein	0.018	down	1e-07	1e-07	162.03	8946.28
4121	MAN1A1	mannosidase alpha class 1A member 1	0.26	down	1e-07	1e-07	1222.69	4665.02
4135	MAP6	microtubule associated protein 6	0.15	down	1e-07	1e-07	57.58	375.02
4143	MAT1A	methionine adenosyltransferase 1A	0.22	down	8e-07	1.48e-06	12.16	54.33
4145	MATK	megakaryocyte-associated tyrosine kinase	7.93	up	1e-07	1e-07	96.22	12.14
4146	MATN1	matrilin 1, cartilage matrix protein	3.06	up	1e-07	1e-07	4.17	1.36
4157	MC1R	melanocortin 1 receptor	4	up	1e-07	1e-07	106.28	26.57
4162	MCAM	melanoma cell adhesion molecule	4.89	up	1e-07	1e-07	8867.58	1812.57
4166	CHST6	carbohydrate sulfotransferase 6	0.24	down	1e-07	1e-07	4.24	17.76
4168	MCF2	MCF.2 cell line derived transforming sequence	0.21	down	1e-07	1e-07	3.4	16.48
4185	ADAM11	ADAM metallopeptidase domain 11	5.05	up	1e-07	1e-07	14.05	2.78
4210	MEFV	Mediterranean fever	6.24	up	1e-07	1e-07	29.6	4.75
4232	MEST	mesoderm specific transcript	0.33	down	1e-07	1e-07	230.08	700.67
4241	MELTF	melanotransferrin	0.18	down	1e-07	1e-07	38.55	216.07
4246	SCGB2A1	secretoglobin family 2A member 1	0.14	down	1e-07	1e-07	1.83	12.93
4249	MGAT5	mannosyl (alpha-1,6-)-glycoprotein beta-1,6-N-acetyl-glucosaminyltransferase	0.26	down	1e-07	1e-07	162.84	637.03
4254	KITLG	KIT ligand	0.25	down	1e-07	1e-07	581.38	2348.05
4283	CXCL9	C-X-C motif chemokine ligand 9	14.2	up	1e-07	1e-07	1193.01	84.01
4288	MKI67	marker of proliferation Ki-67	8.88	up	1e-07	1e-07	452.49	50.98
4293	MAP3K9	mitogen-activated protein kinase kinase kinase 9	0.19	down	1e-07	1e-07	22.36	119.7
4306	NR3C2	nuclear receptor subfamily 3 group C member 2	0.14	down	1e-07	1e-07	193.81	1425.95
4316	MMP7	matrix metallopeptidase 7	0.26	down	1e-07	1.95e-07	681.24	2658.6
4318	MMP9	matrix metallopeptidase 9	21.82	up	1e-07	1e-07	362.19	16.6
4320	MMP11	matrix metallopeptidase 11	5.87	up	1e-07	1e-07	514.52	87.69
4325	MMP16	matrix metallopeptidase 16	8.09	up	1e-07	1e-07	44.75	5.53
4326	MMP17	matrix metallopeptidase 17	3.75	up	1e-07	1e-07	13.64	3.64
4329	ALDH6A1	aldehyde dehydrogenase 6 family member A1	0.078	down	1e-07	1e-07	279.8	3580.55
4332	MNDA	myeloid cell nuclear differentiation antigen	4.65	up	1e-07	1e-07	306.27	65.89
4345	CD200	CD200 molecule	3.79	up	1e-07	1e-07	806.86	212.82
4355	MPP2	membrane palmitoylated protein 2	0.15	down	1e-07	1e-07	17.52	114.28
4439	MSH5	mutS homolog 5	3.97	up	1e-07	1e-07	240.45	60.55
4481	MSR1	macrophage scavenger receptor 1	5.06	up	1e-07	1e-07	1072.67	211.87
4494	MT1F	metallothionein 1F	0.26	down	1e-07	1e-07	281.5	1090.63
4495	MT1G	metallothionein 1G	0.031	down	1e-07	1e-07	96.36	3149.96
4496	MT1H	metallothionein 1H	0.021	down	1e-07	1e-07	7.65	370.11
4499	MT1M	metallothionein 1M	0.31	down	1e-07	1e-07	23.41	76.05
4515	MTCP1	mature T-cell proliferation 1	6.83	up	1e-07	1e-07	126.43	18.52
4542	MYO1F	myosin IF	8.87	up	1e-07	1e-07	735.92	82.93
4543	MTNR1A	melatonin receptor 1A	0.15	down	1e-07	1e-07	1.29	8.44
4547	MTTP	microsomal triglyceride transfer protein	0.068	down	1e-07	1e-07	9.78	144.54
4582	MUC1	mucin 1, cell surface associated	0.21	down	1e-07	1e-07	1173.52	5566.28
4588	MUC6	mucin 6, oligomeric mucus/gel-forming	0.21	down	1e-07	1e-07	6.6	30.94
4602	MYB	MYB proto-oncogene, transcription factor	6.73	up	1e-07	1e-07	11.81	1.75
4603	MYBL1	MYB proto-oncogene like 1	3.29	up	1e-07	1e-07	129.02	39.2
4605	MYBL2	MYB proto-oncogene like 2	28.53	up	1e-07	1e-07	111.92	3.92
4608	MYBPH	myosin binding protein H	0.13	down	1e-07	1e-07	1.41	11.28
4609	MYC	v-myc avian myelocytomatosis viral oncogene homolog	3.58	up	1e-07	1e-07	1959.01	547.62
4613	MYCN	v-myc avian myelocytomatosis viral oncogene neuroblastoma derived homolog	0.23	down	1e-07	1e-07	11.43	50.03
4621	MYH3	myosin, heavy chain 3, skeletal muscle, embryonic	3.27	up	1e-07	1e-07	31.62	9.66
4625	MYH7	myosin, heavy chain 7, cardiac muscle, beta	0.33	down	1e-07	1e-07	1.03	3.16
4626	MYH8	myosin, heavy chain 8, skeletal muscle, perinatal	0.069	down	1e-07	1e-07	3.85	55.76
4628	MYH10	myosin, heavy chain 10, non-muscle	0.25	down	1e-07	1e-07	1413.85	5742.29
4634	MYL3	myosin light chain 3	0.14	down	1e-07	1e-07	17.18	121.82
4635	MYL4	myosin light chain 4	5.12	up	1e-07	1e-07	10.04	1.96
4640	MYO1A	myosin IA	3.2	up	1e-07	1e-07	3.57	1.12
4674	NAP1L2	nucleosome assembly protein 1 like 2	0.1	down	1e-07	1e-07	42.44	410.39
4675	NAP1L3	nucleosome assembly protein 1 like 3	0.32	down	1e-07	1e-07	46.25	146.05
4685	NCAM2	neural cell adhesion molecule 2	0.2	down	1e-07	1e-07	3.1	15.28
4688	NCF2	neutrophil cytosolic factor 2	4.03	up	1e-07	1e-07	344.86	85.49
4689	NCF4	neutrophil cytosolic factor 4	5.68	up	1e-07	1e-07	233.6	41.13
4741	NEFM	neurofilament, medium polypeptide	0.17	down	1e-07	1e-07	10.31	59.5
4745	NELL1	neural EGFL like 1	0.0035	down	1e-07	1e-07	1.92	551.41
4751	NEK2	NIMA related kinase 2	8	up	1e-07	1e-07	41.23	5.15
4753	NELL2	neural EGFL like 2	3.45	up	1e-07	1e-07	52.43	15.21
4803	NGF	nerve growth factor	5	up	1e-07	1e-07	134.77	26.95
4804	NGFR	nerve growth factor receptor	3.52	up	1e-07	1e-07	464.18	131.91
4807	NHLH1	nescient helix-loop-helix 1	3.84	up	1e-07	1e-07	4.89	1.27
4815	NINJ2	ninjurin 2	3.88	up	1e-07	1e-07	38.94	10.04
4818	NKG7	natural killer cell granule protein 7	13.86	up	1e-07	1e-07	462.26	33.35
4828	NMB	neuromedin B	4.74	up	1e-07	1e-07	381.64	80.58
4837	NNMT	nicotinamide N-methyltransferase	30.89	up	1e-07	1e-07	13523.2	437.81
4838	NODAL	nodal growth differentiation factor	4.02	up	1e-07	1e-07	7.41	1.84
4842	NOS1	nitric oxide synthase 1	0.031	down	1e-07	1e-07	2.4	78.35
4858	NOVA2	NOVA alternative splicing regulator 2	3.56	up	1e-07	1e-07	139.13	39.06
4868	NPHS1	NPHS1 nephrin	0.018	down	1e-07	1e-07	3.76	212.48
4885	NPTX2	neuronal pentraxin 2	224.82	up	1e-07	1e-07	1943.36	8.64
4889	NPY5R	neuropeptide Y receptor Y5	0.13	down	1e-07	1e-07	10.12	79.01
4914	NTRK1	neurotrophic receptor tyrosine kinase 1	0.32	down	1e-07	1e-07	3.48	10.89
4915	NTRK2	neurotrophic receptor tyrosine kinase 2	0.14	down	1e-07	1e-07	379.22	2654.81
4935	GPR143	G protein-coupled receptor 143	0.28	down	1e-07	1e-07	38.48	138.25
4938	OAS1	2'-5'-oligoadenylate synthetase 1	3.09	up	1e-07	1e-07	1132.32	366.17
4969	OGN	osteoglycin	0.19	down	1e-07	1e-07	25.81	134.87
4974	OMG	oligodendrocyte myelin glycoprotein	3.27	up	1e-07	1e-07	4.16	1.27
4983	OPHN1	oligophrenin 1	0.3	down	1e-07	1e-07	146.37	491.28
5008	OSM	oncostatin M	4.2	up	1e-07	1e-07	57.4	13.68
5010	CLDN11	claudin 11	0.17	down	1e-07	1e-07	31.99	192.7
5017	OVOL1	ovo like transcriptional repressor 1	0.072	down	1e-07	1e-07	21.67	300.12
5019	OXCT1	3-oxoacid CoA-transferase 1	0.19	down	1e-07	1e-07	459.88	2475.5
5027	P2RX7	purinergic receptor P2X 7	8.45	up	1e-07	1e-07	192.16	22.73
5028	P2RY1	purinergic receptor P2Y1	4.67	up	1e-07	1e-07	70.58	15.11
5032	P2RY11	purinergic receptor P2Y11	4.57	up	1e-07	1e-07	105.49	23.09
5033	P4HA1	prolyl 4-hydroxylase subunit alpha 1	3.13	up	1e-07	1e-07	3030.54	968.24
5037	PEBP1	phosphatidylethanolamine binding protein 1	0.33	down	1e-07	1e-07	9167.89	28078.7
5046	PCSK6	proprotein convertase subtilisin/kexin type 6	7.92	up	1e-07	1e-07	2306.9	291.44
5047	PAEP	progestagen associated endometrial protein	4.42	up	1e-07	1.95e-07	4.45	1.01
5053	PAH	phenylalanine hydroxylase	0.076	down	1e-07	1e-07	77.05	1009.53
5054	SERPINE1	serpin family E member 1	4.32	up	1e-07	1e-07	4497.54	1041.83
5064	PALM	paralemmin	0.31	down	1e-07	1e-07	431.23	1386.24
5067	CNTN3	contactin 3	0.029	down	1e-07	1e-07	4.98	171.88
5069	PAPPA	pappalysin 1	0.063	down	1e-07	1e-07	82.96	1314.94
5087	PBX1	PBX homeobox 1	0.27	down	1e-07	1e-07	819.88	3044.71
5095	PCCA	propionyl-CoA carboxylase alpha subunit	0.28	down	1e-07	1e-07	564.24	1984.33
5099	PCDH7	protocadherin 7	0.33	down	1e-07	1e-07	77.24	231.73
5101	PCDH9	protocadherin 9	0.054	down	1e-07	1e-07	13.41	248.88
5104	SERPINA5	serpin family A member 5	0.0049	down	1e-07	1e-07	34.87	7189.57
5105	PCK1	phosphoenolpyruvate carboxykinase 1	0.061	down	1e-07	1e-07	591.24	9752.69
5121	PCP4	Purkinje cell protein 4	0.01	down	1e-07	1e-07	2.87	282.01
5126	PCSK2	proprotein convertase subtilisin/kexin type 2	0.25	down	1e-07	1e-07	1.23	4.86
5129	CDK18	cyclin-dependent kinase 18	5.17	up	1e-07	1e-07	6201.42	1200.24
5133	PDCD1	programmed cell death 1	10.97	up	1e-07	1e-07	63.42	5.78
5136	PDE1A	phosphodiesterase 1A	0.11	down	1e-07	1e-07	219.6	2057.22
5153	PDE1B	phosphodiesterase 1B	3.63	up	1e-07	1e-07	383.17	105.58
5156	PDGFRA	platelet derived growth factor receptor alpha	0.1	down	1e-07	1e-07	162.13	1573.02
5163	PDK1	pyruvate dehydrogenase kinase 1	3.86	up	1e-07	1e-07	1336.91	346.62
5169	ENPP3	ectonucleotide pyrophosphatase/phosphodiesterase 3	45.98	up	1e-07	1e-07	4286.23	93.22
5172	SLC26A4	solute carrier family 26 member 4	0.13	down	1e-07	1e-07	14.85	116.33
5178	PEG3	paternally expressed 3	0.13	down	1e-07	1e-07	71.19	533.85
5199	CFP	complement factor properdin	3.78	up	1e-07	1e-07	69.69	18.46
5208	PFKFB2	6-phosphofructo-2-kinase/fructose-2,6-biphosphatase 2	0.19	down	1e-07	1e-07	290.79	1562.75
5210	PFKFB4	6-phosphofructo-2-kinase/fructose-2,6-biphosphatase 4	7.15	up	1e-07	1e-07	610.17	85.29
5214	PFKP	phosphofructokinase, platelet	4.18	up	1e-07	1e-07	9093.64	2176.54
5217	PFN2	profilin 2	0.31	down	1e-07	1e-07	1121.15	3671.43
5222	PGA5	pepsinogen 5, group I (pepsinogen A)	4.59	up	1e-07	1e-07	12.41	2.7
5224	PGAM2	phosphoglycerate mutase 2	0.28	down	1e-07	1e-07	38.08	134.31
5228	PGF	placental growth factor	18.99	up	1e-07	1e-07	1966.16	103.52
5239	PGM5	phosphoglucomutase 5	0.32	down	1e-07	1e-07	302.51	947.6
5243	ABCB1	ATP binding cassette subfamily B member 1	0.16	down	1e-07	1e-07	426.37	2659.98
5244	ABCB4	ATP binding cassette subfamily B member 4	3.14	up	1e-07	1e-07	74.47	23.73
5256	PHKA2	phosphorylase kinase regulatory subunit alpha 2	4.81	up	1e-07	1e-07	2789.64	579.86
5260	PHKG1	phosphorylase kinase catalytic subunit gamma 1	4.16	up	1e-07	1e-07	5.96	1.43
5267	SERPINA4	serpin family A member 4	0.031	down	1e-07	1e-07	3.62	116.91
5284	PIGR	polymeric immunoglobulin receptor	0.047	down	1e-07	1e-07	402.59	8561.19
5288	PIK3C2G	phosphatidylinositol-4-phosphate 3-kinase catalytic subunit type 2 gamma	0.0039	down	1e-07	1e-07	1.22	310.76
5307	PITX1	paired like homeodomain 1	3.53	up	1e-06	1.83e-06	5.83	1.65
5314	PKHD1	polycystic kidney and hepatic disease 1 (autosomal recessive)	0.17	down	1e-07	1e-07	548.31	3183.31
5321	PLA2G4A	phospholipase A2 group IVA	0.29	down	1e-07	1e-07	83.86	285.98
5322	PLA2G5	phospholipase A2 group V	6.38	up	1e-07	1e-07	9.41	1.48
5324	PLAG1	PLAG1 zinc finger	0.18	down	1e-07	1e-07	20.24	114.86
5327	PLAT	plasminogen activator, tissue type	0.26	down	1e-07	1e-07	867.44	3372.53
5328	PLAU	plasminogen activator, urokinase	0.25	down	1e-07	1e-07	811.67	3216.49
5329	PLAUR	plasminogen activator, urokinase receptor	3.76	up	1e-07	1e-07	428.49	113.9
5330	PLCB2	phospholipase C beta 2	6.16	up	1e-07	1e-07	459.04	74.46
5334	PLCL1	phospholipase C like 1	0.11	down	1e-07	1e-07	290.92	2554.06
5336	PLCG2	phospholipase C gamma 2	0.29	down	1e-07	1e-07	607.18	2114.08
5340	PLG	plasminogen	0.011	down	1e-07	1e-07	7.49	666.63
5341	PLEK	pleckstrin	6.05	up	1e-07	1e-07	699.09	115.53
5347	PLK1	polo like kinase 1	9.1	up	1e-07	1e-07	97.26	10.68
5349	FXYD3	FXYD domain containing ion transport regulator 3	0.17	down	1e-07	1e-07	11.96	68.33
5352	PLOD2	procollagen-lysine,2-oxoglutarate 5-dioxygenase 2	3.31	up	1e-07	1e-07	6412.38	1935.46
5354	PLP1	proteolipid protein 1	0.16	down	1e-07	1e-07	1.86	11.48
5364	PLXNB1	plexin B1	0.33	down	1e-07	1e-07	1212.56	3658.39
5365	PLXNB3	plexin B3	5.72	up	1e-07	1e-07	54.12	9.46
5367	PMCH	pro-melanin concentrating hormone	6.55	up	1e-07	1e-07	6.88	1.05
5375	PMP2	peripheral myelin protein 2	0.29	down	1e-07	1e-07	1.31	4.58
5396	PRRX1	paired related homeobox 1	3.2	up	1e-07	1e-07	234.04	73.25
5409	PNMT	phenylethanolamine N-methyltransferase	0.13	down	1e-07	1e-07	1.42	10.8
5413	SEPT5	septin 5	4.08	up	1e-07	1e-07	534.25	130.81
5427	POLE2	polymerase (DNA) epsilon 2, accessory subunit	3.28	up	1e-07	1e-07	18.65	5.69
5446	PON3	paraoxonase 3	0.15	down	1e-07	1e-07	5.73	37.79
5452	POU2F2	POU class 2 homeobox 2	6.17	up	1e-07	1e-07	140.24	22.73
5456	POU3F4	POU class 3 homeobox 4	0.059	down	1e-07	1e-07	1.01	17.15
5460	POU5F1	POU class 5 homeobox 1	10.45	up	1e-07	1e-07	262.96	25.16
5462	POU5F1B	POU class 5 homeobox 1B	4.01	up	1e-07	1e-07	69.12	17.23
5475	PPEF1	protein phosphatase with EF-hand domain 1	7.75	up	1e-07	1e-07	12.15	1.57
5502	PPP1R1A	protein phosphatase 1 regulatory inhibitor subunit 1A	0.026	down	1e-07	1e-07	74.38	2809.34
5507	PPP1R3C	protein phosphatase 1 regulatory subunit 3C	3.69	up	1e-07	1e-07	1386.01	375.98
5521	PPP2R2B	protein phosphatase 2 regulatory subunit Bbeta	0.18	down	1e-07	1e-07	32.2	180.19
5540	NPY4R	neuropeptide Y receptor Y4	3.34	up	1e-07	1e-07	4.12	1.24
5551	PRF1	perforin 1	8.13	up	1e-07	1e-07	464.89	57.2
5553	PRG2	proteoglycan 2, bone marrow (natural killer cell activator, eosinophil granule major basic protein)	9.57	up	1e-07	1e-07	14.37	1.5
5569	PKIA	protein kinase (cAMP-dependent, catalytic) inhibitor alpha	0.28	down	1e-07	1e-07	54.45	196.7
5576	PRKAR2A	protein kinase cAMP-dependent type II regulatory subunit alpha	0.32	down	1e-07	1e-07	157.71	485.42
5577	PRKAR2B	protein kinase cAMP-dependent type II regulatory subunit beta	0.2	down	1e-07	1e-07	118.08	585.29
5588	PRKCQ	protein kinase C theta	0.24	down	1e-07	1e-07	112.91	462.54
5593	PRKG2	protein kinase, cGMP-dependent, type II	0.28	down	1e-07	1.95e-07	8.78	31.58
5596	MAPK4	mitogen-activated protein kinase 4	0.0094	down	1e-07	1e-07	2.94	311.62
5618	PRLR	prolactin receptor	0.19	down	1e-07	1e-07	152.66	791.85
5624	PROC	protein C, inactivator of coagulation factors Va and VIIIa	0.1	down	1e-07	1e-07	14.19	139.13
5629	PROX1	prospero homeobox 1	0.035	down	1e-07	1e-07	6.31	180.72
5639	PRRG2	proline rich and Gla domain 2	0.054	down	1e-07	1e-07	11.84	218.74
5646	PRSS3	protease, serine 3	0.17	down	1e-07	1e-07	2.92	17.32
5648	MASP1	mannan binding lectin serine peptidase 1	3.77	up	1e-07	1e-07	663.01	176.05
5649	RELN	reelin	0.1	down	1e-07	1e-07	22.81	222.33
5650	KLK7	kallikrein related peptidase 7	0.031	down	1e-07	1e-07	1.38	44.09
5652	PRSS8	protease, serine 8	0.22	down	1e-07	1e-07	548.96	2499.64
5653	KLK6	kallikrein related peptidase 6	0.019	down	1e-07	1e-07	1.68	86.11
5672	PSG4	pregnancy specific beta-1-glycoprotein 4	0.22	down	1e-07	1e-07	1.6	7.34
5673	PSG5	pregnancy specific beta-1-glycoprotein 5	0.17	down	1e-07	1e-07	1.1	6.62
5696	PSMB8	proteasome subunit beta 8	3.27	up	1e-07	1e-07	3211.46	982.06
5698	PSMB9	proteasome subunit beta 9	4.96	up	1e-07	1e-07	1262.04	254.43
5699	PSMB10	proteasome subunit beta 10	3.21	up	1e-07	1e-07	1470.71	458.73
5729	PTGDR	prostaglandin D2 receptor (DP)	7.89	up	1e-07	1e-07	33.9	4.29
5730	PTGDS	prostaglandin D2 synthase	0.26	down	1e-07	1e-07	198.75	750.65
5731	PTGER1	prostaglandin E receptor 1	0.019	down	1e-07	1e-07	2.36	124.65
5733	PTGER3	prostaglandin E receptor 3	0.079	down	1e-07	1e-07	601.8	7590.68
5737	PTGFR	prostaglandin F receptor	0.16	down	1e-07	1e-07	43.08	262.28
5744	PTHLH	parathyroid hormone-like hormone	55.38	up	1e-07	1e-07	343.36	6.2
5745	PTH1R	parathyroid hormone 1 receptor	0.085	down	1e-07	1e-07	184.77	2178.78
5774	PTPN3	protein tyrosine phosphatase, non-receptor type 3	0.31	down	1e-07	1e-07	849.39	2754.16
5778	PTPN7	protein tyrosine phosphatase, non-receptor type 7	5.09	up	1e-07	1e-07	235.84	46.35
5783	PTPN13	protein tyrosine phosphatase, non-receptor type 13	0.22	down	1e-07	1e-07	698.93	3222.01
5788	PTPRC	protein tyrosine phosphatase, receptor type C	4.75	up	1e-07	1e-07	1532.16	322.27
5789	PTPRD	protein tyrosine phosphatase, receptor type D	0.32	down	1.3e-06	2.36e-06	216.32	666.44
5790	PTPRCAP	protein tyrosine phosphatase, receptor type C associated protein	8.31	up	1e-07	1e-07	301.4	36.28
5791	PTPRE	protein tyrosine phosphatase, receptor type E	3.75	up	1e-07	1e-07	807.58	215.16
5794	PTPRH	protein tyrosine phosphatase, receptor type H	3.26	up	1.77e-05	2.96e-05	11.53	3.54
5798	PTPRN	protein tyrosine phosphatase, receptor type N	8.8	up	1e-07	1e-07	13.24	1.5
5800	PTPRO	protein tyrosine phosphatase, receptor type O	0.31	down	3.9e-06	6.84e-06	156.51	501.01
5816	PVALB	parvalbumin	0.0076	down	1e-07	1e-07	2.5	330.5
5836	PYGL	phosphorylase, glycogen, liver	4.31	up	1e-07	1e-07	1482.86	344.23
5865	RAB3B	RAB3B, member RAS oncogene family	0.15	down	1e-07	1e-07	1.49	9.68
5880	RAC2	ras-related C3 botulinum toxin substrate 2 (rho family, small GTP binding protein Rac2)	6.11	up	1e-07	1e-07	851.08	139.4
5888	RAD51	RAD51 recombinase	4.1	up	1e-07	1e-07	42.54	10.38
5897	RAG2	recombination activating gene 2	0.3	down	1e-07	1e-07	1	3.34
5909	RAP1GAP	RAP1 GTPase activating protein	0.099	down	1e-07	1e-07	511.98	5170.21
5948	RBP2	retinol binding protein 2	0.075	down	1e-07	1e-07	1.01	13.49
5950	RBP4	retinol binding protein 4	0.24	down	6.3e-06	1.09e-05	202.49	858.83
5959	RDH5	retinol dehydrogenase 5	3.71	up	1e-07	1e-07	322.83	87.11
5967	REG1A	regenerating family member 1 alpha	17.36	up	1e-07	1e-07	286.48	16.5
5968	REG1B	regenerating family member 1 beta	4.04	up	1e-07	1e-07	5.24	1.3
5996	RGS1	regulator of G-protein signaling 1	12.67	up	1e-07	1e-07	2060.35	162.62
6000	RGS7	regulator of G-protein signaling 7	0.11	down	1e-07	1e-07	2.71	24.1
6001	RGS10	regulator of G-protein signaling 10	3.45	up	1e-07	1e-07	481.65	139.74
6003	RGS13	regulator of G-protein signaling 13	3.43	up	1e-07	1e-07	4.92	1.44
6036	RNASE2	ribonuclease A family member 2	8.55	up	1e-07	1e-07	24.47	2.86
6039	RNASE6	ribonuclease A family member k6	3.58	up	1e-07	1e-07	389.18	108.79
6096	RORB	RAR related orphan receptor B	0.23	down	1e-07	1e-07	1.81	7.97
6098	ROS1	ROS proto-oncogene 1, receptor tyrosine kinase	0.078	down	1e-07	1e-07	1.43	18.23
6101	RP1	retinitis pigmentosa 1 (autosomal dominant)	0.27	down	1e-07	1e-07	6.18	22.9
6173	RPL36A	ribosomal protein L36a	3.57	up	1e-07	1e-07	65.96	18.48
6236	RRAD	RRAD, Ras related glycolysis inhibitor and calcium channel regulator	3.56	up	1e-07	1e-07	1058.8	297.21
6241	RRM2	ribonucleotide reductase regulatory subunit M2	8.19	up	1e-07	1e-07	261.87	31.97
6272	SORT1	sortilin 1	0.32	down	1e-07	1e-07	2296.34	7250.84
6273	S100A2	S100 calcium binding protein A2	0.046	down	1e-07	1e-07	42.38	926.46
6274	S100A3	S100 calcium binding protein A3	3.28	up	1e-07	1e-07	40.68	12.39
6276	S100A5	S100 calcium binding protein A5	0.27	down	1e-07	1e-07	1.22	4.56
6279	S100A8	S100 calcium binding protein A8	3.87	up	1e-07	1e-07	157.06	40.57
6283	S100A12	S100 calcium binding protein A12	3.07	up	1e-07	1e-07	9.24	3.01
6288	SAA1	serum amyloid A1	6.52	up	4.2e-06	7.35e-06	58.8	9.02
6289	SAA2	serum amyloid A2	3.54	up	0.0006432	0.000944	19.86	5.61
6291	SAA4	serum amyloid A4, constitutive	3.08	up	2.8e-06	4.96e-06	3.53	1.15
6296	ACSM3	acyl-CoA synthetase medium-chain family member 3	0.3	down	1e-07	1e-07	445.9	1465.57
6319	SCD	stearoyl-CoA desaturase (delta-9-desaturase)	12.62	up	1e-07	1e-07	9705.04	769.19
6324	SCN1B	sodium voltage-gated channel beta subunit 1	4.02	up	1e-07	1e-07	330.35	82.26
6326	SCN2A	sodium voltage-gated channel alpha subunit 2	0.036	down	1e-07	1e-07	7.59	210.92
6327	SCN2B	sodium voltage-gated channel beta subunit 2	0.042	down	1e-07	1e-07	2.26	53.39
6328	SCN3A	sodium voltage-gated channel alpha subunit 3	0.13	down	1e-07	1e-07	7.98	62.9
6332	SCN7A	sodium voltage-gated channel alpha subunit 7	0.04	down	1e-07	1e-07	1.44	35.65
6337	SCNN1A	sodium channel epithelial 1 alpha subunit	0.024	down	1e-07	1e-07	211.38	8790.2
6338	SCNN1B	sodium channel epithelial 1 beta subunit	0.014	down	1e-07	1e-07	25.24	1865.79
6339	SCNN1D	sodium channel epithelial 1 delta subunit	5.4	up	1e-07	1e-07	42.21	7.82
6340	SCNN1G	sodium channel epithelial 1 gamma subunit	0.0026	down	1e-07	1e-07	10.24	3869.13
6344	SCTR	secretin receptor	0.17	down	1e-07	1e-07	23.56	140.14
6345	SRL	sarcalumenin	0.26	down	1e-07	1e-07	32.75	127.88
6348	CCL3	C-C motif chemokine ligand 3	4.32	up	1e-07	1e-07	146.58	33.91
6351	CCL4	C-C motif chemokine ligand 4	7.63	up	1e-07	1e-07	259.34	33.99
6352	CCL5	C-C motif chemokine ligand 5	11.1	up	1e-07	1e-07	1316.95	118.59
6356	CCL11	C-C motif chemokine ligand 11	0.13	down	1e-07	1e-07	3.96	29.88
6362	CCL18	C-C motif chemokine ligand 18	36.31	up	1e-07	1e-07	93.38	2.57
6364	CCL20	C-C motif chemokine ligand 20	9.36	up	1e-07	1e-07	154.96	16.56
6367	CCL22	C-C motif chemokine ligand 22	3.96	up	1e-07	1e-07	25.49	6.44
6373	CXCL11	C-X-C motif chemokine ligand 11	12.39	up	1e-07	1e-07	107.31	8.66
6374	CXCL5	C-X-C motif chemokine ligand 5	6.61	up	1e-07	1e-07	25.8	3.9
6375	XCL1	X-C motif chemokine ligand 1	7.35	up	1e-07	1e-07	21.45	2.92
6401	SELE	selectin E	0.31	down	1e-07	1e-07	58.9	192.4
6404	SELPLG	selectin P ligand	6.05	up	1e-07	1e-07	682.79	112.89
6407	SEMG2	semenogelin II	0.063	down	1e-07	1e-07	1	15.92
6422	SFRP1	secreted frizzled related protein 1	0.0069	down	1e-07	1e-07	69.45	10070.6
6439	SFTPB	surfactant protein B	0.19	down	1e-07	1e-07	1.73	8.95
6447	SCG5	secretogranin V	3.08	up	1.4e-06	2.54e-06	37.81	12.26
6452	SH3BP2	SH3 domain binding protein 2	3.26	up	1e-07	1e-07	3402.7	1044.74
6456	SH3GL2	SH3 domain containing GRB2 like 2, endophilin A1	0.013	down	1e-07	1e-07	4.12	325.06
6457	SH3GL3	SH3 domain containing GRB2 like endophilin A3	0.15	down	1e-07	1e-07	1.51	10.28
6462	SHBG	sex hormone binding globulin	0.17	down	1e-07	1e-07	3.5	20.86
6472	SHMT2	serine hydroxymethyltransferase 2	4.33	up	1e-07	1e-07	4457.17	1028.25
6474	SHOX2	short stature homeobox 2	4.42	up	1e-07	1e-07	5.82	1.31
6480	ST6GAL1	ST6 beta-galactoside alpha-2,6-sialyltransferase 1	0.18	down	1e-07	1e-07	2054.78	11712.2
6492	SIM1	single-minded family bHLH transcription factor 1	0.02	down	1e-07	1e-07	15.09	758.58
6493	SIM2	single-minded family bHLH transcription factor 2	0.05	down	1e-07	1e-07	27.75	555.96
6495	SIX1	SIX homeobox 1	6.54	up	1e-07	1e-07	32.12	4.91
6503	SLA	Src-like-adaptor	3.73	up	1e-07	1e-07	708.12	189.72
6504	SLAMF1	signaling lymphocytic activation molecule family member 1	4.83	up	1e-07	1e-07	33.13	6.86
6507	SLC1A3	solute carrier family 1 member 3	8.01	up	1e-07	1e-07	354.79	44.32
6508	SLC4A3	solute carrier family 4 member 3	0.21	down	1e-07	1e-07	28.19	133.47
6509	SLC1A4	solute carrier family 1 member 4	4.08	up	1e-07	1e-07	772.6	189.5
6513	SLC2A1	solute carrier family 2 member 1	4.25	up	1e-07	1e-07	5955.95	1401.96
6515	SLC2A3	solute carrier family 2 member 3	4.87	up	1e-07	1e-07	2656.55	545.21
6518	SLC2A5	solute carrier family 2 member 5	6.37	up	1e-07	1e-07	1579.15	247.8
6521	SLC4A1	solute carrier family 4 member 1 (Diego blood group)	0.0013	down	1e-07	1e-07	5.59	4399.68
6524	SLC5A2	solute carrier family 5 member 2	0.034	down	1e-07	1e-07	5.23	155.04
6526	SLC5A3	solute carrier family 5 member 3	0.22	down	1e-07	1e-07	1778.95	8050.46
6527	SLC5A4	solute carrier family 5 member 4	3.09	up	1e-07	1e-07	14.93	4.84
6529	SLC6A1	solute carrier family 6 member 1	6.06	up	1e-07	1e-07	146.78	24.23
6530	SLC6A2	solute carrier family 6 member 2	0.18	down	1e-07	1e-07	1.08	6.16
6531	SLC6A3	solute carrier family 6 member 3	222.85	up	1e-07	1e-07	1408.15	6.32
6532	SLC6A4	solute carrier family 6 member 4	0.077	down	1e-07	1e-07	1.8	23.28
6535	SLC6A8	solute carrier family 6 member 8	3.36	up	1e-07	1e-07	8631.41	2569.47
6545	SLC7A4	solute carrier family 7 member 4	0.17	down	1e-07	1e-07	1.95	11.52
6549	SLC9A2	solute carrier family 9 member A2	0.0089	down	1e-07	1e-07	3.97	446.54
6550	SLC9A3	solute carrier family 9 member A3	0.012	down	1e-07	1e-07	29.78	2425.06
6553	SLC9A5	solute carrier family 9 member A5	4.28	up	1e-07	1e-07	21.79	5.09
6556	SLC11A1	solute carrier family 11 member 1	5.26	up	1e-07	1e-07	197.7	37.61
6557	SLC12A1	solute carrier family 12 member 1	0.00026	down	1e-07	1e-07	11.62	44447
6559	SLC12A3	solute carrier family 12 member 3	0.0017	down	1e-07	1e-07	6.15	3596.94
6561	SLC13A1	solute carrier family 13 member 1	0.2	down	3.02e-05	4.96e-05	95.69	470.35
6563	SLC14A1	solute carrier family 14 member 1 (Kidd blood group)	0.14	down	1e-07	1e-07	125.01	890.11
6564	SLC15A1	solute carrier family 15 member 1	0.24	down	2e-07	3.83e-07	32.92	139.52
6565	SLC15A2	solute carrier family 15 member 2	0.061	down	1e-07	1e-07	44.12	728.46
6566	SLC16A1	solute carrier family 16 member 1	5.81	up	1e-07	1e-07	2022.48	348.16
6569	SLC34A1	solute carrier family 34 member 1	0.024	down	1e-07	1e-07	9.06	381.55
6572	SLC18A3	solute carrier family 18 member A3	4.09	up	3e-07	5.69e-07	4.09	1
6579	SLCO1A2	solute carrier organic anion transporter family member 1A2	0.1	down	1e-07	1e-07	2.72	26.95
6581	SLC22A3	solute carrier family 22 member 3	0.25	down	1e-07	1e-07	137.09	539.28
6590	SLPI	secretory leukocyte peptidase inhibitor	0.097	down	1e-07	1e-07	60.69	627.48
6614	SIGLEC1	sialic acid binding Ig like lectin 1	9.4	up	1e-07	1e-07	422.1	44.89
6616	SNAP25	synaptosome associated protein 25kDa	3.79	up	1e-07	1e-07	89.62	23.63
6652	SORD	sorbitol dehydrogenase	0.26	down	1e-07	1e-07	378.63	1449.29
6653	SORL1	sortilin-related receptor, L(DLR class) A repeats containing	0.33	down	1e-07	1e-07	2431.67	7426.71
6664	SOX11	SRY-box 11	47.49	up	1e-07	1e-07	84.78	1.79
6676	SPAG4	sperm associated antigen 4	23.45	up	1e-07	1e-07	733.25	31.27
6678	SPARC	secreted protein acidic and cysteine rich	3.28	up	1e-07	1e-07	51599.8	15724
6688	SPI1	Spi-1 proto-oncogene	6.73	up	1e-07	1e-07	681.34	101.23
6689	SPIB	Spi-B transcription factor	4	up	1e-07	1e-07	9.97	2.49
6690	SPINK1	serine peptidase inhibitor, Kazal type 1	0.12	down	1e-07	1e-07	15.01	127.92
6693	SPN	sialophorin	5.47	up	1e-07	1e-07	345.23	63.14
6710	SPTB	spectrin beta, erythrocytic	0.22	down	1e-07	1e-07	81.25	366.54
6712	SPTBN2	spectrin beta, non-erythrocytic 2	0.01	down	1e-07	1e-07	47.94	4640.32
6751	SSTR1	somatostatin receptor 1	0.29	down	1e-07	1e-07	52.53	183.37
6755	SSTR5	somatostatin receptor 5	0.12	down	1e-07	1e-07	1.71	14.6
6768	ST14	suppression of tumorigenicity 14	0.26	down	1e-07	1e-07	775.25	2949.33
6769	STAC	SH3 and cysteine rich domain	0.33	down	1e-07	1e-07	27.88	85.14
6775	STAT4	signal transducer and activator of transcription 4	6.02	up	1e-07	1e-07	104.67	17.4
6820	SULT2B1	sulfotransferase family 2B member 1	0.21	down	1e-07	1e-07	7.11	33.48
6846	XCL2	X-C motif chemokine ligand 2	8.34	up	1e-07	1e-07	22.95	2.75
6854	SYN2	synapsin II	0.088	down	1e-07	1e-07	3.59	41.05
6855	SYP	synaptophysin	0.29	down	1e-07	1e-07	38.93	135.22
6857	SYT1	synaptotagmin 1	0.14	down	1e-07	1e-07	11.32	83.3
6863	TAC1	tachykinin precursor 1	0.16	down	1e-07	1e-07	1.4	8.54
6869	TACR1	tachykinin receptor 1	0.17	down	1e-07	1e-07	12.64	72.37
6890	TAP1	transporter 1, ATP-binding cassette, sub-family B (MDR/TAP)	3.97	up	1e-07	1e-07	4069.39	1025.52
6892	TAPBP	TAP binding protein (tapasin)	3.35	up	1e-07	1e-07	8711.85	2599.25
6910	TBX5	T-box 5	3.47	up	4e-07	7.53e-07	3.47	1
6913	TBX15	T-box 15	12.66	up	1e-07	1e-07	83.75	6.62
6916	TBXAS1	thromboxane A synthase 1	4.33	up	1e-07	1e-07	541.2	125.12
6926	TBX3	T-box 3	0.24	down	1e-07	1e-07	153.58	648.61
6943	TCF21	transcription factor 21	0.079	down	1e-07	1e-07	92.21	1170.1
6997	TDGF1	teratocarcinoma-derived growth factor 1	0.0077	down	1e-07	1e-07	2.35	306.03
6999	TDO2	tryptophan 2,3-dioxygenase	3.94	up	1e-07	1e-07	19.98	5.06
7010	TEK	TEK receptor tyrosine kinase	0.25	down	1e-07	1e-07	555.77	2206.23
7018	TF	transferrin	5.02	up	5e-07	9.34e-07	41.68	8.31
7020	TFAP2A	transcription factor AP-2 alpha	0.07	down	1e-07	1e-07	26.62	381.12
7021	TFAP2B	transcription factor AP-2 beta	0.0028	down	1e-07	1e-07	1.78	636.93
7022	TFAP2C	transcription factor AP-2 gamma	0.12	down	1e-07	1e-07	4.71	39.56
7036	TFR2	transferrin receptor 2	10.54	up	1e-07	1e-07	19.81	1.88
7040	TGFB1	transforming growth factor beta 1	3.52	up	1e-07	1e-07	3045.13	864.17
7045	TGFBI	transforming growth factor beta induced	9.01	up	1e-07	1e-07	14243.8	1580.58
7049	TGFBR3	transforming growth factor beta receptor 3	0.3	down	1e-07	1e-07	800.84	2661.76
7062	TCHH	trichohyalin	3.34	up	1e-07	1e-07	14.87	4.46
7068	THRB	thyroid hormone receptor beta	0.17	down	1e-07	1e-07	183.25	1077.92
7069	THRSP	thyroid hormone responsive	0.19	down	1e-07	1e-07	3.62	19.5
7076	TIMP1	TIMP metallopeptidase inhibitor 1	5.21	up	1e-07	1e-07	8756.16	1680.81
7097	TLR2	toll like receptor 2	3.2	up	1e-07	1e-07	581.04	181.82
7101	NR2E1	nuclear receptor subfamily 2 group E member 1	3.75	up	2e-07	3.83e-07	6.96	1.86
7103	TSPAN8	tetraspanin 8	0.012	down	1e-07	1e-07	11.22	932.25
7113	TMPRSS2	transmembrane protease, serine 2	0.0043	down	1e-07	1e-07	9.74	2267.61
7127	TNFAIP2	TNF alpha induced protein 2	3.02	up	1e-07	1e-07	2001.85	663.49
7130	TNFAIP6	TNF alpha induced protein 6	119.24	up	1e-07	1e-07	581.02	4.87
7133	TNFRSF1B	tumor necrosis factor receptor superfamily member 1B	3.04	up	1e-07	1e-07	1704.18	559.84
7134	TNNC1	troponin C1, slow skeletal and cardiac type	0.026	down	1e-07	1e-07	2.56	99.02
7135	TNNI1	troponin I1, slow skeletal type	0.027	down	1e-07	1e-07	5.2	195.36
7136	TNNI2	troponin I2, fast skeletal type	5.84	up	1e-07	1e-07	7.79	1.33
7138	TNNT1	troponin T1, slow skeletal type	3.75	up	1.3e-06	2.36e-06	4.9	1.31
7139	TNNT2	troponin T2, cardiac type	0.018	down	1e-07	1e-07	1.66	92.11
7153	TOP2A	topoisomerase (DNA) II alpha	8.65	up	1e-07	1e-07	428.52	49.54
7161	TP73	tumor protein p73	6.43	up	1e-07	1e-07	8.9	1.38
7164	TPD52L1	tumor protein D52-like 1	0.25	down	1e-07	1e-07	219.04	889.56
7177	TPSAB1	tryptase alpha/beta 1	9.55	up	1e-07	1e-07	224.22	23.49
7180	CRISP2	cysteine rich secretory protein 2	0.17	down	1e-07	1e-07	1.09	6.37
7226	TRPM2	transient receptor potential cation channel subfamily M member 2	10.82	up	1e-07	1e-07	284.99	26.34
7253	TSHR	thyroid stimulating hormone receptor	4.41	up	1e-07	1e-07	14.02	3.18
7272	TTK	TTK protein kinase	5.68	up	1e-07	1e-07	40.57	7.15
7274	TTPA	tocopherol (alpha) transfer protein	0.17	down	1e-07	1e-07	1.13	6.61
7276	TTR	transthyretin	0.09	down	1e-07	1e-07	2.16	24.02
7278	TUBA3C	tubulin alpha 3c	3.13	up	1e-07	1.95e-07	3.41	1.09
7293	TNFRSF4	tumor necrosis factor receptor superfamily member 4	16.9	up	1e-07	1e-07	153.9	9.11
7298	TYMS	thymidylate synthetase	4.89	up	1e-07	1e-07	673.74	137.84
7305	TYROBP	TYRO protein tyrosine kinase binding protein	8.31	up	1e-07	1e-07	1575.36	189.65
7306	TYRP1	tyrosinase related protein 1	0.0074	down	1e-07	1e-07	1.77	240.64
7345	UCHL1	ubiquitin C-terminal hydrolase L1	0.097	down	1e-07	1e-07	139.52	1441.48
7348	UPK1B	uroplakin 1B	0.079	down	1e-07	1e-07	8.73	110.13
7349	UCN	urocortin	4.51	up	1e-07	1e-07	5.49	1.22
7368	UGT8	UDP glycosyltransferase 8	0.15	down	1e-07	1e-07	201.19	1367.24
7369	UMOD	uromodulin	4e-05	down	1e-07	1e-07	3.73	93922.1
7409	VAV1	vav guanine nucleotide exchange factor 1	8.36	up	1e-07	1e-07	255.15	30.54
7412	VCAM1	vascular cell adhesion molecule 1	3.24	up	1e-07	1e-07	9461.54	2923.65
7421	VDR	vitamin D (1,25- dihydroxyvitamin D3) receptor	0.3	down	1e-07	1e-07	288.72	974.97
7422	VEGFA	vascular endothelial growth factor A	10.17	up	1e-07	1e-07	28806.7	2831.19
7431	VIM	vimentin	5.79	up	1e-07	1e-07	78572.3	13562
7432	VIP	vasoactive intestinal peptide	3.21	up	1e-07	1e-07	5.52	1.72
7434	VIPR2	vasoactive intestinal peptide receptor 2	0.33	down	1e-07	1e-07	7.9	23.71
7439	BEST1	bestrophin 1	5.16	up	1e-07	1e-07	112.1	21.72
7447	VSNL1	visinin like 1	0.071	down	1e-07	1e-07	1.79	25.24
7448	VTN	vitronectin	0.33	down	6e-06	1.04e-05	10.42	31.15
7450	VWF	von Willebrand factor	7.68	up	1e-07	1e-07	16556.3	2155.69
7454	WAS	Wiskott-Aldrich syndrome	6.37	up	1e-07	1e-07	343.56	53.92
7456	WIPF1	WAS/WASL interacting protein family member 1	3.1	up	1e-07	1e-07	2262.85	730.2
7462	LAT2	linker for activation of T-cells family member 2	6.35	up	1e-07	1e-07	318.42	50.14
7472	WNT2	Wnt family member 2	0.25	down	1e-07	1e-07	3.06	12.01
7476	WNT7A	Wnt family member 7A	0.089	down	1e-07	1e-07	1.32	14.82
7477	WNT7B	Wnt family member 7B	0.06	down	1e-07	1e-07	5.36	89.99
7479	WNT8B	Wnt family member 8B	0.13	down	1e-07	1e-07	1.22	9.22
7480	WNT10B	Wnt family member 10B	3.95	up	1e-07	1e-07	5.19	1.32
7481	WNT11	Wnt family member 11	0.28	down	1e-07	1e-07	8.1	29.39
7484	WNT9B	Wnt family member 9B	0.049	down	1e-07	1e-07	5.73	116.19
7490	WT1	Wilms tumor 1	0.12	down	1e-07	1e-07	26.79	215.51
7504	XK	X-linked Kx blood group	0.13	down	1e-07	1e-07	12.77	100.06
7512	XPNPEP2	X-prolyl aminopeptidase (aminopeptidase P) 2, membrane-bound	0.022	down	1e-07	1e-07	20.43	941.28
7516	XRCC2	X-ray repair complementing defective repair in Chinese hamster cells 2	3.42	up	1e-07	1e-07	20.65	6.03
7535	ZAP70	zeta chain of T cell receptor associated protein kinase 70kDa	16.12	up	1e-07	1e-07	146.76	9.1
7634	ZNF80	zinc finger protein 80	4.77	up	1e-07	1e-07	6.13	1.28
7780	SLC30A2	solute carrier family 30 member 2	0.033	down	1e-07	1e-07	8.59	261.74
7805	LAPTM5	lysosomal protein transmembrane 5	7.51	up	1e-07	1e-07	6564.21	873.58
7809	BSND	barttin CLCNK type accessory beta subunit	0.0029	down	1e-07	1e-07	1.23	431.07
7827	NPHS2	NPHS2 podocin	0.0045	down	1e-07	1e-07	1.99	439.86
7832	BTG2	BTG family member 2	0.22	down	1e-07	1e-07	2051.97	9161.35
7837	PXDN	peroxidasin	3.66	up	1e-07	1e-07	2696.98	737.22
7851	MALL	mal, T-cell differentiation protein like	3.68	up	1e-07	1e-07	1171.61	318.55
7852	CXCR4	C-X-C motif chemokine receptor 4	9.54	up	1e-07	1e-07	4600.55	482.37
7857	SCG2	secretogranin II	11.18	up	1e-07	1e-07	93.63	8.38
7869	SEMA3B	semaphorin 3B	0.26	down	1e-07	1e-07	321.19	1218.63
7903	ST8SIA4	ST8 alpha-N-acetyl-neuraminide alpha-2,8-sialyltransferase 4	13.06	up	1e-07	1e-07	1101.87	84.37
7940	LST1	leukocyte specific transcript 1	6.37	up	1e-07	1e-07	263.01	41.26
7941	PLA2G7	phospholipase A2 group VII	26.99	up	1e-07	1e-07	123.24	4.57
8000	PSCA	prostate stem cell antigen	0.1	down	1e-07	1e-07	1.97	19.79
8038	ADAM12	ADAM metallopeptidase domain 12	5.29	up	1e-07	1e-07	204.61	38.67
8092	ALX1	ALX homeobox 1	0.12	down	1e-07	1e-07	2.53	20.57
8120	AP3B2	adaptor related protein complex 3 beta 2 subunit	0.29	down	1e-07	1e-07	9.4	32.61
8128	ST8SIA2	ST8 alpha-N-acetyl-neuraminide alpha-2,8-sialyltransferase 2	0.31	down	1e-07	1e-07	1.77	5.66
8170	SLC14A2	solute carrier family 14 member 2	0.031	down	1e-07	1e-07	1.83	59.6
8318	CDC45	cell division cycle 45	15.25	up	1e-07	1e-07	36.55	2.4
8320	EOMES	eomesodermin	11.57	up	1e-07	1e-07	69.74	6.03
8336	HIST1H2AM	histone cluster 1, H2am	3.49	up	1e-07	1e-07	4.24	1.21
8357	HIST1H3H	histone cluster 1, H3h	4.01	up	1e-07	1e-07	7.29	1.82
8363	HIST1H4J	histone cluster 1, H4j	4.42	up	1e-07	1e-07	14.28	3.23
8395	PIP5K1B	phosphatidylinositol-4-phosphate 5-kinase type 1 beta	0.15	down	1e-07	1e-07	41.9	285.04
8416	ANXA9	annexin A9	0.15	down	1e-07	1e-07	89.07	587.09
8431	NR0B2	nuclear receptor subfamily 0 group B member 2	0.0059	down	1e-07	1e-07	1.26	214.82
8438	RAD54L	RAD54-like (S. cerevisiae)	5.66	up	1e-07	1e-07	38.3	6.76
8447	DOC2B	double C2 domain beta	0.25	down	1e-07	1e-07	11.73	47.61
8448	DOC2A	double C2 domain alpha	87.52	up	1e-07	1e-07	289.18	3.3
8456	FOXN1	forkhead box N1	0.29	down	1e-07	1e-07	1.22	4.24
8477	GPR65	G protein-coupled receptor 65	4.93	up	1e-07	1e-07	155.93	31.64
8490	RGS5	regulator of G-protein signaling 5	4.13	up	1e-07	1e-07	33300.2	8059.26
8497	PPFIA4	PTPRF interacting protein alpha 4	12.64	up	1e-07	1e-07	430.43	34.06
8506	CNTNAP1	contactin associated protein 1	4.13	up	1e-07	1e-07	289.46	70.13
8521	GCM1	glial cells missing homolog 1	0.13	down	1e-07	1e-07	3.03	22.6
8527	DGKD	diacylglycerol kinase delta	4.81	up	1e-07	1e-07	1029.81	214.03
8529	CYP4F2	cytochrome P450 family 4 subfamily F member 2	0.047	down	1e-07	1e-07	4.74	100.57
8530	CST7	cystatin F	11.82	up	1e-07	1e-07	270.11	22.84
8531	YBX3	Y-box binding protein 3	3.19	up	1e-07	1e-07	5572.05	1749.34
8537	BCAS1	breast carcinoma amplified sequence 1	0.091	down	1e-07	1e-07	6.93	75.87
8538	BARX2	BARX homeobox 2	5.15	up	1e-07	1e-07	677.42	131.54
8542	APOL1	apolipoprotein L1	3.46	up	1e-07	1e-07	5350.17	1546.87
8549	LGR5	leucine-rich repeat containing G protein-coupled receptor 5	0.11	down	1e-07	1e-07	2.09	18.27
8601	RGS20	regulator of G-protein signaling 20	3.58	up	1e-07	1e-07	5.37	1.5
8614	STC2	stanniocalcin 2	32.39	up	1e-07	1e-07	2778.33	85.77
8620	NPFF	neuropeptide FF-amide peptide precursor	5.19	up	1e-07	1e-07	9.32	1.79
8622	PDE8B	phosphodiesterase 8B	0.24	down	1e-07	1e-07	66.81	276.07
8635	RNASET2	ribonuclease T2	9.43	up	1e-07	1e-07	5202.49	551.54
8638	OASL	2'-5'-oligoadenylate synthetase like	4.56	up	1e-07	1e-07	201.1	44.13
8641	PCDHGB4	protocadherin gamma subfamily B, 4	0.25	down	1e-07	1e-07	28.08	110.95
8643	PTCH2	patched 2	4.28	up	1e-07	1e-07	26.01	6.07
8659	ALDH4A1	aldehyde dehydrogenase 4 family member A1	0.24	down	1e-07	1e-07	1328.39	5435.32
8685	MARCO	macrophage receptor with collagenous structure	4.55	up	1e-07	1e-07	32.31	7.09
8698	S1PR4	sphingosine-1-phosphate receptor 4	4.67	up	1e-07	1e-07	84.88	18.19
8701	DNAH11	dynein axonemal heavy chain 11	41.76	up	1e-07	1e-07	408.77	9.79
8707	B3GALT2	beta-1,3-galactosyltransferase 2	0.28	down	1e-07	1e-07	10.96	39.47
8714	ABCC3	ATP binding cassette subfamily C member 3	6.32	up	1e-07	1e-07	3453.89	546.49
8715	NOL4	nucleolar protein 4	0.21	down	1e-07	1e-07	3.51	17.03
8718	TNFRSF25	tumor necrosis factor receptor superfamily member 25	6.76	up	1e-07	1e-07	77.83	11.51
8727	CTNNAL1	catenin alpha like 1	0.3	down	1e-07	1e-07	405.69	1341.35
8728	ADAM19	ADAM metallopeptidase domain 19	3.84	up	1e-07	1e-07	377.29	98.16
8740	TNFSF14	tumor necrosis factor superfamily member 14	12.43	up	1e-07	1e-07	18.51	1.49
8744	TNFSF9	tumor necrosis factor superfamily member 9	20.5	up	1e-07	1e-07	172.69	8.42
8749	ADAM18	ADAM metallopeptidase domain 18	3.11	up	1e-07	1.95e-07	3.31	1.06
8764	TNFRSF14	tumor necrosis factor receptor superfamily member 14	4.25	up	1e-07	1e-07	2755.12	648.19
8771	TNFRSF6B	tumor necrosis factor receptor superfamily member 6b	16.62	up	1e-07	1e-07	275.87	16.6
8784	TNFRSF18	tumor necrosis factor receptor superfamily member 18	12.92	up	1e-07	1e-07	24.31	1.88
8788	DLK1	delta like non-canonical Notch ligand 1	0.26	down	1e-07	1e-07	1.55	6.01
8796	SCEL	sciellin	0.33	down	1e-07	1e-07	1.3	3.97
8802	SUCLG1	succinate-CoA ligase alpha subunit	0.28	down	1e-07	1e-07	1492.44	5328.83
8807	IL18RAP	interleukin 18 receptor accessory protein	9.18	up	1e-07	1e-07	28.49	3.1
8814	CDKL1	cyclin dependent kinase like 1	0.26	down	1e-07	1e-07	70.01	273.84
8819	SAP30	Sin3A associated protein 30kDa	5.93	up	1e-07	1e-07	368.69	62.13
8828	NRP2	neuropilin 2	3.56	up	1e-07	1e-07	1300.13	365.56
8832	CD84	CD84 molecule	7.74	up	1e-07	1e-07	162.85	21.03
8838	WISP3	WNT1 inducible signaling pathway protein 3	0.11	down	1e-07	1e-07	2.27	21.51
8839	WISP2	WNT1 inducible signaling pathway protein 2	12.88	up	1e-07	1e-07	48.9	3.8
8842	PROM1	prominin 1	0.064	down	1e-07	1e-07	191.34	2966.74
8844	KSR1	kinase suppressor of ras 1	3.93	up	1e-07	1e-07	2689.31	684.89
8854	ALDH1A2	aldehyde dehydrogenase 1 family member A2	0.083	down	1e-07	1e-07	89.29	1079.9
8856	NR1I2	nuclear receptor subfamily 1 group I member 2	3.02	up	1e-07	1e-07	6.66	2.2
8857	FCGBP	Fc fragment of IgG binding protein	0.31	down	1e-07	1e-07	390.18	1278.6
8858	PROZ	protein Z, vitamin K dependent plasma glycoprotein	0.049	down	1e-07	1e-07	1.61	32.69
8862	APLN	apelin	6.5	up	1e-07	1e-07	1996.88	307.19
8875	VNN2	vanin 2	3.06	up	1e-07	1e-07	138.93	45.38
8877	SPHK1	sphingosine kinase 1	4.12	up	1e-07	1e-07	116.22	28.18
8908	GYG2	glycogenin 2	0.17	down	1e-07	1e-07	14.31	84.35
8926	SNURF	SNRPN upstream reading frame	0.19	down	1e-07	1e-07	51.82	270.53
8973	CHRNA6	cholinergic receptor nicotinic alpha 6 subunit	3.95	up	1e-07	1e-07	4.77	1.21
8974	P4HA2	prolyl 4-hydroxylase subunit alpha 2	3.03	up	1e-07	1e-07	2252.93	742.61
8989	TRPA1	transient receptor potential cation channel subfamily A member 1	24.78	up	1e-07	1e-07	90.33	3.65
8991	SELENBP1	selenium binding protein 1	0.29	down	1e-07	1e-07	636.7	2194.61
8996	NOL3	nucleolar protein 3	11.83	up	1e-07	1e-07	2096.89	177.2
8999	CDKL2	cyclin dependent kinase like 2	0.27	down	1e-07	1e-07	112.29	419.12
9001	HAP1	huntingtin-associated protein 1	0.16	down	1e-07	1e-07	2.75	17.12
9002	F2RL3	F2R like thrombin/trypsin receptor 3	4.23	up	1e-07	1e-07	330.15	78
9022	CLIC3	chloride intracellular channel 3	3.84	up	1e-07	1e-07	20.85	5.43
9033	PKD2L1	polycystin 2 like 1, transient receptor potential cation channel	3.85	up	1e-07	1e-07	5.15	1.34
9046	DOK2	docking protein 2	5.22	up	1e-07	1e-07	206.02	39.44
9047	SH2D2A	SH2 domain containing 2A	10.15	up	1e-07	1e-07	92.46	9.11
9051	PSTPIP1	proline-serine-threonine phosphatase interacting protein 1	12.08	up	1e-07	1e-07	113.5	9.4
9052	GPRC5A	G protein-coupled receptor class C group 5 member A	0.12	down	1e-07	1e-07	68.35	579.11
9055	PRC1	protein regulator of cytokinesis 1	3.01	up	1e-07	1e-07	291.02	96.63
9058	SLC13A2	solute carrier family 13 member 2	0.0062	down	1e-07	1e-07	2.99	483.91
9066	SYT7	synaptotagmin 7	0.036	down	1e-07	1e-07	20.62	571.15
9068	ANGPTL1	angiopoietin like 1	0.071	down	1e-07	1e-07	32.86	464.06
9071	CLDN10	claudin 10	0.13	down	1e-07	1e-07	388.47	2953.88
9073	CLDN8	claudin 8	0.00082	down	1e-07	1e-07	1.8	2201.12
9077	DIRAS3	DIRAS family GTPase 3	0.19	down	1e-07	1e-07	30.04	160.17
9087	TMSB4Y	thymosin beta 4, Y-linked	0.29	down	1.44e-05	2.42e-05	6.85	23.49
9088	PKMYT1	protein kinase, membrane associated tyrosine/threonine 1	14.73	up	1e-07	1e-07	46.22	3.14
9095	TBX19	T-box 19	3.41	up	1e-07	1e-07	105.48	30.96
9099	USP2	ubiquitin specific peptidase 2	0.17	down	1e-07	1e-07	286.09	1639.88
9103	FCGR2C	Fc fragment of IgG receptor IIc (gene/pseudogene)	5.94	up	1e-07	1e-07	96.46	16.23
9120	SLC16A6	solute carrier family 16 member 6	3.22	up	1e-07	1e-07	55.64	17.25
9121	SLC16A5	solute carrier family 16 member 5	0.13	down	1e-07	1e-07	97.11	760.6
9123	SLC16A3	solute carrier family 16 member 3	11.14	up	1e-07	1e-07	5420.22	486.72
9124	PDLIM1	PDZ and LIM domain 1	3.69	up	1e-07	1e-07	4279.02	1160.14
9133	CCNB2	cyclin B2	8.78	up	1e-07	1e-07	77.43	8.82
9134	CCNE2	cyclin E2	5.01	up	1e-07	1e-07	48.04	9.59
9143	SYNGR3	synaptogyrin 3	0.3	down	1e-07	1e-07	8.93	29.33
9145	SYNGR1	synaptogyrin 1	0.3	down	1e-07	1e-07	271.92	894.34
9153	SLC28A2	solute carrier family 28 member 2	0.11	down	1e-07	1e-07	1.03	9.26
9154	SLC28A1	solute carrier family 28 member 1	6.5	up	1e-07	1e-07	1971.4	303.34
9156	EXO1	exonuclease 1	5.5	up	1e-07	1e-07	31.4	5.71
9168	TMSB10	thymosin beta 10	4.55	up	1e-07	1e-07	22576.3	4959.92
9173	IL1RL1	interleukin 1 receptor like 1	0.087	down	1e-07	1e-07	38.08	436.28
9177	HTR3B	5-hydroxytryptamine receptor 3B	0.3	down	1e-07	1e-07	1.03	3.5
9182	RASSF9	Ras association domain family member 9	0.25	down	1e-07	1e-07	24.28	96.36
9194	SLC16A7	solute carrier family 16 member 7	0.07	down	1e-07	1e-07	38.75	550.14
9196	KCNAB3	potassium voltage-gated channel subfamily A regulatory beta subunit 3	3.18	up	1e-07	1e-07	10.16	3.2
9201	DCLK1	doublecortin like kinase 1	4.23	up	1e-07	1e-07	406.66	96.1
9212	AURKB	aurora kinase B	15.49	up	1e-07	1e-07	45.35	2.93
9214	FCMR	Fc fragment of IgM receptor	4.3	up	1e-07	1e-07	208.85	48.6
9227	LRAT	lecithin retinol acyltransferase (phosphatidylcholine--retinol O-acyltransferase)	3.96	up	1e-07	1e-07	40.81	10.29
9228	DLGAP2	discs large homolog associated protein 2	0.11	down	1e-07	1e-07	2.86	25.56
9229	DLGAP1	discs large homolog associated protein 1	0.19	down	1e-07	1e-07	3.69	19.48
9232	PTTG1	pituitary tumor-transforming 1	8.12	up	1e-07	1e-07	130.65	16.08
9235	IL32	interleukin 32	6.09	up	1e-07	1e-07	7996.01	1313.79
9242	MSC	musculin	11.44	up	1e-07	1e-07	705.74	61.69
9254	CACNA2D2	calcium voltage-gated channel auxiliary subunit alpha2delta 2	0.13	down	1e-07	1e-07	22.2	166.16
9258	MFHAS1	malignant fibrous histiocytoma amplified sequence 1	0.28	down	1e-07	1e-07	202.89	715.97
9290	GPR55	G protein-coupled receptor 55	5.44	up	1e-07	1e-07	15.86	2.92
9311	ASIC3	acid sensing ion channel subunit 3	5.41	up	1e-07	1e-07	8.95	1.66
9319	TRIP13	thyroid hormone receptor interactor 13	4.64	up	1e-07	1e-07	107.23	23.13
9332	CD163	CD163 molecule	3.36	up	1e-07	1e-07	1243.31	369.83
9348	NDST3	N-deacetylase/N-sulfotransferase 3	0.076	down	1e-07	1e-07	2.27	30.04
9353	SLIT2	slit guidance ligand 2	0.22	down	1e-07	1e-07	78.37	350.89
9356	SLC22A6	solute carrier family 22 member 6	0.096	down	2e-07	3.83e-07	59.26	619.04
9362	CPNE6	copine 6	0.076	down	1e-07	1e-07	1.24	16.37
9363	RAB33A	RAB33A, member RAS oncogene family	6.17	up	1e-07	1e-07	35.76	5.8
9365	KL	klotho	0.22	down	1e-07	1e-07	1025.72	4665.5
9376	SLC22A8	solute carrier family 22 member 8	0.0099	down	1e-07	1e-07	7.09	714.61
9378	NRXN1	neurexin 1	0.15	down	1e-07	1e-07	1.84	12.46
9379	NRXN2	neurexin 2	3.71	up	1e-07	1e-07	483.72	130.23
9381	OTOF	otoferlin	4.04	up	1e-07	1e-07	4.51	1.11
9388	LIPG	lipase G, endothelial type	0.18	down	1e-07	1e-07	82.85	450.79
9390	SLC22A13	solute carrier family 22 member 13	0.09	down	1e-07	1e-07	5.52	61.48
9394	HS6ST1	heparan sulfate 6-O-sulfotransferase 1	0.25	down	1e-07	1e-07	758.49	2998.75
9398	CD101	CD101 molecule	3.41	up	1e-07	1e-07	43.4	12.73
9402	GRAP2	GRB2-related adaptor protein 2	4.6	up	1e-07	1e-07	47.6	10.35
9423	NTN1	netrin 1	0.25	down	1e-07	1e-07	41.97	169.62
9437	NCR1	natural cytotoxicity triggering receptor 1	3.01	up	1e-07	1e-07	3.34	1.11
9447	AIM2	absent in melanoma 2	11.3	up	1e-07	1e-07	28.38	2.51
9450	LY86	lymphocyte antigen 86	7.98	up	1e-07	1e-07	245.52	30.78
9455	HOMER2	homer scaffolding protein 2	0.21	down	1e-07	1e-07	28.55	134.81
9456	HOMER1	homer scaffolding protein 1	0.17	down	1e-07	1e-07	75.52	447.03
9473	THEMIS2	thymocyte selection associated family member 2	5.11	up	1e-07	1e-07	703.92	137.69
9476	NAPSA	napsin A aspartic peptidase	0.12	down	1e-07	1e-07	113.93	934.14
9498	SLC4A8	solute carrier family 4 member 8	0.19	down	1e-07	1e-07	36.18	191.22
9507	ADAMTS4	ADAM metallopeptidase with thrombospondin type 1 motif 4	8.67	up	1e-07	1e-07	1565.17	180.55
9509	ADAMTS2	ADAM metallopeptidase with thrombospondin type 1 motif 2	3.6	up	1e-07	1e-07	203.8	56.59
9514	GAL3ST1	galactose-3-O-sulfotransferase 1	9.07	up	1e-07	1e-07	2987.16	329.28
9535	GMFG	glia maturation factor gamma	4.04	up	1e-07	1e-07	720.17	178.26
9543	IGDCC3	immunoglobulin superfamily DCC subclass member 3	0.24	down	1e-07	1e-07	2.29	9.4
9576	SPAG6	sperm associated antigen 6	0.24	down	1e-07	1e-07	1.89	7.75
9586	CREB5	cAMP responsive element binding protein 5	3.34	up	1e-07	1e-07	787.71	235.98
9610	RIN1	Ras and Rab interactor 1	5	up	1e-07	1e-07	181.7	36.34
9625	AATK	apoptosis-associated tyrosine kinase	3.02	up	1e-07	1e-07	97.54	32.25
9626	GUCA1C	guanylate cyclase activator 1C	0.25	down	1e-07	1e-07	1.18	4.75
9628	RGS6	regulator of G-protein signaling 6	0.13	down	1e-07	1e-07	4.86	36.25
9636	ISG15	ISG15 ubiquitin-like modifier	3.65	up	1e-07	1e-07	748.89	205.22
9649	RALGPS1	Ral GEF with PH domain and SH3 binding motif 1	0.16	down	1e-07	1e-07	83.25	525.77
9671	WSCD2	WSC domain containing 2	0.07	down	1e-07	1e-07	5.9	84.44
9699	RIMS2	regulating synaptic membrane exocytosis 2	0.28	down	1e-07	1e-07	2.57	9.03
9722	NOS1AP	nitric oxide synthase 1 adaptor protein	0.081	down	1e-07	1e-07	7.96	98.18
9723	SEMA3E	semaphorin 3E	0.24	down	1e-07	1e-07	2.5	10.48
9744	ACAP1	ArfGAP with coiled-coil, ankyrin repeat and PH domains 1	10.7	up	1e-07	1e-07	185.46	17.34
9760	TOX	thymocyte selection associated high mobility group box	0.32	down	1e-07	1e-07	101.16	314.1
9762	LZTS3	leucine zipper, putative tumor suppressor family member 3	0.15	down	1e-07	1e-07	223.47	1515.71
9768	KIAA0101	KIAA0101	7.98	up	1e-07	1e-07	98.41	12.33
9770	RASSF2	Ras association domain family member 2	5.28	up	1e-07	1e-07	1109.7	210
9787	DLGAP5	discs large homolog associated protein 5	12.82	up	1e-07	1e-07	51.77	4.04
9824	ARHGAP11A	Rho GTPase activating protein 11A	3.5	up	1e-07	1e-07	146.62	41.92
9829	DNAJC6	DnaJ heat shock protein family (Hsp40) member C6	0.24	down	1e-07	1e-07	123.04	515.66
9833	MELK	maternal embryonic leucine zipper kinase	15.49	up	1e-07	1e-07	63.97	4.13
9840	TESPA1	thymocyte expressed, positive selection associated 1	9.95	up	1e-07	1e-07	51.09	5.14
9844	ELMO1	engulfment and cell motility 1	3.68	up	1e-07	1e-07	872.43	236.81
9848	MFAP3L	microfibrillar associated protein 3 like	0.26	down	1e-07	1e-07	737.89	2878.44
9856	KIAA0319	KIAA0319	5.55	up	1e-07	1e-07	24.18	4.36
9863	MAGI2	membrane associated guanylate kinase, WW and PDZ domain containing 2	0.31	down	1e-07	1e-07	173.04	559.95
9882	TBC1D4	TBC1 domain family member 4	0.29	down	1e-07	1e-07	898.85	3106.94
9899	SV2B	synaptic vesicle glycoprotein 2B	0.33	down	1e-07	1e-07	18.27	54.86
9901	SRGAP3	SLIT-ROBO Rho GTPase activating protein 3	0.15	down	1e-07	1e-07	76.91	508.03
9914	ATP2C2	ATPase secretory pathway Ca2+ transporting 2	0.13	down	1e-07	1e-07	8.61	65.01
9915	ARNT2	aryl hydrocarbon receptor nuclear translocator 2	0.17	down	1e-07	1e-07	435.56	2496.13
9928	KIF14	kinesin family member 14	9.76	up	1e-07	1e-07	33.56	3.44
9938	ARHGAP25	Rho GTPase activating protein 25	3.82	up	1e-07	1e-07	728.5	190.57
9953	HS3ST3B1	heparan sulfate-glucosamine 3-sulfotransferase 3B1	0.27	down	1e-07	1e-07	8.03	29.44
9956	HS3ST2	heparan sulfate-glucosamine 3-sulfotransferase 2	23.18	up	1e-07	1e-07	53.46	2.31
9966	TNFSF15	tumor necrosis factor superfamily member 15	0.28	down	1e-07	1e-07	13.55	48.95
9970	NR1I3	nuclear receptor subfamily 1 group I member 3	0.19	down	1e-07	1e-07	8.78	45.16
9976	CLEC2B	C-type lectin domain family 2 member B	5.2	up	1e-07	1e-07	400	76.94
9982	FGFBP1	fibroblast growth factor binding protein 1	0.1	down	1e-07	1e-07	1.23	11.99
9985	REC8	REC8 meiotic recombination protein	0.3	down	1e-07	1e-07	79.14	261.01
10008	KCNE3	potassium voltage-gated channel subfamily E regulatory subunit 3	4.3	up	1e-07	1e-07	1808.11	420.68
10017	BCL2L10	BCL2 like 10	0.15	down	1e-07	1e-07	4.48	29.62
10021	HCN4	hyperpolarization activated cyclic nucleotide gated potassium channel 4	0.3	down	1e-07	1e-07	3.85	12.82
10024	TROAP	trophinin associated protein	16.27	up	1e-07	1e-07	48.21	2.96
10050	SLC17A4	solute carrier family 17 member 4	17.95	up	1e-07	1e-07	402.99	22.46
10052	GJC1	gap junction protein gamma 1	6.75	up	1e-07	1e-07	727.8	107.85
10053	AP1M2	adaptor related protein complex 1 mu 2 subunit	0.093	down	1e-07	1e-07	144.94	1552.87
10068	IL18BP	interleukin 18 binding protein	3.03	up	1e-07	1e-07	778.05	256.51
10071	MUC12	mucin 12, cell surface associated	11.96	up	1e-07	1e-07	15.4	1.29
10077	TSPAN32	tetraspanin 32	5.99	up	1e-07	1e-07	24.7	4.12
10083	USH1C	USH1 protein network component harmonin	3.22	up	1e-07	1e-07	2468.87	765.83
10089	KCNK7	potassium two pore domain channel subfamily K member 7	3.37	up	1e-07	1e-07	6.02	1.78
10090	UST	uronyl 2-sulfotransferase	0.23	down	1e-07	1e-07	59.19	255.57
10103	TSPAN1	tetraspanin 1	0.22	down	1e-07	1e-07	1439.3	6678.42
10110	SGK2	SGK2, serine/threonine kinase 2	0.22	down	1e-07	1e-07	225.56	1012.67
10112	KIF20A	kinesin family member 20A	12.3	up	1e-07	1e-07	132.14	10.75
10117	ENAM	enamelin	0.093	down	1e-07	1e-07	47.12	508.07
10123	ARL4C	ADP ribosylation factor like GTPase 4C	3.54	up	1e-07	1e-07	1612.2	455.05
10148	EBI3	Epstein-Barr virus induced 3	7.57	up	1e-07	1e-07	103.12	13.62
10149	ADGRG2	adhesion G protein-coupled receptor G2	3.26	up	3e-07	5.69e-07	56.73	17.38
10170	DHRS9	dehydrogenase/reductase (SDR family) member 9	6.25	up	1e-07	1e-07	25.43	4.07
10178	TENM1	teneurin transmembrane protein 1	5.94	up	1e-07	1e-07	387.12	65.15
10184	LHFPL2	lipoma HMGIC fusion partner-like 2	4.75	up	1e-07	1e-07	1251.77	263.74
10223	GPA33	glycoprotein A33	3.47	up	1e-07	1e-07	4.86	1.4
10225	CD96	CD96 molecule	10.75	up	1e-07	1e-07	215.41	20.04
10232	MSLN	mesothelin	0.32	down	0.0012334	0.00177	25.64	79.68
10234	LRRC17	leucine rich repeat containing 17	3.14	up	1e-07	1e-07	163.34	52.1
10242	KCNMB2	potassium calcium-activated channel subfamily M regulatory beta subunit 2	0.071	down	1e-07	1e-07	9.94	140.55
10246	SLC17A2	solute carrier family 17 member 2	10.93	up	1e-07	1e-07	38.55	3.53
10256	CNKSR1	connector enhancer of kinase suppressor of Ras 1	0.054	down	1e-07	1e-07	9.39	174.66
10261	IGSF6	immunoglobulin superfamily member 6	9.25	up	1e-07	1e-07	179.57	19.4
10272	FSTL3	follistatin like 3	3.32	up	1e-07	1e-07	2074.14	625.01
10287	RGS19	regulator of G-protein signaling 19	4.26	up	1e-07	1e-07	349.73	82.07
10288	LILRB2	leukocyte immunoglobulin like receptor B2	7.13	up	1e-07	1e-07	290.8	40.81
10309	CCNO	cyclin O	0.25	down	1e-07	1e-07	6.34	25.49
10312	TCIRG1	T-cell immune regulator 1, ATPase H+ transporting V0 subunit a3	3.18	up	1e-07	1e-07	1134.18	356.97
10320	IKZF1	IKAROS family zinc finger 1	6.24	up	1e-07	1e-07	514.11	82.45
10326	SIRPB1	signal regulatory protein beta 1	3.08	up	1e-07	1e-07	280.23	91
10333	TLR6	toll like receptor 6	3.6	up	1e-07	1e-07	34.36	9.54
10351	ABCA8	ATP binding cassette subfamily A member 8	0.12	down	1e-07	1e-07	41.59	345.69
10361	NPM2	nucleophosmin/nucleoplasmin 2	0.23	down	1e-07	1e-07	13.47	57.59
10391	CORO2B	coronin 2B	0.15	down	1e-07	1e-07	63.69	416.6
10402	ST3GAL6	ST3 beta-galactoside alpha-2,3-sialyltransferase 6	0.32	down	1e-07	1e-07	125.22	385.41
10403	NDC80	NDC80, kinetochore complex component	8.45	up	1e-07	1e-07	88.65	10.5
10406	WFDC2	WAP four-disulfide core domain 2	0.18	down	1e-07	1e-07	410.21	2283.03
10411	RAPGEF3	Rap guanine nucleotide exchange factor 3	0.25	down	1e-07	1e-07	435.52	1751.95
10417	SPON2	spondin 2	4.4	up	1e-07	1e-07	1373.39	312.31
10446	LRRN2	leucine rich repeat neuronal 2	0.076	down	1e-07	1e-07	48.7	640.97
10451	VAV3	vav guanine nucleotide exchange factor 3	0.31	down	1e-07	1e-07	1249.99	3996.89
10460	TACC3	transforming acidic coiled-coil containing protein 3	3.25	up	1e-07	1e-07	347.78	106.97
10501	SEMA6B	semaphorin 6B	3.6	up	1e-07	1e-07	667.37	185.5
10516	FBLN5	fibulin 5	0.22	down	1e-07	1e-07	864.39	4002.33
10529	NEBL	nebulette	0.22	down	1e-07	1e-07	815.27	3654.05
10537	UBD	ubiquitin D	7.05	up	1e-07	1e-07	1899.64	269.34
10538	BATF	basic leucine zipper ATF-like transcription factor	15.24	up	1e-07	1e-07	68.19	4.47
10544	PROCR	protein C receptor	3.47	up	1e-07	1e-07	803.95	231.55
10551	AGR2	anterior gradient 2, protein disulphide isomerase family member	0.021	down	1e-07	1e-07	2.13	103.97
10560	SLC19A2	solute carrier family 19 member 2	0.3	down	1e-07	1e-07	205.76	689.14
10562	OLFM4	olfactomedin 4	0.021	down	1e-07	1e-07	2.28	106.65
10563	CXCL13	C-X-C motif chemokine ligand 13	28.88	up	1e-07	1e-07	57.05	1.98
10566	AKAP3	A-kinase anchoring protein 3	0.15	down	1e-07	1e-07	13.33	91.73
10568	SLC34A2	solute carrier family 34 member 2	0.3	down	0.0003219	0.000485	219.4	741.88
10578	GNLY	granulysin	12.9	up	1e-07	1e-07	159.94	12.4
10590	SCGN	secretagogin, EF-hand calcium binding protein	7.48	up	1e-07	1e-07	132.78	17.76
10603	SH2B2	SH2B adaptor protein 2	3.39	up	1e-07	1e-07	57.91	17.08
10610	ST6GALNAC2	ST6 N-acetylgalactosaminide alpha-2,6-sialyltransferase 2	0.18	down	1e-07	1e-07	60.8	332.71
10631	POSTN	periostin	6.2	up	1e-07	1e-07	1856.68	299.36
10633	RASL10A	RAS like family 10 member A	3.64	up	1e-07	1e-07	8.51	2.34
10643	IGF2BP3	insulin like growth factor 2 mRNA binding protein 3	3.34	up	1e-07	1e-07	38.48	11.53
10644	IGF2BP2	insulin like growth factor 2 mRNA binding protein 2	0.15	down	1e-07	1e-07	35.69	237.55
10647	SCGB1D2	secretoglobin, family 1D member 2	0.25	down	1e-07	1e-07	8.85	35.32
10650	PRELID3A	PRELI domain containing 3A	3.72	up	1e-07	1e-07	33.01	8.88
10655	DMRT2	doublesex and mab-3 related transcription factor 2	0.0031	down	1e-07	1e-07	1.86	609.56
10663	CXCR6	C-X-C motif chemokine receptor 6	9.41	up	1e-07	1e-07	123.9	13.16
10669	CGREF1	cell growth regulator with EF-hand domain 1	13.42	up	1e-07	1e-07	548.71	40.89
10673	TNFSF13B	tumor necrosis factor superfamily member 13b	9.15	up	1e-07	1e-07	108.06	11.81
10686	CLDN16	claudin 16	0.0041	down	1e-07	1e-07	2.96	728.7
10687	PNMA2	paraneoplastic Ma antigen 2	8.06	up	1e-07	1e-07	1374.75	170.55
10690	FUT9	fucosyltransferase 9	0.19	down	1e-07	1e-07	1.7	9.09
10718	NRG3	neuregulin 3	4.99	up	1e-07	1e-07	83.95	16.81
10721	POLQ	polymerase (DNA) theta	8.12	up	1e-07	1e-07	29.88	3.68
10734	STAG3	stromal antigen 3	4.57	up	1e-07	1e-07	26.45	5.79
10752	CHL1	cell adhesion molecule L1 like	0.024	down	1e-07	1e-07	34.43	1442.06
10769	PLK2	polo like kinase 2	4.6	up	1e-07	1e-07	2165.47	470.38
10783	NEK6	NIMA related kinase 6	5.9	up	1e-07	1e-07	2227.51	377.82
10786	SLC17A3	solute carrier family 17 member 3	5.8	up	8e-07	1.48e-06	1694.91	292.4
10803	CCR9	C-C motif chemokine receptor 9	0.33	down	1e-07	1e-07	2.52	7.62
10810	WASF3	WAS protein family member 3	0.28	down	1e-07	1e-07	151.41	546.53
10840	ALDH1L1	aldehyde dehydrogenase 1 family member L1	0.24	down	1e-07	1e-07	757.99	3219.57
10841	FTCD	formimidoyltransferase cyclodeaminase	0.29	down	0.0012597	0.0018	95.74	326.05
10848	PPP1R13L	protein phosphatase 1 regulatory subunit 13 like	3.37	up	1e-07	1e-07	1020.83	302.8
10859	LILRB1	leukocyte immunoglobulin like receptor B1	12.81	up	1e-07	1e-07	317.24	24.76
10864	SLC22A7	solute carrier family 22 member 7	0.077	down	1e-07	1e-07	12.35	160.7
10865	ARID5A	AT-rich interaction domain 5A	3.35	up	1e-07	1e-07	732.08	218.68
10870	HCST	hematopoietic cell signal transducer	4.89	up	1e-07	1e-07	220.07	44.98
10871	CD300C	CD300c molecule	7.58	up	1e-07	1e-07	57.84	7.63
10876	EDDM3A	epididymal protein 3A	0.13	down	1e-07	1e-07	1.03	7.73
10882	C1QL1	complement component 1, q subcomponent-like 1	22.16	up	1e-07	1e-07	336.45	15.19
10891	PPARGC1A	PPARG coactivator 1 alpha	0.12	down	1e-07	1e-07	382.62	3179.42
10913	EDAR	ectodysplasin A receptor	0.14	down	1e-07	1e-07	5.03	36.49
10924	SMPDL3A	sphingomyelin phosphodiesterase acid like 3A	3.64	up	1e-07	1e-07	1949.75	535.41
10941	UGT2A1	UDP glucuronosyltransferase family 2 member A1 complex locus	0.042	down	1e-07	1e-07	1.2	28.18
10954	PDIA5	protein disulfide isomerase family A member 5	3.58	up	1e-07	1e-07	1474.82	412.11
10990	LILRB5	leukocyte immunoglobulin like receptor B5	3.55	up	1e-07	1e-07	81.21	22.9
10991	SLC38A3	solute carrier family 38 member 3	0.049	down	1e-07	1e-07	2.75	55.71
10993	SDS	serine dehydratase	54.66	up	1e-07	1e-07	222.4	4.07
11004	KIF2C	kinesin family member 2C	4.21	up	1e-07	1e-07	88.73	21.05
11005	SPINK5	serine peptidase inhibitor, Kazal type 5	3.24	up	2.6e-06	4.62e-06	20.87	6.44
11006	LILRB4	leukocyte immunoglobulin like receptor B4	14.47	up	1e-07	1e-07	367.94	25.43
11010	GLIPR1	GLI pathogenesis related 1	3.48	up	1e-07	1e-07	813.01	233.5
11024	LILRA1	leukocyte immunoglobulin like receptor A1	3.29	up	1e-07	1e-07	21.14	6.42
11025	LILRB3	leukocyte immunoglobulin like receptor B3	8.66	up	1e-07	1e-07	131.4	15.18
11027	LILRA2	leukocyte immunoglobulin like receptor A2	4.75	up	1e-07	1e-07	77.04	16.21
11063	SOX30	SRY-box 30	0.33	down	1e-07	1e-07	2.88	8.83
11065	UBE2C	ubiquitin conjugating enzyme E2 C	14.96	up	1e-07	1e-07	114.02	7.62
11067	C10orf10	chromosome 10 open reading frame 10	5.8	up	1e-07	1e-07	7682.36	1324.15
11075	STMN2	stathmin 2	4.14	up	1e-07	1e-07	5.31	1.28
11082	ESM1	endothelial cell specific molecule 1	14.3	up	1e-07	1e-07	4442.42	310.61
11095	ADAMTS8	ADAM metallopeptidase with thrombospondin type 1 motif 8	0.3	down	1e-07	1e-07	15.99	52.53
11118	BTN3A2	butyrophilin subfamily 3 member A2	4.01	up	1e-07	1e-07	2942.16	734.08
11119	BTN3A1	butyrophilin subfamily 3 member A1	3.57	up	1e-07	1e-07	1684.15	471.36
11122	PTPRT	protein tyrosine phosphatase, receptor type T	0.2	down	1e-07	1e-07	2.84	14.28
11126	CD160	CD160 molecule	4.81	up	1e-07	1e-07	26.1	5.42
11131	CAPN11	calpain 11	11.34	up	1e-07	1e-07	18.75	1.65
11148	HHLA2	HERV-H LTR-associating 2	17.4	up	1e-07	1e-07	821.25	47.21
11151	CORO1A	coronin 1A	7.71	up	1e-07	1e-07	1438.49	186.54
11156	PTP4A3	protein tyrosine phosphatase type IVA, member 3	4.2	up	1e-07	1e-07	1068.09	254.31
11163	NUDT4	nudix hydrolase 4	0.26	down	1e-07	1e-07	751.14	2850.46
11170	FAM107A	family with sequence similarity 107 member A	0.24	down	1e-07	1e-07	438.93	1824.93
11173	ADAMTS7	ADAM metallopeptidase with thrombospondin type 1 motif 7	6.96	up	1e-07	1e-07	241.05	34.63
11178	LZTS1	leucine zipper, putative tumor suppressor 1	5.93	up	1e-07	1e-07	915.95	154.46
11181	TREH	trehalase	0.072	down	1e-07	1e-07	8.79	122.18
11184	MAP4K1	mitogen-activated protein kinase kinase kinase kinase 1	10.9	up	1e-07	1e-07	162.99	14.96
11187	PKP3	plakophilin 3	0.2	down	1e-07	1e-07	12.39	63.32
11197	WIF1	WNT inhibitory factor 1	0.33	down	1e-07	1e-07	1.34	4.04
11219	TREX2	three prime repair exonuclease 2	4.7	up	1e-07	1e-07	16.97	3.61
11223	MST1L	macrophage stimulating 1-like	0.061	down	1e-07	1e-07	65.64	1080.47
11228	RASSF8	Ras association domain family member 8	0.3	down	1e-07	1e-07	517.74	1727.81
11240	PADI2	peptidyl arginine deiminase 2	0.19	down	1e-07	1e-07	216.54	1156.33
11247	NXPH4	neurexophilin 4	22.29	up	1e-07	1e-07	350.26	15.72
11249	NXPH2	neurexophilin 2	0.022	down	1e-07	1e-07	1.23	55.46
11262	SP140	SP140 nuclear body protein	4.43	up	1e-07	1e-07	82.54	18.63
11309	SLCO2B1	solute carrier organic anion transporter family member 2B1	3.33	up	1e-07	1e-07	1914.45	575.42
11314	CD300A	CD300a molecule	10.47	up	1e-07	1e-07	428.39	40.91
11318	GPR182	G protein-coupled receptor 182	0.12	down	1e-07	1e-07	2.97	25.06
11326	VSIG4	V-set and immunoglobulin domain containing 4	3.16	up	1e-07	1e-07	572.17	180.99
11339	OIP5	Opa interacting protein 5	4.86	up	1e-07	1e-07	21.65	4.46
22798	LAMB4	laminin subunit beta 4	0.12	down	1e-07	1e-07	6.03	51.79
22806	IKZF3	IKAROS family zinc finger 3	4.95	up	1e-07	1e-07	24.14	4.87
22836	RHOBTB3	Rho related BTB domain containing 3	0.23	down	1e-07	1e-07	600.96	2557.66
22837	COBLL1	cordon-bleu WH2 repeat protein like 1	0.15	down	1e-07	1e-07	1025.17	6857.42
22843	PPM1E	protein phosphatase, Mg2+/Mn2+ dependent 1E	0.12	down	1e-07	1e-07	10.97	93.77
22846	VASH1	vasohibin 1	4.68	up	1e-07	1e-07	1448.89	309.4
22854	NTNG1	netrin G1	0.021	down	1e-07	1e-07	2.57	122.31
22861	NLRP1	NLR family, pyrin domain containing 1	3.06	up	1e-07	1e-07	504.97	165.11
22871	NLGN1	neuroligin 1	3.57	up	1e-07	1e-07	402.42	112.76
22885	ABLIM3	actin binding LIM protein family member 3	6.32	up	1e-07	1e-07	2279.46	360.4
22914	KLRK1	killer cell lectin like receptor K1	9.2	up	1e-07	1e-07	136.68	14.85
22917	ZP1	zona pellucida glycoprotein 1	3.95	up	1e-07	1e-07	4.5	1.14
22925	PLA2R1	phospholipase A2 receptor 1	0.15	down	1e-07	1e-07	134.83	901.57
22974	TPX2	TPX2, microtubule nucleation factor	8.73	up	1e-07	1e-07	288.97	33.11
22977	AKR7A3	aldo-keto reductase family 7, member A3 (aflatoxin aldehyde reductase)	0.33	down	9e-07	1.66e-06	244.97	736.38
22986	SORCS3	sortilin related VPS10 domain containing receptor 3	3.99	up	3.63e-05	5.93e-05	79.87	20
22989	MYH15	myosin, heavy chain 15	4.38	up	1e-07	1e-07	9.75	2.23
23015	GOLGA8A	golgin A8 family member A	4.9	up	1e-07	1e-07	809.66	165.1
23023	TMCC1	transmembrane and coiled-coil domain family 1	4.08	up	1e-07	1e-07	2195.44	537.87
23024	PDZRN3	PDZ domain containing ring finger 3	0.31	down	1e-07	1e-07	138.7	451.59
23046	KIF21B	kinesin family member 21B	6.98	up	1e-07	1e-07	186.66	26.74
23066	CAND2	cullin associated and neddylation dissociated 2 (putative)	0.23	down	1e-07	1e-07	44.99	199.4
23072	HECW1	HECT, C2 and WW domain containing E3 ubiquitin protein ligase 1	0.087	down	1e-07	1e-07	8.04	92.3
23105	FSTL4	follistatin like 4	0.058	down	1e-07	1e-07	6.07	104.76
23108	RAP1GAP2	RAP1 GTPase activating protein 2	0.28	down	1e-07	1e-07	233.4	847.52
23109	DDN	dendrin	0.029	down	1e-07	1e-07	3.83	132.67
23117	NPIPB3	nuclear pore complex interacting protein family member B3	5.51	up	1e-07	1e-07	778.54	141.18
23120	ATP10B	ATPase phospholipid transporting 10B (putative)	0.22	down	1e-07	1e-07	2.29	10.33
23129	PLXND1	plexin D1	3.06	up	1e-07	1e-07	5105.76	1668.04
23149	FCHO1	FCH domain only 1	10.4	up	1e-07	1e-07	91.44	8.79
23151	GRAMD4	GRAM domain containing 4	3.15	up	1e-07	1e-07	1654.8	525.97
23162	MAPK8IP3	mitogen-activated protein kinase 8 interacting protein 3	4.25	up	1e-07	1e-07	1226.5	288.35
23166	STAB1	stabilin 1	3.62	up	1e-07	1e-07	2784.21	769.79
23171	GPD1L	glycerol-3-phosphate dehydrogenase 1-like	0.22	down	1e-07	1e-07	427.84	1928.66
23209	MLC1	megalencephalic leukoencephalopathy with subcortical cysts 1	7.25	up	1e-07	1e-07	16.66	2.3
23213	SULF1	sulfatase 1	3.07	up	1e-07	1e-07	2543.71	828.89
23231	SEL1L3	SEL1L family member 3	3.28	up	1e-07	1e-07	3218.79	982.73
23237	ARC	activity-regulated cytoskeleton-associated protein	0.31	down	1e-07	1e-07	27.45	88.62
23242	COBL	cordon-bleu WH2 repeat protein	0.31	down	1e-07	1e-07	372.5	1218.29
23255	MTCL1	microtubule crosslinking factor 1	4.83	up	1e-07	1e-07	670.64	138.76
23303	KIF13B	kinesin family member 13B	0.3	down	1e-07	1e-07	1082.62	3648.24
23305	ACSL6	acyl-CoA synthetase long-chain family member 6	0.1	down	1e-07	1e-07	10.52	102.87
23321	TRIM2	tripartite motif containing 2	0.17	down	1e-07	1e-07	863.99	5042.98
23327	NEDD4L	neural precursor cell expressed, developmentally down-regulated 4-like, E3 ubiquitin protein ligase	0.31	down	1e-07	1e-07	1393.6	4492.93
23395	LARS2	leucyl-tRNA synthetase 2, mitochondrial	0.3	down	1e-07	1e-07	282.39	942.53
23397	NCAPH	non-SMC condensin I complex subunit H	6.67	up	1e-07	1e-07	56.09	8.41
23416	KCNH3	potassium voltage-gated channel subfamily H member 3	0.13	down	1e-07	1e-07	6.26	47.08
23426	GRIP1	glutamate receptor interacting protein 1	0.27	down	1e-07	1e-07	39.97	147.4
23428	SLC7A8	solute carrier family 7 member 8	0.074	down	1e-07	1e-07	314.69	4275.79
23452	ANGPTL2	angiopoietin like 2	3.15	up	1e-07	1e-07	2007.25	636.3
23460	ABCA6	ATP binding cassette subfamily A member 6	0.31	down	1e-07	1e-07	32.71	106.5
23491	CES3	carboxylesterase 3	3.55	up	2e-07	3.83e-07	651.64	183.38
23504	RIMBP2	RIMS binding protein 2	0.042	down	1e-07	1e-07	3.89	91.55
23516	SLC39A14	solute carrier family 39 member 14	3.46	up	1e-07	1e-07	6411.39	1853.99
23526	HMHA1	histocompatibility (minor) HA-1	3.2	up	1e-07	1e-07	874.56	273.37
23530	NNT	nicotinamide nucleotide transhydrogenase	0.28	down	1e-07	1e-07	1402.54	4995.37
23532	PRAME	preferentially expressed antigen in melanoma	5.44	up	1e-07	1e-07	126.77	23.31
23533	PIK3R5	phosphoinositide-3-kinase regulatory subunit 5	11.23	up	1e-07	1e-07	363.72	32.39
23547	LILRA4	leukocyte immunoglobulin like receptor A4	8.26	up	1e-07	1e-07	15.43	1.87
23551	RASD2	RASD family member 2	11.49	up	1e-07	1e-07	279.32	24.32
23553	HYAL4	hyaluronoglucosaminidase 4	0.29	down	1e-07	1e-07	1.16	4
23562	CLDN14	claudin 14	0.14	down	1e-07	1e-07	18.15	129.98
23584	VSIG2	V-set and immunoglobulin domain containing 2	0.29	down	1e-07	1e-07	10.55	36.07
23594	ORC6	origin recognition complex subunit 6	3.42	up	1e-07	1e-07	38.13	11.15
23601	CLEC5A	C-type lectin domain family 5 member A	5.78	up	1e-07	1e-07	83.11	14.38
23612	PHLDA3	pleckstrin homology like domain family A member 3	3.6	up	1e-07	1e-07	1120.91	311.5
23616	SH3BP1	SH3 domain binding protein 1	4.17	up	1e-07	1e-07	253.01	60.71
23624	CBLC	Cbl proto-oncogene C	0.1	down	1e-07	1e-07	10.12	101.34
23627	PRND	prion protein 2 (dublet)	10.8	up	1e-07	1e-07	51.83	4.8
23643	LY96	lymphocyte antigen 96	3.88	up	1e-07	1e-07	145.73	37.53
23650	TRIM29	tripartite motif containing 29	0.26	down	1e-07	1.95e-07	18.12	70.61
23657	SLC7A11	solute carrier family 7 member 11	4.28	up	1e-07	1e-07	55.68	13.02
23704	KCNE4	potassium voltage-gated channel subfamily E regulatory subunit 4	4.46	up	1e-07	1e-07	735.74	165.11
23710	GABARAPL1	GABA type A receptor associated protein like 1	0.24	down	1e-07	1e-07	1865.09	7929.19
23742	NPAP1	nuclear pore associated protein 1	0.17	down	1e-07	1e-07	1.64	9.48
23767	FLRT3	fibronectin leucine rich transmembrane protein 3	0.16	down	1e-07	1e-07	264.46	1603.42
23769	FLRT1	fibronectin leucine rich transmembrane protein 1	0.04	down	1e-07	1e-07	4.39	109.04
23779	ARHGAP8	Rho GTPase activating protein 8	0.22	down	1e-07	1e-07	63.22	293.99
24137	KIF4A	kinesin family member 4A	10.14	up	1e-07	1e-07	95.73	9.44
24147	FJX1	four jointed box 1	3.18	up	1e-07	1e-07	282.92	88.89
25758	KIAA1549L	KIAA1549-like	0.15	down	1e-07	1e-07	16.53	111.25
25803	SPDEF	SAM pointed domain containing ETS transcription factor	3.79	up	1e-07	1e-07	4.68	1.24
25818	KLK5	kallikrein related peptidase 5	0.17	down	1e-07	1e-07	1.24	7.21
25823	TPSG1	tryptase gamma 1	4.06	up	3e-07	5.69e-07	12.43	3.06
25833	POU2F3	POU class 2 homeobox 3	0.17	down	1e-07	1e-07	3.9	22.47
25841	ABTB2	ankyrin repeat and BTB domain containing 2	0.24	down	1e-07	1e-07	192.58	805.85
25894	PLEKHG4	pleckstrin homology and RhoGEF domain containing G4	4.98	up	1e-07	1e-07	318.67	63.97
25900	IFFO1	intermediate filament family orphan 1	3.91	up	1e-07	1e-07	502.04	128.52
25903	OLFML2B	olfactomedin like 2B	8.8	up	1e-07	1e-07	1522.22	172.93
25928	SOSTDC1	sclerostin domain containing 1	0.015	down	1e-07	1e-07	10.03	654.53
25975	EGFL6	EGF like domain multiple 6	0.28	down	1e-07	1.95e-07	4.99	17.77
25984	KRT23	keratin 23	0.18	down	1e-07	1e-07	2.19	12.34
25994	HIGD1A	HIG1 hypoxia inducible domain family member 1A	0.27	down	1e-07	1e-07	996.31	3658.3
26002	MOXD1	monooxygenase DBH like 1	0.15	down	1e-07	1e-07	159.56	1085.68
26027	ACOT11	acyl-CoA thioesterase 11	0.15	down	1e-07	1e-07	141.55	961.2
26033	ATRNL1	attractin like 1	0.074	down	1e-07	1e-07	16.32	221.42
26038	CHD5	chromodomain helicase DNA binding protein 5	0.1	down	1e-07	1e-07	2.3	22.6
26049	FAM169A	family with sequence similarity 169 member A	0.087	down	1e-07	1e-07	50.08	574.86
26059	ERC2	ELKS/RAB6-interacting/CAST family member 2	0.25	down	1e-07	1e-07	5.08	20.05
26074	CFAP61	cilia and flagella associated protein 61	0.16	down	1e-07	1e-07	2.32	14.4
26095	PTPN20	protein tyrosine phosphatase, non-receptor type 20	0.21	down	1e-07	1e-07	16.48	78.23
26108	PYGO1	pygopus family PHD finger 1	0.23	down	1e-07	1e-07	4.47	19.67
26154	ABCA12	ATP binding cassette subfamily A member 12	11.96	up	1e-07	1e-07	97.67	8.17
26191	PTPN22	protein tyrosine phosphatase, non-receptor type 22	7.03	up	1e-07	1e-07	95.98	13.65
26227	PHGDH	phosphoglycerate dehydrogenase	0.26	down	1e-07	1e-07	443.96	1697.38
26228	STAP1	signal transducing adaptor family member 1	0.027	down	1e-07	1e-07	5.83	216.8
26232	FBXO2	F-box protein 2	0.1	down	1e-07	1e-07	41.98	404.11
26249	KLHL3	kelch like family member 3	0.21	down	1e-07	1e-07	101.94	481.8
26256	CABYR	calcium binding tyrosine phosphorylation regulated	3.4	up	1e-07	1e-07	28.71	8.45
26279	PLA2G2D	phospholipase A2 group IID	11.73	up	1e-07	1e-07	23.75	2.03
26287	ANKRD2	ankyrin repeat domain 2	0.025	down	1e-07	1e-07	4.59	181.85
26289	AK5	adenylate kinase 5	0.26	down	1e-07	1e-07	8.09	30.59
26298	EHF	ETS homologous factor	0.0056	down	1e-07	1e-07	7.52	1335.67
26353	HSPB8	heat shock protein family B (small) member 8	5.91	up	1e-07	1e-07	5080.6	859.72
26470	SEZ6L2	seizure related 6 homolog like 2	7.13	up	1e-07	1e-07	1378.63	193.47
26508	HEYL	hes related family bHLH transcription factor with YRPW motif-like	3.76	up	1e-07	1e-07	1867.57	497.14
26579	MYEOV	myeloma overexpressed	82.65	up	1e-07	1e-07	125.07	1.51
26762	HAVCR1	hepatitis A virus cellular receptor 1	4.68	up	1e-07	1e-07	389.85	83.38
26999	CYFIP2	cytoplasmic FMR1 interacting protein 2	0.16	down	1e-07	1e-07	3035.7	18924.5
27033	ZBTB32	zinc finger and BTB domain containing 32	4.03	up	1e-07	1e-07	6.86	1.7
27036	SIGLEC7	sialic acid binding Ig like lectin 7	5.29	up	1e-07	1e-07	73.6	13.91
27040	LAT	linker for activation of T-cells	11.24	up	1e-07	1e-07	240.14	21.36
27074	LAMP3	lysosomal associated membrane protein 3	3.56	up	1e-07	1e-07	128.88	36.24
27098	CLUL1	clusterin like 1	0.04	down	1e-07	1e-07	4.51	113.27
27106	ARRDC2	arrestin domain containing 2	4.29	up	1e-07	1e-07	1736.28	404.85
27112	FAM155B	family with sequence similarity 155 member B	0.3	down	1e-07	1e-07	18.21	61.68
27113	BBC3	BCL2 binding component 3	3.79	up	1e-07	1e-07	191.66	50.56
27124	INPP5J	inositol polyphosphate-5-phosphatase J	0.024	down	1e-07	1e-07	23.51	981.87
27128	CYTH4	cytohesin 4	6.74	up	1e-07	1e-07	537.45	79.72
27129	HSPB7	heat shock protein family B (small) member 7	0.088	down	1e-07	1e-07	52.49	598.65
27132	CPNE7	copine 7	5.32	up	1e-07	1e-07	23.95	4.5
27134	TJP3	tight junction protein 3	0.024	down	1e-07	1e-07	7.39	311.68
27143	PALD1	phosphatase domain containing, paladin 1	4.25	up	1e-07	1e-07	698.04	164.41
27146	FAM184B	family with sequence similarity 184 member B	0.042	down	1e-07	1e-07	1.16	27.36
27151	CPAMD8	C3 and PZP like, alpha-2-macroglobulin domain containing 8	0.11	down	1e-07	1e-07	103.13	938
27164	SALL3	spalt-like transcription factor 3	0.053	down	1e-07	1e-07	1.11	20.84
27165	GLS2	glutaminase 2	0.21	down	1e-07	1e-07	22.32	105.82
27180	SIGLEC9	sialic acid binding Ig like lectin 9	6.76	up	1e-07	1e-07	83.04	12.29
27181	SIGLEC8	sialic acid binding Ig like lectin 8	63.15	up	1e-07	1e-07	131.29	2.08
27185	DISC1	disrupted in schizophrenia 1	3.45	up	1e-07	1e-07	300.22	87.07
27197	GPR82	G protein-coupled receptor 82	4.19	up	1e-07	1e-07	12.87	3.07
27198	HCAR1	hydroxycarboxylic acid receptor 1	0.11	down	1e-07	1e-07	7.18	64.2
27199	OXGR1	oxoglutarate receptor 1	0.019	down	1e-07	1e-07	2.04	110.03
27231	NMRK2	nicotinamide riboside kinase 2	0.32	down	1e-07	1e-07	1.22	3.84
27240	SIT1	signaling threshold regulating transmembrane adaptor 1	13.3	up	1e-07	1e-07	73.92	5.56
27253	PCDH17	protocadherin 17	3.52	up	1e-07	1e-07	728.73	207.2
27254	CSDC2	cold shock domain containing C2	0.12	down	1e-07	1e-07	43.79	363.17
27287	VENTX	VENT homeobox	4.58	up	1e-07	1e-07	29.17	6.38
27299	ADAMDEC1	ADAM like decysin 1	30.92	up	1e-07	1e-07	57.95	1.87
27324	TOX3	TOX high mobility group box family member 3	0.046	down	1e-07	1e-07	27.29	591.52
27328	PCDH11X	protocadherin 11 X-linked	0.33	down	1e-07	1e-07	2.35	7.08
27329	ANGPTL3	angiopoietin like 3	0.076	down	1e-07	1e-07	31.56	415.01
27330	RPS6KA6	ribosomal protein S6 kinase A6	0.022	down	1e-07	1e-07	6.24	285.54
27334	P2RY10	purinergic receptor P2Y10	6.63	up	1e-07	1e-07	38.74	5.84
27344	PCSK1N	proprotein convertase subtilisin/kexin type 1 inhibitor	0.096	down	1e-07	1e-07	46.76	486.96
27350	APOBEC3C	apolipoprotein B mRNA editing enzyme catalytic subunit 3C	4.21	up	1e-07	1e-07	490.41	116.58
27439	CECR6	cat eye syndrome chromosome region, candidate 6	3.44	up	1e-07	1e-07	24.75	7.2
27443	CECR2	CECR2, histone acetyl-lysine reader	0.18	down	1e-07	1e-07	4.45	25.13
28513	CDH19	cadherin 19	0.24	down	1e-07	1e-07	1.41	5.9
28968	SLC6A16	solute carrier family 6 member 16	0.31	down	1e-07	1e-07	21.01	68.74
29015	SLC43A3	solute carrier family 43 member 3	3.43	up	1e-07	1e-07	1263.99	368.3
29057	FAM156A	family with sequence similarity 156 member A	3.14	up	1e-07	1e-07	774.1	246.72
29108	PYCARD	PYD and CARD domain containing	4.78	up	1e-07	1e-07	375.27	78.55
29114	TAGLN3	transgelin 3	0.029	down	1e-07	1e-07	1.8	62.16
29118	DDX25	DEAD-box helicase 25	0.051	down	1e-07	1e-07	2.04	40.29
29121	CLEC2D	C-type lectin domain family 2 member D	3.58	up	1e-07	1e-07	703.84	196.71
29122	PRSS50	protease, serine 50	3.45	up	1e-07	1e-07	5.79	1.68
29125	C11orf21	chromosome 11 open reading frame 21	8.33	up	1e-07	1e-07	22.98	2.76
29128	UHRF1	ubiquitin like with PHD and ring finger domains 1	14.31	up	1e-07	1e-07	90.23	6.3
29798	C2orf27A	chromosome 2 open reading frame 27A	5.19	up	1e-07	1e-07	34.96	6.74
29842	TFCP2L1	transcription factor CP2-like 1	0.013	down	1e-07	1e-07	96.07	7522.44
29851	ICOS	inducible T-cell co-stimulator	13.05	up	1e-07	1e-07	25.35	1.94
29906	ST8SIA5	ST8 alpha-N-acetyl-neuraminide alpha-2,8-sialyltransferase 5	0.24	down	1e-07	1e-07	7.44	31.14
29909	GPR171	G protein-coupled receptor 171	4.95	up	1e-07	1e-07	38.67	7.81
29923	HILPDA	hypoxia inducible lipid droplet associated	33.54	up	1e-07	1e-07	3624.81	108.07
29930	PCDHB1	protocadherin beta 1	0.12	down	1e-07	1e-07	1.26	10.59
29943	PADI1	peptidyl arginine deiminase 1	28.64	up	1e-07	1e-07	51.16	1.79
29947	DNMT3L	DNA (cytosine-5-)-methyltransferase 3-like	0.16	down	1e-07	1e-07	1.34	8.26
29951	PDZRN4	PDZ domain containing ring finger 4	0.14	down	1e-07	1e-07	5.24	36.58
29953	TRHDE	thyrotropin releasing hormone degrading enzyme	0.22	down	1e-07	1e-07	102.79	473.27
29968	PSAT1	phosphoserine aminotransferase 1	0.17	down	1e-07	1e-07	197.04	1170.63
29990	PILRB	paired immunoglobin-like type 2 receptor beta	4.27	up	1e-07	1e-07	1028.72	240.84
29992	PILRA	paired immunoglobin like type 2 receptor alpha	3.62	up	1e-07	1e-07	248.38	68.66
30009	TBX21	T-box 21	8.86	up	1e-07	1e-07	44.25	5
30811	HUNK	hormonally up-regulated Neu-associated kinase	0.24	down	1e-07	1e-07	170.95	699.93
30817	ADGRE2	adhesion G protein-coupled receptor E2	5.3	up	1e-07	1e-07	295.68	55.75
30819	KCNIP2	potassium voltage-gated channel interacting protein 2	4.55	up	1e-07	1e-07	24.43	5.37
30820	KCNIP1	potassium voltage-gated channel interacting protein 1	0.07	down	1e-07	1e-07	3.34	47.88
30846	EHD2	EH domain containing 2	5.55	up	1e-07	1e-07	7121.62	1283.12
50487	PLA2G3	phospholipase A2 group III	0.27	down	1e-07	1e-07	1.06	3.95
50506	DUOX2	dual oxidase 2	0.2	down	1e-07	1e-07	3.16	15.63
50509	COL5A3	collagen type V alpha 3	20.62	up	1e-07	1e-07	675.04	32.74
50515	CHST11	carbohydrate (chondroitin 4) sulfotransferase 11	4.09	up	1e-07	1e-07	263.31	64.41
50615	IL21R	interleukin 21 receptor	9.44	up	1e-07	1e-07	121.39	12.86
50617	ATP6V0A4	ATPase H+ transporting V0 subunit a4	0.00075	down	1e-07	1e-07	3.01	4030.82
50619	DEF6	DEF6, guanine nucleotide exchange factor	6.84	up	1e-07	1e-07	278.45	40.68
50649	ARHGEF4	Rho guanine nucleotide exchange factor 4	0.3	down	1e-07	1e-07	7.08	23.34
50852	TRAT1	T cell receptor associated transmembrane adaptor 1	10	up	1e-07	1e-07	39.17	3.92
50856	CLEC4A	C-type lectin domain family 4 member A	4.69	up	1e-07	1e-07	78.52	16.74
50859	SPOCK3	sparc/osteonectin, cwcv and kazal-like domains proteoglycan (testican) 3	0.33	down	1e-07	1e-07	1.28	3.9
50861	STMN3	stathmin 3	4.71	up	1e-07	1e-07	1490.52	316.52
50863	NTM	neurotrimin	3.94	up	1e-07	1e-07	196.4	49.82
50937	CDON	cell adhesion associated, oncogene regulated	4.54	up	1e-07	1e-07	611.09	134.75
50943	FOXP3	forkhead box P3	4.83	up	1e-07	1e-07	39.09	8.09
50964	SOST	sclerostin	0.015	down	1e-07	1e-07	1.38	91.43
51129	ANGPTL4	angiopoietin like 4	66.32	up	1e-07	1e-07	14360.5	216.52
51151	SLC45A2	solute carrier family 45 member 2	3.2	up	1e-07	1e-07	6.21	1.94
51177	PLEKHO1	pleckstrin homology domain containing O1	4.25	up	1e-07	1e-07	1094.04	257.12
51179	HAO2	hydroxyacid oxidase 2	0.14	down	1e-07	1e-07	109.37	774.82
51181	DCXR	dicarbonyl/L-xylulose reductase	0.22	down	1e-07	1e-07	414.57	1885.31
51195	RAPGEFL1	Rap guanine nucleotide exchange factor like 1	4.92	up	1e-07	1e-07	114.95	23.36
51200	CPA4	carboxypeptidase A4	3.72	up	1.73e-05	2.89e-05	15.75	4.24
51201	ZDHHC2	zinc finger DHHC-type containing 2	0.19	down	1e-07	1e-07	401.16	2120.48
51203	NUSAP1	nucleolar and spindle associated protein 1	5.65	up	1e-07	1e-07	413.81	73.2
51206	GP6	glycoprotein VI platelet	4.67	up	1e-07	1e-07	9.88	2.12
51237	MZB1	marginal zone B and B1 cell specific protein	5.39	up	1e-07	1e-07	58.83	10.91
51268	PIPOX	pipecolic acid and sarcosine oxidase	0.24	down	1e-07	1.95e-07	168.56	697.91
51284	TLR7	toll like receptor 7	4.9	up	1e-07	1e-07	219.47	44.79
51291	GMIP	GEM interacting protein	3.82	up	1e-07	1e-07	429.42	112.48
51296	SLC15A3	solute carrier family 15 member 3	3.36	up	1e-07	1e-07	921.37	274.08
51301	GCNT4	glucosaminyl (N-acetyl) transferase 4, core 2	0.16	down	1e-07	1e-07	32.7	198.78
51302	CYP39A1	cytochrome P450 family 39 subfamily A member 1	0.13	down	1e-07	1e-07	30.25	235.12
51303	FKBP11	FK506 binding protein 11	4.41	up	1e-07	1e-07	511.89	116
51305	KCNK9	potassium two pore domain channel subfamily K member 9	16.25	up	1e-07	1e-07	37.12	2.28
51311	TLR8	toll like receptor 8	5.79	up	1e-07	1e-07	115.18	19.88
51314	NME8	NME/NM23 family member 8	4.87	up	1e-07	1e-07	5.57	1.14
51316	PLAC8	placenta specific 8	5.52	up	1e-07	1e-07	53.31	9.66
51334	PRR16	proline rich 16	4.29	up	1e-07	1e-07	68.22	15.91
51338	MS4A4A	membrane spanning 4-domains A4A	4.56	up	1e-07	1e-07	395.3	86.6
51363	CHST15	carbohydrate (N-acetylgalactosamine 4-sulfate 6-O) sulfotransferase 15	3.44	up	1e-07	1e-07	1935.78	563.06
51365	PLA1A	phospholipase A1 member A	3.07	up	1e-07	1e-07	892.75	290.83
51393	TRPV2	transient receptor potential cation channel subfamily V member 2	4.78	up	1e-07	1e-07	522.48	109.42
51411	BIN2	bridging integrator 2	4.61	up	1e-07	1e-07	352.58	76.52
51440	HPCAL4	hippocalcin like 4	0.049	down	1e-07	1e-07	5.12	105.13
51442	VGLL1	vestigial like family member 1	0.022	down	1e-07	1e-07	1.13	50.54
51450	PRRX2	paired related homeobox 2	3.67	up	1e-07	1e-07	22.6	6.16
51454	GULP1	GULP, engulfment adaptor PTB domain containing 1	0.3	down	1e-07	1e-07	206.05	691.27
51458	RHCG	Rh family C glycoprotein	0.0012	down	1e-07	1e-07	3.07	2613.64
51466	EVL	Enah/Vasp-like	3.41	up	1e-07	1e-07	1680.43	492.85
51473	DCDC2	doublecortin domain containing 2	0.19	down	1e-07	1e-07	403.43	2175.26
51495	HACD3	3-hydroxyacyl-CoA dehydratase 3	0.28	down	1e-07	1e-07	1413.67	5001.82
51512	GTSE1	G2 and S-phase expressed 1	9.73	up	1e-07	1e-07	64.95	6.68
51513	ETV7	ETS variant 7	8.51	up	1e-07	1e-07	159.47	18.75
51514	DTL	denticleless E3 ubiquitin protein ligase homolog	7.31	up	1e-07	1e-07	118.59	16.23
51557	LGSN	lengsin, lens protein with glutamine synthetase domain	0.22	down	1e-07	1e-07	4.79	22.08
51559	NT5DC3	5'-nucleotidase domain containing 3	6	up	1e-07	1e-07	993.86	165.53
51655	RASD1	ras related dexamethasone induced 1	0.14	down	1e-07	1e-07	513.21	3724.6
51659	GINS2	GINS complex subunit 2	4.53	up	1e-07	1e-07	115.34	25.45
51660	MPC1	mitochondrial pyruvate carrier 1	0.28	down	1e-07	1e-07	600.71	2170.41
51676	ASB2	ankyrin repeat and SOCS box containing 2	4.83	up	1e-07	1e-07	71.16	14.73
51705	EMCN	endomucin	0.31	down	1e-07	1e-07	912.01	2948.91
51744	CD244	CD244 molecule	8.35	up	1e-07	1e-07	54.9	6.58
51751	HIGD1B	HIG1 hypoxia inducible domain family member 1B	4.71	up	1e-07	1e-07	65.72	13.95
51778	MYOZ2	myozenin 2	0.13	down	1e-07	1e-07	1.72	13.71
51804	SIX4	SIX homeobox 4	0.057	down	1e-07	1e-07	6.08	107.09
53345	TM6SF2	transmembrane 6 superfamily member 2	3.35	up	2.1e-06	3.76e-06	58.13	17.36
53347	UBASH3A	ubiquitin associated and SH3 domain containing A	13.09	up	1e-07	1e-07	43.31	3.31
53353	LRP1B	LDL receptor related protein 1B	0.054	down	1e-07	1e-07	2.45	45.45
53354	PANK1	pantothenate kinase 1	0.24	down	1e-07	1e-07	260.36	1094.96
53358	SHC3	SHC adaptor protein 3	0.21	down	1e-07	1e-07	2.2	10.51
53405	CLIC5	chloride intracellular channel 5	0.072	down	1e-07	1e-07	153.74	2149.31
53637	S1PR5	sphingosine-1-phosphate receptor 5	6.69	up	1e-07	1e-07	79.09	11.83
53820	RIPPLY3	ripply transcriptional repressor 3	0.27	down	1e-07	1e-07	2.22	8.35
53827	FXYD5	FXYD domain containing ion transport regulator 5	4.36	up	1e-07	1e-07	1778.42	408.14
53828	FXYD4	FXYD domain containing ion transport regulator 4	0.00078	down	1e-07	1e-07	1.53	1967.8
53829	P2RY13	purinergic receptor P2Y13	3.99	up	1e-07	1e-07	158.29	39.65
53831	GPR84	G protein-coupled receptor 84	5.92	up	1e-07	1e-07	21.76	3.67
53832	IL20RA	interleukin 20 receptor subunit alpha	0.15	down	1e-07	1e-07	2.43	15.81
53833	IL20RB	interleukin 20 receptor subunit beta	45.24	up	1e-07	1e-07	137.26	3.03
53841	CDHR5	cadherin related family member 5	3.74	up	3.3e-06	5.82e-06	1905.9	509.16
53904	MYO3A	myosin IIIA	12.6	up	1e-07	1e-07	153.8	12.2
53919	SLCO1C1	solute carrier organic anion transporter family member 1C1	7.01	up	1e-07	1e-07	16.32	2.33
53942	CNTN5	contactin 5	0.19	down	1e-07	1e-07	1.44	7.72
54033	RBM11	RNA binding motif protein 11	0.069	down	1e-07	1e-07	3.41	49.7
54039	PCBP3	poly(rC) binding protein 3	0.19	down	1e-07	1e-07	8.77	46.37
54097	FAM3B	family with sequence similarity 3 member B	0.013	down	1e-07	1e-07	5.73	455.52
54207	KCNK10	potassium two pore domain channel subfamily K member 10	0.15	down	1e-07	1e-07	6.79	46.57
54209	TREM2	triggering receptor expressed on myeloid cells 2	34.16	up	1e-07	1e-07	469.19	13.74
54210	TREM1	triggering receptor expressed on myeloid cells 1	5.41	up	1e-07	1e-07	30.41	5.62
54329	GPR85	G protein-coupled receptor 85	4.75	up	1e-07	1e-07	63.48	13.37
54363	HAO1	hydroxyacid oxidase 1	0.25	down	1e-07	1e-07	1.12	4.56
54429	TAS2R5	taste 2 receptor member 5	3.85	up	1e-07	1e-07	9.99	2.6
54437	SEMA5B	semaphorin 5B	18.33	up	1e-07	1e-07	3266.27	178.15
54440	SASH3	SAM and SH3 domain containing 3	8.23	up	1e-07	1e-07	538.03	65.41
54443	ANLN	anillin actin binding protein	6.92	up	1e-07	1e-07	199.02	28.78
54478	FAM64A	family with sequence similarity 64 member A	8.95	up	1e-07	1e-07	33.07	3.69
54504	CPVL	carboxypeptidase, vitellogenic like	0.29	down	1e-07	1e-07	1091.28	3762.32
54507	ADAMTSL4	ADAMTS like 4	4.52	up	1e-07	1e-07	430.64	95.33
54511	HMGCLL1	3-hydroxymethyl-3-methylglutaryl-CoA lyase-like 1	0.27	down	1e-07	1e-07	4	14.9
54518	APBB1IP	amyloid beta precursor protein binding family B member 1 interacting protein	8.49	up	1e-07	1e-07	1077	126.91
54532	USP53	ubiquitin specific peptidase 53	0.32	down	1e-07	1e-07	556.73	1765.48
54540	FAM193B	family with sequence similarity 193 member B	4.18	up	1e-07	1e-07	823.3	197.05
54541	DDIT4	DNA damage inducible transcript 4	4.55	up	1e-07	1e-07	8474.57	1864.23
54566	EPB41L4B	erythrocyte membrane protein band 4.1 like 4B	0.016	down	1e-07	1e-07	8.58	528.63
54567	DLL4	delta like canonical Notch ligand 4	5.01	up	1e-07	1e-07	1613.05	321.81
54575	UGT1A10	UDP glucuronosyltransferase family 1 member A10	4.05	up	1.66e-05	2.78e-05	9.42	2.32
54629	FAM63B	family with sequence similarity 63 member B	0.33	down	1e-07	1e-07	253.74	757.69
54658	UGT1A1	UDP glucuronosyltransferase family 1 member A1	7.23	up	1e-07	1e-07	19.77	2.73
54659	UGT1A3	UDP glucuronosyltransferase family 1 member A3	11.08	up	1e-07	1e-07	17.77	1.6
54715	RBFOX1	RNA binding protein, fox-1 homolog 1	0.13	down	1e-07	1e-07	1.23	9.63
54716	SLC6A20	solute carrier family 6 member 20	0.2	down	2e-07	3.83e-07	19.88	99.04
54734	RAB39A	RAB39A, member RAS oncogene family	3.07	up	1e-07	1e-07	12.93	4.22
54739	XAF1	XIAP associated factor 1	4.36	up	1e-07	1e-07	1088.44	249.49
54762	GRAMD1C	GRAM domain containing 1C	0.27	down	1e-07	1e-07	273.21	1002.24
54769	DIRAS2	DIRAS family GTPase 2	6.81	up	1e-07	1e-07	426.43	62.59
54821	ERCC6L	excision repair cross-complementation group 6 like	4.24	up	1e-07	1e-07	19.09	4.5
54836	BSPRY	B-box and SPRY domain containing	0.083	down	1e-07	1e-07	41.51	500.24
54845	ESRP1	epithelial splicing regulatory protein 1	0.0086	down	1e-07	1e-07	6.01	700.47
54848	ARHGEF38	Rho guanine nucleotide exchange factor 38	0.094	down	1e-07	1e-07	2.14	22.67
54852	PAQR5	progestin and adipoQ receptor family member 5	0.19	down	1e-07	1e-07	617.63	3184.19
54869	EPS8L1	EPS8 like 1	0.18	down	1e-07	1e-07	59.89	328.39
54886	PLPPR1	phospholipid phosphatase related 1	0.0063	down	1e-07	1e-07	2.96	466.89
54894	RNF43	ring finger protein 43	0.11	down	1e-07	1e-07	52.93	501.97
54897	CASZ1	castor zinc finger 1	0.23	down	1e-07	1e-07	120.6	524.44
54898	ELOVL2	ELOVL fatty acid elongase 2	11.61	up	1e-07	1e-07	71.2	6.13
54899	PXK	PX domain containing serine/threonine kinase like	0.24	down	1e-07	1e-07	133.87	550.52
54900	LAX1	lymphocyte transmembrane adaptor 1	4.7	up	1e-07	1e-07	39	8.29
54959	ODAM	odontogenic, ameloblast asssociated	0.071	down	1e-07	1e-07	1.07	14.96
55013	CCDC109B	coiled-coil domain containing 109B	3.73	up	1e-07	1e-07	167.33	44.86
55040	EPN3	epsin 3	0.01	down	1e-07	1e-07	3.79	368.35
55061	SUSD4	sushi domain containing 4	0.039	down	1e-07	1e-07	29.32	745.23
55068	ENOX1	ecto-NOX disulfide-thiol exchanger 1	0.23	down	1e-07	1e-07	21.72	93.23
55076	TMEM45A	transmembrane protein 45A	9.84	up	1e-07	1e-07	687.76	69.92
55083	KIF26B	kinesin family member 26B	0.31	down	1e-07	1e-07	45.73	148.27
55088	CCDC186	coiled-coil domain containing 186	0.29	down	1e-07	1e-07	316.53	1074.22
55089	SLC38A4	solute carrier family 38 member 4	0.054	down	1e-07	1e-07	12.5	230.05
55107	ANO1	anoctamin 1	4.05	up	1e-07	1e-07	1161.44	286.85
55118	CRTAC1	cartilage acidic protein 1	0.17	down	1e-07	1e-07	30.6	183.3
55143	CDCA8	cell division cycle associated 8	3.78	up	1e-07	1e-07	88.53	23.41
55165	CEP55	centrosomal protein 55	10.17	up	1e-07	1e-07	98.7	9.7
55203	LGI2	leucine-rich repeat LGI family member 2	0.11	down	1e-07	1e-07	57.69	519.64
55215	FANCI	Fanconi anemia complementation group I	3.26	up	1e-07	1e-07	313.56	96.25
55220	KLHDC8A	kelch domain containing 8A	4.77	up	1e-07	1e-07	34.76	7.28
55224	ETNK2	ethanolamine kinase 2	0.29	down	1e-07	1e-07	463.64	1610.26
55228	PNMAL1	paraneoplastic Ma antigen family-like 1	0.19	down	1e-07	1e-07	176.98	950.57
55247	NEIL3	nei like DNA glycosylase 3	9.95	up	1e-07	1e-07	15.49	1.56
55282	LRRC36	leucine rich repeat containing 36	4.43	up	1e-07	1e-07	28.8	6.5
55283	MCOLN3	mucolipin 3	0.077	down	1e-07	1e-07	11.93	154.3
55321	TMEM74B	transmembrane protein 74B	14.32	up	1e-07	1e-07	104.14	7.27
55336	FBXL8	F-box and leucine-rich repeat protein 8	3.65	up	1e-07	1e-07	104.22	28.58
55350	VNN3	vanin 3	3.13	up	1e-07	1e-07	3.68	1.18
55355	HJURP	Holliday junction recognition protein	13.92	up	1e-07	1e-07	68.06	4.89
55356	SLC22A15	solute carrier family 22 member 15	0.29	down	1e-07	1e-07	65.48	224.29
55367	PIDD1	p53-induced death domain protein 1	3.02	up	1e-07	1e-07	240.59	79.6
55388	MCM10	minichromosome maintenance 10 replication initiation factor	11.56	up	1e-07	1e-07	32.15	2.78
55423	SIRPG	signal regulatory protein gamma	17.02	up	1e-07	1e-07	62	3.64
55503	TRPV6	transient receptor potential cation channel subfamily V member 6	0.011	down	1e-07	1e-07	2.55	227.28
55509	BATF3	basic leucine zipper ATF-like transcription factor 3	5.91	up	1e-07	1e-07	60.46	10.23
55521	TRIM36	tripartite motif containing 36	3.84	up	1e-07	1e-07	48.17	12.55
55531	ELMOD1	ELMO domain containing 1	0.12	down	1e-07	1e-07	4.93	41.7
55536	CDCA7L	cell division cycle associated 7 like	4.11	up	1e-07	1e-07	617.98	150.37
55553	SOX6	SRY-box 6	0.31	down	1e-07	1e-07	362.19	1165.05
55561	CDC42BPG	CDC42 binding protein kinase gamma	0.33	down	1e-07	1e-07	95.53	291.34
55586	MIOX	myo-inositol oxygenase	0.24	down	2.95e-05	4.86e-05	419.44	1771.91
55600	ITLN1	intelectin 1	0.04	down	1e-07	1e-07	1.75	43.95
55604	LRRC16A	leucine rich repeat containing 16A	0.32	down	1e-07	1e-07	397.31	1246.57
55612	FERMT1	fermitin family member 1	0.24	down	1e-07	1e-07	26.15	109.89
55630	SLC39A4	solute carrier family 39 member 4	0.3	down	1e-07	1e-07	192.87	652.36
55635	DEPDC1	DEP domain containing 1	9.04	up	1e-07	1e-07	47.99	5.31
55655	NLRP2	NLR family, pyrin domain containing 2	0.18	down	1e-07	1e-07	18.74	101.37
55657	ZNF692	zinc finger protein 692	3.73	up	1e-07	1e-07	367.22	98.57
55714	TENM3	teneurin transmembrane protein 3	0.24	down	1e-07	1e-07	49.17	203.07
55723	ASF1B	anti-silencing function 1B histone chaperone	6.5	up	1e-07	1e-07	147.25	22.66
55753	OGDHL	oxoglutarate dehydrogenase-like	0.099	down	1e-07	1e-07	654.09	6594.99
55771	PRR11	proline rich 11	3.81	up	1e-07	1e-07	22.55	5.92
55796	MBNL3	muscleblind like splicing regulator 3	0.29	down	1e-07	1e-07	59.97	210.05
55799	CACNA2D3	calcium voltage-gated channel auxiliary subunit alpha2delta 3	0.17	down	1e-07	1e-07	16.26	96.45
55803	ADAP2	ArfGAP with dual PH domains 2	4.34	up	1e-07	1e-07	517.2	119.06
55824	PAG1	phosphoprotein membrane anchor with glycosphingolipid microdomains 1	3.53	up	1e-07	1e-07	1023.32	289.9
55843	ARHGAP15	Rho GTPase activating protein 15	4.65	up	1e-07	1e-07	192.56	41.41
55859	BEX1	brain expressed X-linked 1	0.1	down	1e-07	1e-07	8.27	82.14
55872	PBK	PDZ binding kinase	6.88	up	1e-07	1e-07	45.47	6.61
55876	GSDMB	gasdermin B	5.03	up	1e-07	1e-07	61.87	12.29
55885	LMO3	LIM domain only 3	0.036	down	1e-07	1e-07	7.54	208.11
55893	ZNF395	zinc finger protein 395	5.31	up	1e-07	1e-07	8322.19	1568.31
55908	ANGPTL8	angiopoietin like 8	4.33	up	1.6e-06	2.89e-06	6.15	1.42
55911	APOBR	apolipoprotein B receptor	4.77	up	1e-07	1e-07	279.18	58.52
55966	AJAP1	adherens junctions associated protein 1	0.26	down	1e-07	1e-07	56.29	217.39
56097	PCDHGC5	protocadherin gamma subfamily C, 5	6.41	up	1e-07	1e-07	15.22	2.37
56098	PCDHGC4	protocadherin gamma subfamily C, 4	3.43	up	1e-07	1e-07	8.04	2.34
56101	PCDHGB5	protocadherin gamma subfamily B, 5	0.2	down	1e-07	1e-07	50.14	253.74
56126	PCDHB10	protocadherin beta 10	3.53	up	1e-07	1e-07	177.24	50.18
56127	PCDHB9	protocadherin beta 9	3.22	up	1e-07	1e-07	129.79	40.36
56137	PCDHA12	protocadherin alpha 12	0.073	down	1e-07	1e-07	9.39	128.56
56138	PCDHA11	protocadherin alpha 11	0.14	down	1e-07	1e-07	12.25	85.27
56154	TEX15	testis expressed 15	18.88	up	1e-07	1e-07	34.95	1.85
56159	TEX11	testis expressed 11	13.83	up	1e-07	1e-07	30.28	2.19
56165	TDRD1	tudor domain containing 1	0.056	down	1e-07	1e-07	1.55	27.58
56245	C21orf62	chromosome 21 open reading frame 62	0.065	down	1e-07	1e-07	34.2	524.24
56253	CRTAM	cytotoxic and regulatory T-cell molecule	13.02	up	1e-07	1e-07	42.35	3.25
56301	SLC7A10	solute carrier family 7 member 10	0.3	down	1e-07	1e-07	1.44	4.8
56302	TRPV5	transient receptor potential cation channel subfamily V member 5	0.053	down	1e-07	1e-07	1.02	19.21
56341	PRMT8	protein arginine methyltransferase 8	0.21	down	1e-07	1e-07	1.25	5.87
56413	LTB4R2	leukotriene B4 receptor 2	4.34	up	1e-07	1e-07	68.03	15.66
56475	RPRM	reprimo, TP53 dependent G2 arrest mediator candidate	0.077	down	1e-07	1e-07	1.9	24.61
56477	CCL28	C-C motif chemokine ligand 28	3.72	up	1e-07	1e-07	205.55	55.24
56479	KCNQ5	potassium voltage-gated channel subfamily Q member 5	4.13	up	1e-07	1e-07	13.51	3.27
56603	CYP26B1	cytochrome P450 family 26 subfamily B member 1	0.33	down	1e-07	1e-07	126.71	387.23
56649	TMPRSS4	transmembrane protease, serine 4	0.01	down	1e-07	1e-07	4	392.76
56659	KCNK13	potassium two pore domain channel subfamily K member 13	0.15	down	1e-07	1e-07	33.68	222.4
56667	MUC13	mucin 13, cell surface associated	0.31	down	8.52e-05	0.000135	27.19	88.03
56670	SUCNR1	succinate receptor 1	0.12	down	1e-07	1e-07	36.9	319.67
56673	C11orf16	chromosome 11 open reading frame 16	0.29	down	1e-07	1e-07	1.08	3.69
56776	FMN2	formin 2	0.036	down	1e-07	1e-07	1.85	51.02
56833	SLAMF8	SLAM family member 8	7.32	up	1e-07	1e-07	468.81	64.01
56892	C8orf4	chromosome 8 open reading frame 4	0.19	down	1e-07	1e-07	679.92	3546.98
56901	NDUFA4L2	NADH dehydrogenase (ubiquinone) 1 alpha subcomplex, 4-like 2	133.33	up	1e-07	1e-07	25272.5	189.54
56911	MAP3K7CL	MAP3K7 C-terminal like	5.58	up	1e-07	1e-07	691.17	123.88
56917	MEIS3	Meis homeobox 3	3.41	up	1e-07	1e-07	102.92	30.21
56920	SEMA3G	semaphorin 3G	0.19	down	1e-07	1e-07	321.06	1716.18
56923	NMUR2	neuromedin U receptor 2	0.23	down	1e-07	1e-07	1.26	5.59
56924	PAK6	p21 (RAC1) activated kinase 6	0.036	down	1e-07	1e-07	11.83	329.58
56934	CA10	carbonic anhydrase 10	0.0054	down	1e-07	1e-07	1.28	236.48
56937	PMEPA1	prostate transmembrane protein, androgen induced 1	3.46	up	1e-07	1e-07	2711.39	784.77
56967	C14orf132	chromosome 14 open reading frame 132	0.25	down	1e-07	1e-07	138.75	553.32
56992	KIF15	kinesin family member 15	3.64	up	1e-07	1e-07	23.99	6.59
57007	ACKR3	atypical chemokine receptor 3	5.63	up	1e-07	1e-07	2074.3	368.34
57094	CPA6	carboxypeptidase A6	5.76	up	1e-07	1e-07	10	1.74
57096	RPGRIP1	retinitis pigmentosa GTPase regulator interacting protein 1	4.19	up	1e-07	1e-07	7.76	1.85
57111	RAB25	RAB25, member RAS oncogene family	0.0067	down	1e-07	1e-07	4.72	703.68
57121	LPAR5	lysophosphatidic acid receptor 5	6.13	up	1e-07	1e-07	144.62	23.59
57124	CD248	CD248 molecule	4.19	up	1e-07	1e-07	1600.98	382.51
57125	PLXDC1	plexin domain containing 1	8.73	up	1e-07	1e-07	1099.49	125.93
57127	RHBG	Rh family B glycoprotein (gene/pseudogene)	0.0072	down	1e-07	1e-07	1.81	251.94
57134	MAN1C1	mannosidase alpha class 1C member 1	0.13	down	1e-07	1e-07	150.32	1143.86
57144	PAK7	p21 (RAC1) activated kinase 7	0.12	down	1e-07	1e-07	1.15	9.63
57158	JPH2	junctophilin 2	4.17	up	1e-07	1e-07	319.25	76.54
57159	TRIM54	tripartite motif containing 54	3.52	up	1.94e-05	3.23e-05	27.91	7.94
57333	RCN3	reticulocalbin 3	3.14	up	1e-07	1e-07	441.27	140.33
57379	AICDA	activation-induced cytidine deaminase	7.88	up	1e-07	1e-07	8.71	1.11
57402	S100A14	S100 calcium binding protein A14	0.13	down	1e-07	1e-07	35.47	269.28
57405	SPC25	SPC25, NDC80 kinetochore complex component	9.07	up	1e-07	1e-07	31.43	3.46
57447	NDRG2	NDRG family member 2	0.29	down	1e-07	1e-07	1457.83	5106.46
57452	GALNT16	polypeptide N-acetylgalactosaminyltransferase 16	0.33	down	1e-07	1e-07	99.98	305.47
57460	PPM1H	protein phosphatase, Mg2+/Mn2+ dependent 1H	0.19	down	1e-07	1e-07	251.2	1355.24
57462	KIAA1161	KIAA1161	0.25	down	1e-07	1e-07	159.93	631.48
57468	SLC12A5	solute carrier family 12 member 5	4.94	up	1e-07	1e-07	6.65	1.35
57471	ERMN	ermin	4.73	up	1e-07	1e-07	8.82	1.86
57481	KIAA1210	KIAA1210	0.3	down	1e-07	1e-07	2.05	6.85
57484	RNF150	ring finger protein 150	0.055	down	1e-07	1e-07	30.12	545.16
57528	KCTD16	potassium channel tetramerization domain containing 16	0.31	down	1e-07	1e-07	30.43	98.99
57530	CGN	cingulin	0.085	down	1e-07	1e-07	147.9	1735.65
57535	KIAA1324	KIAA1324	4.99	up	1e-07	1e-07	58.04	11.62
57537	SORCS2	sortilin related VPS10 domain containing receptor 2	0.19	down	1e-07	1e-07	124.25	656.04
57546	PDP2	pyruvate dehyrogenase phosphatase catalytic subunit 2	0.23	down	1e-07	1e-07	78.25	343.24
57549	IGSF9	immunoglobulin superfamily member 9	0.19	down	1e-07	1e-07	5.27	27.06
57556	SEMA6A	semaphorin 6A	4.65	up	1e-07	1e-07	2379.09	511.65
57559	STAMBPL1	STAM binding protein like 1	6.27	up	1e-07	1e-07	312.56	49.85
57565	KLHL14	kelch like family member 14	0.048	down	1e-07	1e-07	19.64	411.38
57574	MARCH4	membrane associated ring-CH-type finger 4	7.09	up	1e-07	1e-07	21.39	3.02
57619	SHROOM3	shroom family member 3	0.16	down	1e-07	1e-07	310.53	1940.89
57622	LRFN1	leucine rich repeat and fibronectin type III domain containing 1	3.01	up	1e-07	1e-07	51.39	17.07
57628	DPP10	dipeptidyl peptidase like 10	0.14	down	1e-07	1e-07	1.23	9.08
57633	LRRN1	leucine rich repeat neuronal 1	0.11	down	1e-07	1e-07	5.19	48.43
57669	EPB41L5	erythrocyte membrane protein band 4.1 like 5	0.26	down	1e-07	1e-07	482.68	1823.33
57687	VAT1L	vesicle amine transport 1-like	0.072	down	1e-07	1e-07	20.97	290.13
57699	CPNE5	copine 5	3.86	up	1e-07	1e-07	142.77	36.97
57705	WDFY4	WDFY family member 4	5.2	up	1e-07	1e-07	257.88	49.61
57709	SLC7A14	solute carrier family 7 member 14	0.11	down	1e-07	1e-07	1.07	9.49
57718	PPP4R4	protein phosphatase 4, regulatory subunit 4	0.19	down	1e-07	1e-07	1.75	9.46
57761	TRIB3	tribbles pseudokinase 3	10.65	up	1e-07	1e-07	1246.78	117.08
57801	HES4	hes family bHLH transcription factor 4	5.36	up	1e-07	1e-07	103.04	19.24
57817	HAMP	hepcidin antimicrobial peptide	9.61	up	1e-07	1e-07	12.17	1.27
57821	CCDC181	coiled-coil domain containing 181	0.032	down	1e-07	1e-07	4.67	148.25
57823	SLAMF7	SLAM family member 7	10.98	up	1e-07	1e-07	352.95	32.13
57830	KRTAP5-8	keratin associated protein 5-8	0.14	down	1e-07	1e-07	1.53	10.87
57863	CADM3	cell adhesion molecule 3	5.87	up	1e-07	1e-07	148.69	25.34
57864	SLC46A2	solute carrier family 46 member 2	3.77	up	1e-07	1e-07	10.18	2.7
58473	PLEKHB1	pleckstrin homology domain containing B1	0.13	down	1e-07	1e-07	77.28	611.11
58475	MS4A7	membrane spanning 4-domains A7	5.96	up	1e-07	1e-07	1064.54	178.58
58484	NLRC4	NLR family, CARD domain containing 4	4.75	up	1e-07	1e-07	80.87	17.03
58489	ABHD17C	abhydrolase domain containing 17C	0.22	down	1e-07	1e-07	138.55	642.9
58495	OVOL2	ovo like zinc finger 2	0.038	down	1e-07	1e-07	1.61	42.63
58496	LY6G5B	lymphocyte antigen 6 complex, locus G5B	5.33	up	1e-07	1e-07	42.92	8.05
58504	ARHGAP22	Rho GTPase activating protein 22	11.73	up	1e-07	1e-07	142.94	12.19
58511	DNASE2B	deoxyribonuclease II beta	3.64	up	1e-07	1e-07	4.24	1.17
58529	MYOZ1	myozenin 1	0.31	down	1e-07	1e-07	21.8	69.24
58985	IL22RA1	interleukin 22 receptor subunit alpha 1	3.01	up	1e-07	1e-07	102.08	33.9
59277	NTN4	netrin 4	0.22	down	1e-07	1e-07	1772.19	7883.96
60401	EDA2R	ectodysplasin A2 receptor	5.33	up	1e-07	1e-07	325.28	61.08
60437	CDH26	cadherin 26	4.2	up	1e-07	1e-07	9.6	2.29
60482	SLC5A7	solute carrier family 5 member 7	0.12	down	1e-07	1e-07	1.26	10.08
60489	APOBEC3G	apolipoprotein B mRNA editing enzyme catalytic subunit 3G	5.74	up	1e-07	1e-07	646.91	112.77
60494	CCDC81	coiled-coil domain containing 81	3.68	up	1e-07	1e-07	13.46	3.66
60495	HPSE2	heparanase 2 (inactive)	0.15	down	1e-07	1e-07	1.77	11.57
60676	PAPPA2	pappalysin 2	0.013	down	1e-07	1e-07	6.61	510.14
60681	FKBP10	FK506 binding protein 10	7.91	up	1e-07	1e-07	4098.39	517.84
63876	PKNOX2	PBX/knotted 1 homeobox 2	0.29	down	1e-07	1e-07	25.03	87.43
63895	PIEZO2	piezo type mechanosensitive ion channel component 2	4.06	up	1e-07	1e-07	306	75.46
63910	SLC17A9	solute carrier family 17 member 9	11.36	up	1e-07	1e-07	129.83	11.43
63922	CHTF18	chromosome transmission fidelity factor 18	3.56	up	1e-07	1e-07	141.55	39.78
63928	CHP2	calcineurin like EF-hand protein 2	0.094	down	1e-07	1e-07	1.3	13.82
63940	GPSM3	G-protein signaling modulator 3	4.87	up	1e-07	1e-07	737.68	151.34
63967	CLSPN	claspin	4.29	up	1e-07	1e-07	27.34	6.37
63970	TP53AIP1	tumor protein p53 regulated apoptosis inducing protein 1	0.26	down	1e-07	1e-07	2.02	7.62
63976	PRDM16	PR domain 16	0.042	down	1e-07	1e-07	30.57	733.91
64005	MYO1G	myosin IG	11.41	up	1e-07	1e-07	314.56	27.56
64063	PRSS22	protease, serine 22	0.025	down	1e-07	1e-07	1.49	58.53
64072	CDH23	cadherin-related 23	5.16	up	1e-07	1e-07	99.43	19.28
64073	C19orf33	chromosome 19 open reading frame 33	4.84	up	1e-07	1e-07	504.62	104.17
64084	CLSTN2	calsyntenin 2	0.09	down	1e-07	1e-07	29.3	324.9
64091	POPDC2	popeye domain containing 2	3.22	up	1e-07	1e-07	155.09	48.13
64093	SMOC1	SPARC related modular calcium binding 1	0.19	down	1e-07	1e-07	15.91	81.81
64098	PARVG	parvin gamma	12.38	up	1e-07	1e-07	444.77	35.94
64102	TNMD	tenomodulin	0.23	down	1e-07	1e-07	5.12	22.41
64105	CENPK	centromere protein K	6.56	up	1e-07	1e-07	41.83	6.38
64108	RTP4	receptor transporter protein 4	3.37	up	1e-07	1e-07	287.94	85.54
64127	NOD2	nucleotide binding oligomerization domain containing 2	7.66	up	1e-07	1e-07	89.72	11.72
64151	NCAPG	non-SMC condensin I complex subunit G	9.93	up	1e-07	1e-07	112.63	11.35
64170	CARD9	caspase recruitment domain family member 9	5.39	up	1e-07	1e-07	62.94	11.68
64174	DPEP2	dipeptidase 2	7.64	up	1e-07	1e-07	95.64	12.52
64220	STRA6	stimulated by retinoic acid 6	0.076	down	1e-07	1e-07	7.5	98.98
64231	MS4A6A	membrane spanning 4-domains A6A	6.38	up	1e-07	1e-07	1401.9	219.74
64241	ABCG8	ATP binding cassette subfamily G member 8	0.26	down	1e-07	1e-07	1.33	5.19
64333	ARHGAP9	Rho GTPase activating protein 9	8.9	up	1e-07	1e-07	256.83	28.87
64386	MMP25	matrix metallopeptidase 25	5.08	up	1e-07	1e-07	56.24	11.07
64388	GREM2	gremlin 2, DAN family BMP antagonist	0.12	down	1e-07	1e-07	3.36	29.08
64398	MPP5	membrane palmitoylated protein 5	0.32	down	1e-07	1e-07	691.73	2172.18
64399	HHIP	hedgehog interacting protein	0.24	down	1e-07	1e-07	5.93	24.91
64407	RGS18	regulator of G-protein signaling 18	4.32	up	1e-07	1e-07	98.69	22.85
64409	WBSCR17	Williams-Beuren syndrome chromosome region 17	0.062	down	1e-07	1e-07	9.02	144.94
64420	SUSD1	sushi domain containing 1	0.28	down	1e-07	1e-07	229.44	827.02
64478	CSMD1	CUB and Sushi multiple domains 1	0.25	down	1e-07	1e-07	13.22	52.86
64499	TPSB2	tryptase beta 2 (gene/pseudogene)	10.58	up	1e-07	1e-07	334.75	31.65
64581	CLEC7A	C-type lectin domain family 7 member A	6.13	up	1e-07	1e-07	256.1	41.79
64641	EBF2	early B-cell factor 2	7.44	up	1e-07	1e-07	55.3	7.43
64711	HS3ST6	heparan sulfate-glucosamine 3-sulfotransferase 6	0.23	down	1e-07	1e-07	1.01	4.32
64780	MICAL1	microtubule associated monooxygenase, calponin and LIM domain containing 1	3.06	up	1e-07	1e-07	801.99	262.49
[truncated: 988 more rows]
