# Supplementary material for: Integrated analysis of differentially expressed profiles and construction of a competing endogenous long non-coding RNA network in renal cell carcinoma
Source: PeerJ. 2018 Jul 17;6:e5124. doi: 10.7717/peerj.5124 (PMC6054097; doi:10.7717/peerj.5124)
Supplement: Data S1 [file peerj-06-5124-s008.zip › Supplementary data/mRNA Stage4 vs non-tumor.xls]

## Sheet: default
GeneID	Gene Symbol	description	Fold-change	style	P-value	FDR	mean(Stage4)	mean(Normal)
10	NAT2	N-acetyltransferase 2 (arylamine N-acetyltransferase)	0.17	down	1e-07	1e-07	3.53	20.45
18	ABAT	4-aminobutyrate aminotransferase	0.15	down	1e-07	1e-07	354.72	2411.18
24	ABCA4	ATP binding cassette subfamily A member 4	0.026	down	1e-07	1e-07	6.1	231.69
26	AOC1	amine oxidase, copper containing 1	0.25	down	4.4e-06	7.79e-06	1333.07	5229.39
28	ABO	ABO blood group (transferase A, alpha 1-3-N-acetylgalactosaminyltransferase; transferase B, alpha 1-3-galactosyltransferase)	0.23	down	1e-07	1e-07	32.8	144.59
34	ACADM	acyl-CoA dehydrogenase, C-4 to C-12 straight chain	0.28	down	1e-07	1e-07	1237.31	4371.27
36	ACADSB	acyl-CoA dehydrogenase, short/branched chain	0.18	down	1e-07	1e-07	693.14	3791.54
38	ACAT1	acetyl-CoA acetyltransferase 1	0.25	down	1e-07	1e-07	1976.98	7797.42
40	ASIC2	acid sensing ion channel subunit 2	0.14	down	1e-07	1e-07	4.1	29.87
55	ACPP	acid phosphatase, prostate	0.014	down	1e-07	1e-07	12.58	871.36
72	ACTG2	actin, gamma 2, smooth muscle, enteric	6.69	up	1e-07	1e-07	312.47	46.68
95	ACY1	aminoacylase 1	0.2	down	1e-07	1e-07	939.83	4729.97
100	ADA	adenosine deaminase	6.61	up	1e-07	1e-07	250.69	37.92
101	ADAM8	ADAM metallopeptidase domain 8	7.54	up	1e-07	1e-07	232.88	30.87
107	ADCY1	adenylate cyclase 1 (brain)	0.33	down	1e-07	1e-07	90.41	273.1
113	ADCY7	adenylate cyclase 7	4.43	up	1e-07	1e-07	679.34	153.3
119	ADD2	adducin 2	6.48	up	1e-07	1e-07	21.72	3.35
123	PLIN2	perilipin 2	5.89	up	1e-07	1e-07	12261.9	2082.27
124	ADH1A	alcohol dehydrogenase 1A (class I), alpha polypeptide	0.12	down	1e-07	1e-07	2.21	17.87
125	ADH1B	alcohol dehydrogenase 1B (class I), beta polypeptide	0.042	down	1e-07	1e-07	100.95	2393.04
126	ADH1C	alcohol dehydrogenase 1C (class I), gamma polypeptide	0.011	down	1e-07	1e-07	4.05	370.79
127	ADH4	alcohol dehydrogenase 4 (class II), pi polypeptide	0.24	down	1e-07	1e-07	1.25	5.15
130	ADH6	alcohol dehydrogenase 6 (class V)	0.18	down	1e-07	2e-07	48.28	267.01
133	ADM	adrenomedullin	6.33	up	1e-07	1e-07	3278.52	517.72
136	ADORA2B	adenosine A2b receptor	3.79	up	1e-07	1e-07	45.83	12.1
140	ADORA3	adenosine A3 receptor	11.37	up	1e-07	1e-07	316.96	27.89
152	ADRA2C	adrenoceptor alpha 2C	0.26	down	1e-07	1e-07	76.02	292.53
153	ADRB1	adrenoceptor beta 1	0.14	down	1e-07	1e-07	4.6	32.76
173	AFM	afamin	0.033	down	1e-07	1e-07	3.01	92.47
174	AFP	alpha fetoprotein	0.32	down	1.5e-05	2.55e-05	3.08	9.76
176	ACAN	aggrecan	6.44	up	1e-07	1e-07	588.25	91.33
177	AGER	advanced glycosylation end product-specific receptor	5.88	up	1e-07	1e-07	74.46	12.67
185	AGTR1	angiotensin II receptor type 1	0.33	down	1e-07	2e-07	78.92	236.22
186	AGTR2	angiotensin II receptor type 2	0.29	down	1e-07	1e-07	1.35	4.59
189	AGXT	alanine-glyoxylate aminotransferase	0.11	down	1e-07	1e-07	8.25	74.6
199	AIF1	allograft inflammatory factor 1	3.02	up	1e-07	1e-07	884.04	292.53
213	ALB	albumin	0.026	down	1e-07	1e-07	16.3	624.96
222	ALDH3B2	aldehyde dehydrogenase 3 family member B2	0.11	down	1e-07	1e-07	3.16	30.03
229	ALDOB	aldolase, fructose-bisphosphate B	0.012	down	1e-07	1e-07	179.44	15168.5
230	ALDOC	aldolase, fructose-bisphosphate C	4.84	up	1e-07	1e-07	1470.05	303.85
240	ALOX5	arachidonate 5-lipoxygenase	6.56	up	1e-07	1e-07	827.35	126.19
247	ALOX15B	arachidonate 15-lipoxygenase, type B	18.32	up	1e-07	1e-07	33.44	1.83
259	AMBP	alpha-1-microglobulin/bikunin precursor	0.083	down	1e-07	1e-07	12.27	147.12
267	AMFR	autocrine motility factor receptor	0.33	down	1e-07	1e-07	2506.97	7502.08
268	AMH	anti-Mullerian hormone	5.52	up	1e-07	1e-07	7.15	1.29
273	AMPH	amphiphysin	0.075	down	1e-07	1e-07	9.29	123.73
275	AMT	aminomethyltransferase	0.31	down	1e-07	1e-07	218.23	705.44
285	ANGPT2	angiopoietin 2	9.91	up	1e-07	1e-07	1985.97	200.38
286	ANK1	ankyrin 1	3.29	up	1e-07	1e-07	102.41	31.11
287	ANK2	ankyrin 2, neuronal	0.16	down	1e-07	1e-07	957.13	6104.46
288	ANK3	ankyrin 3, node of Ranvier (ankyrin G)	0.2	down	1e-07	1e-07	780	3921.43
291	SLC25A4	solute carrier family 25 member 4	0.33	down	1e-07	1e-07	854.29	2594.03
292	SLC25A5	solute carrier family 25 member 5	0.33	down	1e-07	1e-07	3738.18	11318.6
306	ANXA3	annexin A3	0.094	down	1e-07	1e-07	74.94	797.1
307	ANXA4	annexin A4	3.01	up	1e-07	1e-07	12635.5	4202.04
313	AOAH	acyloxyacyl hydrolase	7.36	up	1e-07	1e-07	332.23	45.12
316	AOX1	aldehyde oxidase 1	0.26	down	2e-07	3.92e-07	607.34	2374.08
330	BIRC3	baculoviral IAP repeat containing 3	6.27	up	1e-07	1e-07	2439.62	389.24
332	BIRC5	baculoviral IAP repeat containing 5	18.36	up	1e-07	1e-07	112.35	6.12
338	APOB	apolipoprotein B	3.2	up	0.0005709	0.000848	81.01	25.29
341	APOC1	apolipoprotein C1	69.83	up	1e-07	1e-07	2050.48	29.36
344	APOC2	apolipoprotein C2	9.47	up	1e-07	1e-07	211.8	22.37
345	APOC3	apolipoprotein C3	0.23	down	3.6e-06	6.42e-06	2.42	10.31
347	APOD	apolipoprotein D	0.28	down	1e-07	1e-07	113.62	402.05
350	APOH	apolipoprotein H	0.29	down	0.0008519	0.00125	11.6	40.15
356	FASLG	Fas ligand	20.55	up	1e-07	1e-07	56.38	2.74
358	AQP1	aquaporin 1 (Colton blood group)	0.21	down	1e-07	1e-07	7702.77	35946.2
359	AQP2	aquaporin 2	5.4e-05	down	1e-07	1e-07	3.08	56757.4
360	AQP3	aquaporin 3 (Gill blood group)	0.16	down	1e-07	1e-07	1530.69	9705.11
361	AQP4	aquaporin 4	0.14	down	1e-07	1e-07	20.66	150.79
362	AQP5	aquaporin 5	0.078	down	1e-07	1e-07	1.28	16.42
363	AQP6	aquaporin 6	0.0032	down	1e-07	1e-07	3.68	1146.22
364	AQP7	aquaporin 7	0.2	down	1e-07	1e-07	55.08	272.35
366	AQP9	aquaporin 9	8.98	up	1e-07	1e-07	158.27	17.63
379	ARL4D	ADP ribosylation factor like GTPase 4D	0.099	down	1e-07	1e-07	91.71	924.68
384	ARG2	arginase 2	0.18	down	1e-07	1e-07	475.5	2709.72
397	ARHGDIB	Rho GDP dissociation inhibitor beta	3.26	up	1e-07	1e-07	5446.67	1672.66
399	RHOH	ras homolog family member H	9.74	up	1e-07	1e-07	143.49	14.73
409	ARRB2	arrestin beta 2	3.05	up	1e-07	1e-07	1258.87	412.61
432	ASGR1	asialoglycoprotein receptor 1	4.05	up	1e-07	1e-07	23.5	5.81
445	ASS1	argininosuccinate synthase 1	0.23	down	1e-07	1e-07	2358.88	10223.1
462	SERPINC1	serpin family C member 1	0.31	down	7e-07	1.32e-06	2.57	8.18
476	ATP1A1	ATPase Na+/K+ transporting subunit alpha 1	0.12	down	1e-07	1e-07	12235.7	106157
478	ATP1A3	ATPase Na+/K+ transporting subunit alpha 3	6.01	up	1e-07	1e-07	24.8	4.12
479	ATP12A	ATPase H+/K+ transporting non-gastric alpha2 subunit	0.0059	down	1e-07	1e-07	1.17	199.91
481	ATP1B1	ATPase Na+/K+ transporting subunit beta 1	0.25	down	1e-07	1e-07	14236.6	57473.6
487	ATP2A1	ATPase sarcoplasmic/endoplasmic reticulum Ca2+ transporting 1	8.14	up	1e-07	1e-07	14.53	1.78
491	ATP2B2	ATPase plasma membrane Ca2+ transporting 2	5.81	up	1e-07	1e-07	91.5	15.74
492	ATP2B3	ATPase plasma membrane Ca2+ transporting 3	0.16	down	1e-07	1e-07	1.84	11.43
496	ATP4B	ATPase H+/K+ transporting beta subunit	0.16	down	1e-07	1e-07	1.11	6.87
498	ATP5A1	ATP synthase, H+ transporting, mitochondrial F1 complex, alpha subunit 1, cardiac muscle	0.3	down	1e-07	1e-07	7719.64	25323.4
523	ATP6V1A	ATPase H+ transporting V1 subunit A	0.28	down	1e-07	1e-07	2443.85	8589.95
525	ATP6V1B1	ATPase H+ transporting V1 subunit B1	0.0064	down	1e-07	1e-07	14.46	2254.92
547	KIF1A	kinesin family member 1A	0.14	down	1e-07	1e-07	1.82	13.17
549	AUH	AU RNA binding protein/enoyl-CoA hydratase	0.33	down	1e-07	1e-07	323.05	975.93
552	AVPR1A	arginine vasopressin receptor 1A	0.27	down	1e-07	1e-07	34.47	128.87
553	AVPR1B	arginine vasopressin receptor 1B	5.5	up	1e-07	1e-07	13.7	2.49
554	AVPR2	arginine vasopressin receptor 2	0.05	down	1e-07	1e-07	10.52	209.1
558	AXL	AXL receptor tyrosine kinase	3.38	up	1e-07	1e-07	2557.33	756.96
563	AZGP1	alpha-2-glycoprotein 1, zinc-binding	0.31	down	0.0004519	0.000677	238.21	762.48
570	BAAT	bile acid-CoA:amino acid N-acyltransferase	6.55	up	1e-07	1e-07	19.86	3.03
577	ADGRB3	adhesion G protein-coupled receptor B3	0.16	down	1e-07	1e-07	4.78	29.39
590	BCHE	butyrylcholinesterase	0.19	down	1e-07	1e-07	11.98	61.44
594	BCKDHB	branched chain keto acid dehydrogenase E1, beta polypeptide	0.33	down	1e-07	1e-07	261.11	799.54
597	BCL2A1	BCL2 related protein A1	8.84	up	1e-07	1e-07	98.85	11.18
608	TNFRSF17	tumor necrosis factor receptor superfamily member 17	3.16	up	1.3e-06	2.4e-06	6.27	1.99
610	HCN2	hyperpolarization activated cyclic nucleotide gated potassium channel 2	0.24	down	1e-07	1e-07	6.96	29.31
622	BDH1	3-hydroxybutyrate dehydrogenase, type 1	0.13	down	1e-07	1e-07	81.52	616.18
623	BDKRB1	bradykinin receptor B1	0.32	down	1e-07	1e-07	11.71	36.82
624	BDKRB2	bradykinin receptor B2	0.21	down	1e-07	1e-07	247.53	1185.56
634	CEACAM1	carcinoembryonic antigen related cell adhesion molecule 1	0.3	down	1e-07	1e-07	315.33	1035.68
637	BID	BH3 interacting domain death agonist	3.31	up	1e-07	1e-07	564.36	170.66
638	BIK	BCL2 interacting killer	0.21	down	1e-07	1e-07	4.84	23.29
639	PRDM1	PR domain 1	4.89	up	1e-07	1e-07	657.01	134.48
641	BLM	Bloom syndrome RecQ like helicase	4.52	up	1e-07	1e-07	56.45	12.48
643	CXCR5	C-X-C motif chemokine receptor 5	3.91	up	1e-07	1e-07	11.04	2.82
649	BMP1	bone morphogenetic protein 1	4.86	up	1e-07	1e-07	1373.61	282.89
653	BMP5	bone morphogenetic protein 5	0.23	down	1e-07	2e-07	2.38	10.53
654	BMP6	bone morphogenetic protein 6	0.24	down	1e-07	1e-07	139.15	571.83
655	BMP7	bone morphogenetic protein 7	0.012	down	1e-07	1e-07	3.75	301.99
658	BMPR1B	bone morphogenetic protein receptor type 1B	0.027	down	1e-07	1e-07	18.56	686.36
670	BPHL	biphenyl hydrolase-like (serine hydrolase)	0.32	down	1e-07	1e-07	380.5	1188.42
671	BPI	bactericidal/permeability-increasing protein	0.26	down	1e-07	1e-07	2.96	11.38
675	BRCA2	breast cancer 2	3.71	up	1e-07	1e-07	68.9	18.59
685	BTC	betacellulin	0.12	down	1e-07	1e-07	8.03	68.26
688	KLF5	Kruppel-like factor 5 (intestinal)	0.28	down	1e-07	1e-07	184.74	667.01
695	BTK	Bruton tyrosine kinase	8.52	up	1e-07	1e-07	223.12	26.18
699	BUB1	BUB1 mitotic checkpoint serine/threonine kinase	17.17	up	1e-07	1e-07	140.25	8.17
701	BUB1B	BUB1 mitotic checkpoint serine/threonine kinase B	5.69	up	1e-07	1e-07	106.08	18.65
712	C1QA	complement component 1, q subcomponent, A chain	8.69	up	1e-07	1e-07	4944.46	569.01
713	C1QB	complement component 1, q subcomponent, B chain	10.36	up	1e-07	1e-07	5265.24	508.18
714	C1QC	complement component 1, q subcomponent, C chain	9.38	up	1e-07	1e-07	4299	458.45
716	C1S	complement component 1, s subcomponent	3.19	up	1e-07	1e-07	8172.65	2565.86
717	C2	complement component 2	7.97	up	1e-07	1e-07	1285.39	161.32
718	C3	complement component 3	28.82	up	1e-07	1e-07	30044.1	1042.59
719	C3AR1	complement component 3a receptor 1	4.94	up	1e-07	1e-07	530.11	107.39
720	C4A	complement component 4A (Rodgers blood group)	4.62	up	1e-07	1e-07	23152.1	5014.26
728	C5AR1	complement component 5a receptor 1	3.15	up	1e-07	1e-07	443.82	140.98
730	C7	complement component 7	0.037	down	1e-07	1e-07	685.45	18588.4
744	MPPED2	metallophosphoesterase domain containing 2	0.079	down	1e-07	1e-07	35.05	442.57
752	FMNL1	formin like 1	7.04	up	1e-07	1e-07	829.64	117.82
760	CA2	carbonic anhydrase 2	0.24	down	1e-07	1e-07	1664.02	6844.97
762	CA4	carbonic anhydrase 4	0.071	down	1e-07	1e-07	26.66	375
767	CA8	carbonic anhydrase 8	0.052	down	1e-07	1e-07	14.49	277.09
768	CA9	carbonic anhydrase 9	1269.5	up	1e-07	1e-07	3574.73	2.82
778	CACNA1F	calcium voltage-gated channel subunit alpha1 F	4.98	up	1e-07	1e-07	12.56	2.52
779	CACNA1S	calcium voltage-gated channel subunit alpha1 S	0.32	down	1e-07	1e-07	1.51	4.75
785	CACNB4	calcium voltage-gated channel auxiliary subunit beta 4	0.29	down	1e-07	1e-07	27.94	97.79
793	CALB1	calbindin 1	0.0012	down	1e-07	1e-07	1.97	1671.29
794	CALB2	calbindin 2	4.56	up	1e-07	1e-07	6.31	1.38
796	CALCA	calcitonin related polypeptide alpha	0.014	down	1e-07	1e-07	1.29	89.15
810	CALML3	calmodulin like 3	0.05	down	1e-07	1e-07	2.13	42.24
815	CAMK2A	calcium/calmodulin dependent protein kinase II alpha	0.2	down	1e-07	1e-07	3.26	16.57
827	CAPN6	calpain 6	0.11	down	1e-07	1e-07	70	664.87
828	CAPS	calcyphosine	0.19	down	1e-07	1e-07	114.82	605.14
834	CASP1	caspase 1	4.01	up	1e-07	1e-07	631.07	157.52
838	CASP5	caspase 5	5.39	up	1e-07	1e-07	5.89	1.09
846	CASR	calcium sensing receptor	0.0035	down	1e-07	1e-07	7.44	2142.37
847	CAT	catalase	0.3	down	1e-07	1e-07	2661.62	8799.19
857	CAV1	caveolin 1	5.62	up	1e-07	1e-07	5917.44	1052.95
858	CAV2	caveolin 2	4.3	up	1e-07	1e-07	3589.85	835.77
860	RUNX2	runt related transcription factor 2	4.27	up	1e-07	1e-07	240.03	56.25
861	RUNX1	runt related transcription factor 1	5.29	up	1e-07	1e-07	1422.62	268.77
864	RUNX3	runt related transcription factor 3	10.73	up	1e-07	1e-07	529.52	49.36
866	SERPINA6	serpin family A member 6	0.2	down	1e-07	1e-07	99.69	492.57
871	SERPINH1	serpin family H member 1	3.43	up	1e-07	1e-07	5752.98	1677.23
890	CCNA2	cyclin A2	10.11	up	1e-07	1e-07	181.27	17.93
899	CCNF	cyclin F	3.23	up	1e-07	1e-07	125.4	38.84
912	CD1D	CD1d molecule	6.7	up	1e-07	1e-07	180.18	26.91
914	CD2	CD2 molecule	15.79	up	1e-07	1e-07	500.16	31.68
915	CD3D	CD3d molecule	17.34	up	1e-07	1e-07	208.51	12.03
916	CD3E	CD3e molecule	12.51	up	1e-07	1e-07	614.4	49.1
917	CD3G	CD3g molecule	10.55	up	1e-07	1e-07	60.04	5.69
919	CD247	CD247 molecule	11.12	up	1e-07	1e-07	224.47	20.19
920	CD4	CD4 molecule	4.28	up	1e-07	1e-07	2171.17	506.95
921	CD5	CD5 molecule	8.78	up	1e-07	1e-07	164.28	18.71
922	CD5L	CD5 molecule like	5.49	up	1e-07	1e-07	7.63	1.39
923	CD6	CD6 molecule	8.8	up	1e-07	1e-07	223.43	25.39
924	CD7	CD7 molecule	16.57	up	1e-07	1e-07	185.45	11.19
925	CD8A	CD8a molecule	17.48	up	1e-07	1e-07	678.98	38.85
926	CD8B	CD8b molecule	13.27	up	1e-07	1e-07	159.4	12.01
929	CD14	CD14 molecule	4.05	up	1e-07	1e-07	2522.03	623.4
931	MS4A1	membrane spanning 4-domains A1	3.56	up	9e-07	1.68e-06	23.51	6.6
939	CD27	CD27 molecule	17.79	up	1e-07	1e-07	267.32	15.03
940	CD28	CD28 molecule	3.86	up	1e-07	1e-07	91.2	23.61
941	CD80	CD80 molecule	8.9	up	1e-07	1e-07	23.67	2.66
942	CD86	CD86 molecule	7.47	up	1e-07	1e-07	394.35	52.77
944	TNFSF8	tumor necrosis factor superfamily member 8	5.03	up	1e-07	1e-07	66.19	13.16
945	CD33	CD33 molecule	5.7	up	1e-07	1e-07	130.04	22.83
948	CD36	CD36 molecule	3.8	up	1e-07	1e-07	1736.57	457.56
949	SCARB1	scavenger receptor class B member 1	12.93	up	1e-07	1e-07	3393.5	262.5
951	CD37	CD37 molecule	7.44	up	1e-07	1e-07	622.22	83.68
952	CD38	CD38 molecule	4.96	up	1e-07	1e-07	59.62	12.01
956	ENTPD3	ectonucleoside triphosphate diphosphohydrolase 3	0.044	down	1e-07	1e-07	2.32	53.03
958	CD40	CD40 molecule	3.97	up	1e-07	1e-07	1157.86	291.83
959	CD40LG	CD40 ligand	5.26	up	1e-07	1e-07	34.39	6.53
960	CD44	CD44 molecule (Indian blood group)	3.07	up	1e-07	1e-07	3819.03	1242.52
962	CD48	CD48 molecule	7.68	up	1e-07	1e-07	500.21	65.15
963	CD53	CD53 molecule	4.28	up	1e-07	1e-07	1414.21	330.75
968	CD68	CD68 molecule	6.88	up	1e-07	1e-07	6444.34	936.61
969	CD69	CD69 molecule	3.52	up	1e-07	1e-07	190.03	54.04
970	CD70	CD70 molecule	358.84	up	1e-07	1e-07	876.48	2.44
971	CD72	CD72 molecule	10.01	up	1e-07	1e-07	161.61	16.14
973	CD79A	CD79a molecule	4.95	up	1e-07	1e-07	49.05	9.92
990	CDC6	cell division cycle 6	9.32	up	1e-07	1e-07	131.41	14.09
991	CDC20	cell division cycle 20	6.47	up	1e-07	1e-07	157.5	24.34
995	CDC25C	cell division cycle 25C	15.94	up	1e-07	1e-07	25.44	1.6
999	CDH1	cadherin 1	0.18	down	1e-07	1e-07	1215.03	6626.21
1001	CDH3	cadherin 3	0.07	down	1e-07	1e-07	32.43	460.61
1002	CDH4	cadherin 4	5.72	up	1e-07	1e-07	28.11	4.91
1004	CDH6	cadherin 6	3.84	up	1e-07	1e-07	2829.18	737.4
1006	CDH8	cadherin 8	5.96	up	1e-07	1e-07	9.2	1.54
1007	CDH9	cadherin 9	0.091	down	1e-07	1e-07	1.96	21.39
1014	CDH16	cadherin 16	0.089	down	1e-07	1e-07	2445.81	27570.6
1016	CDH18	cadherin 18	0.24	down	1e-07	1e-07	1.17	4.92
1018	CDK3	cyclin-dependent kinase 3	3.64	up	1e-07	1e-07	162.36	44.6
1028	CDKN1C	cyclin-dependent kinase inhibitor 1C	0.3	down	1e-07	1e-07	322.45	1073.96
1029	CDKN2A	cyclin-dependent kinase inhibitor 2A	53.63	up	1e-07	1e-07	98.64	1.84
1030	CDKN2B	cyclin-dependent kinase inhibitor 2B	3.83	up	1e-07	1e-07	230.29	60.1
1031	CDKN2C	cyclin-dependent kinase inhibitor 2C	3.57	up	1e-07	1e-07	592.41	166.07
1033	CDKN3	cyclin-dependent kinase inhibitor 3	8.04	up	1e-07	1e-07	54.3	6.75
1036	CDO1	cysteine dioxygenase type 1	0.14	down	1e-07	1e-07	9.66	70.19
1038	CDR1	cerebellar degeneration related protein 1	3.61	up	1e-07	1e-07	6.13	1.7
1040	CDS1	CDP-diacylglycerol synthase 1	0.23	down	1e-07	1e-07	308.26	1323.43
1041	CDSN	corneodesmosin	6.92	up	1e-07	1e-07	30.69	4.44
1043	CD52	CD52 molecule	7.6	up	1e-07	1e-07	483.58	63.61
1050	CEBPA	CCAAT/enhancer binding protein alpha	3.56	up	1e-07	1e-07	430.82	120.94
1051	CEBPB	CCAAT/enhancer binding protein beta	3.2	up	1e-07	1e-07	1058.11	331.06
1056	CEL	carboxyl ester lipase	0.038	down	1e-07	1e-07	8.63	226.18
1058	CENPA	centromere protein A	15.61	up	1e-07	1e-07	34.41	2.2
1062	CENPE	centromere protein E	7.27	up	1e-07	1e-07	90.25	12.41
1063	CENPF	centromere protein F	7.37	up	1e-07	1e-07	378.2	51.35
1066	CES1	carboxylesterase 1	0.2	down	1e-07	1e-07	34.12	171.86
1080	CFTR	cystic fibrosis transmembrane conductance regulator	0.057	down	1e-07	1e-07	2.05	36.14
1081	CGA	glycoprotein hormones, alpha polypeptide	0.18	down	1e-07	1e-07	1.15	6.26
1089	CEACAM4	carcinoembryonic antigen related cell adhesion molecule 4	5.86	up	1e-07	1e-07	10.46	1.79
1113	CHGA	chromogranin A	0.17	down	1e-07	1e-07	1.87	10.73
1114	CHGB	chromogranin B	0.023	down	1e-07	1e-07	12.13	528.59
1117	CHI3L2	chitinase 3 like 2	10.56	up	1e-07	1e-07	90.36	8.56
1118	CHIT1	chitinase 1	12.46	up	1e-07	1e-07	40.04	3.21
1124	CHN2	chimerin 2	0.25	down	1e-07	1e-07	97.87	396.77
1128	CHRM1	cholinergic receptor muscarinic 1	0.25	down	1e-07	1e-07	1.33	5.25
1134	CHRNA1	cholinergic receptor nicotinic alpha 1 subunit	6.19	up	1e-07	1e-07	6.26	1.01
1137	CHRNA4	cholinergic receptor nicotinic alpha 4 subunit	0.071	down	1e-07	1e-07	1.6	22.54
1152	CKB	creatine kinase B	0.26	down	1e-07	1e-07	1049.71	4031.38
1158	CKM	creatine kinase, M-type	0.24	down	1e-07	1e-07	2.19	9.07
1159	CKMT1B	creatine kinase, mitochondrial 1B	0.024	down	1e-07	1e-07	6.18	259.51
1160	CKMT2	creatine kinase, mitochondrial 2	0.055	down	1e-07	1e-07	15.32	277.52
1184	CLCN5	chloride voltage-gated channel 5	0.26	down	1e-07	1e-07	1168.01	4565.8
1187	CLCNKA	chloride voltage-gated channel Ka	0.0034	down	1e-07	1e-07	13.18	3844.33
1188	CLCNKB	chloride voltage-gated channel Kb	0.0016	down	1e-07	1e-07	8.75	5366.14
1234	CCR5	C-C motif chemokine receptor 5 (gene/pseudogene)	10.77	up	1e-07	1e-07	427.99	39.74
1235	CCR6	C-C motif chemokine receptor 6	3.62	up	1e-07	1e-07	113.32	31.32
1236	CCR7	C-C motif chemokine receptor 7	5.63	up	1e-07	1e-07	66.52	11.82
1237	CCR8	C-C motif chemokine receptor 8	5.04	up	1e-07	1e-07	5.87	1.16
1238	ACKR2	atypical chemokine receptor 2	0.19	down	1e-07	1e-07	17.61	92.33
1241	LTB4R	leukotriene B4 receptor	6.44	up	1e-07	1e-07	250.65	38.95
1244	ABCC2	ATP binding cassette subfamily C member 2	3.43	up	2.71e-05	4.5e-05	476.64	138.83
1259	CNGA1	cyclic nucleotide gated channel alpha 1	0.077	down	1e-07	1e-07	10.21	132.55
1271	CNTFR	ciliary neurotrophic factor receptor	0.14	down	1e-07	1e-07	3.68	27.21
1272	CNTN1	contactin 1	0.015	down	1e-07	1e-07	6.22	416.37
1277	COL1A1	collagen type I alpha 1	7.66	up	1e-07	1e-07	12976.1	1694.37
1278	COL1A2	collagen type I alpha 2	3.13	up	1e-07	1e-07	12716.1	4058.92
1285	COL4A3	collagen type IV alpha 3	0.12	down	1e-07	1e-07	173	1452.24
1286	COL4A4	collagen type IV alpha 4	0.12	down	1e-07	1e-07	256.42	2084.33
1287	COL4A5	collagen type IV alpha 5	0.14	down	1e-07	1e-07	139.53	1003.84
1288	COL4A6	collagen type IV alpha 6	0.01	down	1e-07	1e-07	4.1	393.55
1289	COL5A1	collagen type V alpha 1	4.68	up	1e-07	1e-07	2064.46	441.32
1290	COL5A2	collagen type V alpha 2	4.35	up	1e-07	1e-07	2079.85	478.14
1292	COL6A2	collagen type VI alpha 2	4.73	up	1e-07	1e-07	8805.26	1861.72
1293	COL6A3	collagen type VI alpha 3	3.17	up	1e-07	1e-07	3853.45	1215.63
1295	COL8A1	collagen type VIII alpha 1	3.84	up	1e-07	1e-07	618.96	161.37
1298	COL9A2	collagen type IX alpha 2	0.17	down	1e-07	1e-07	76.24	446.78
1299	COL9A3	collagen type IX alpha 3	0.27	down	1e-07	1e-07	6.02	22.43
1301	COL11A1	collagen type XI alpha 1	6.93	up	1e-07	1e-07	32.84	4.74
1310	COL19A1	collagen type XIX alpha 1	0.29	down	1e-07	1e-07	4.1	14.36
1356	CP	ceruloplasmin (ferroxidase)	16.85	up	1e-07	1e-07	4313.63	255.99
1357	CPA1	carboxypeptidase A1	0.3	down	1e-07	1e-07	1.29	4.24
1359	CPA3	carboxypeptidase A3	4.12	up	1e-07	2e-07	102.83	24.98
1366	CLDN7	claudin 7	0.23	down	1e-07	1e-07	360.61	1540.19
1370	CPN2	carboxypeptidase N subunit 2	0.086	down	1e-07	1e-07	8.09	94.06
1373	CPS1	carbamoyl-phosphate synthase 1	0.31	down	1e-07	1e-07	42.71	139.65
1380	CR2	complement component 3d receptor 2	0.052	down	1e-07	1e-07	3.54	67.96
1381	CRABP1	cellular retinoic acid binding protein 1	0.046	down	1e-07	1e-07	1.61	35.25
1393	CRHBP	corticotropin releasing hormone binding protein	0.025	down	1e-07	1e-07	11.39	458.48
1401	CRP	C-reactive protein, pentraxin-related	3.33	up	1.31e-05	2.23e-05	4.61	1.39
1404	HAPLN1	hyaluronan and proteoglycan link protein 1	25.18	up	1e-07	1e-07	235.66	9.36
1409	CRYAA	crystallin alpha A	0.032	down	1e-07	1e-07	4.85	152.96
1414	CRYBB1	crystallin beta B1	4.93	up	1e-07	1e-07	9.45	1.92
1427	CRYGS	crystallin gamma S	6.06	up	1e-07	1e-07	20.55	3.39
1428	CRYM	crystallin mu	0.32	down	2.3e-06	4.16e-06	132.99	410.65
1436	CSF1R	colony stimulating factor 1 receptor	4.13	up	1e-07	1e-07	2370.52	574.34
1438	CSF2RA	colony stimulating factor 2 receptor alpha subunit	5.24	up	1e-07	1e-07	232.39	44.35
1441	CSF3R	colony stimulating factor 3 receptor	10.56	up	1e-07	1e-07	328.69	31.11
1462	VCAN	versican	4.41	up	1e-07	1e-07	5499.74	1248.2
1464	CSPG4	chondroitin sulfate proteoglycan 4	5.53	up	1e-07	1e-07	2434.14	440.16
1475	CSTA	cystatin A	10.77	up	1e-07	1e-07	87.52	8.13
1490	CTGF	connective tissue growth factor	0.31	down	1e-07	1e-07	2749.74	8870.77
1491	CTH	cystathionine gamma-lyase	0.24	down	1e-07	1e-07	54.6	232.25
1493	CTLA4	cytotoxic T-lymphocyte associated protein 4	15.98	up	1e-07	1e-07	36.99	2.31
1506	CTRL	chymotrypsin like	6.15	up	1e-07	1e-07	13.87	2.26
1515	CTSV	cathepsin V	0.15	down	1e-07	1e-07	16.87	112.68
1520	CTSS	cathepsin S	4.22	up	1e-07	1e-07	3118.86	739.67
1521	CTSW	cathepsin W	15.18	up	1e-07	1e-07	292.47	19.27
1524	CX3CR1	C-X3-C motif chemokine receptor 1	3.05	up	1e-07	1e-07	297.61	97.6
1525	CXADR	coxsackie virus and adenovirus receptor	0.26	down	1e-07	1e-07	103.3	392.61
1535	CYBA	cytochrome b-245 alpha chain	3.13	up	1e-07	1e-07	2781.71	887.47
1536	CYBB	cytochrome b-245 beta chain	4	up	1e-07	1e-07	1521.41	380.12
1543	CYP1A1	cytochrome P450 family 1 subfamily A member 1	0.1	down	1e-07	1e-07	1.27	12.58
1555	CYP2B6	cytochrome P450 family 2 subfamily B member 6	0.016	down	1e-07	1e-07	1.98	125.62
1558	CYP2C8	cytochrome P450 family 2 subfamily C member 8	3.41	up	1e-06	1.86e-06	28.67	8.42
1562	CYP2C18	cytochrome P450 family 2 subfamily C member 18	0.26	down	1e-07	1e-07	1.7	6.52
1573	CYP2J2	cytochrome P450 family 2 subfamily J member 2	15.08	up	1e-07	1e-07	856.2	56.76
1576	CYP3A4	cytochrome P450 family 3 subfamily A member 4	0.22	down	1e-07	1e-07	2.79	12.7
1577	CYP3A5	cytochrome P450 family 3 subfamily A member 5	4.68	up	1e-07	1e-07	278.52	59.51
1579	CYP4A11	cytochrome P450 family 4 subfamily A member 11	0.085	down	1e-07	2e-07	121.01	1424.56
1580	CYP4B1	cytochrome P450 family 4 subfamily B member 1	0.24	down	1e-07	1e-07	6.7	27.56
1583	CYP11A1	cytochrome P450 family 11 subfamily A member 1	0.24	down	1e-07	1e-07	3.09	12.63
1586	CYP17A1	cytochrome P450 family 17 subfamily A member 1	0.022	down	1e-07	1e-07	7.54	337.97
1589	CYP21A2	cytochrome P450 family 21 subfamily A member 2	4.43	up	1e-07	1e-07	91.55	20.66
1591	CYP24A1	cytochrome P450 family 24 subfamily A member 1	0.24	down	7.6e-06	1.32e-05	52.67	223.29
1594	CYP27B1	cytochrome P450 family 27 subfamily B member 1	0.15	down	1e-07	1e-07	19.2	124.59
1602	DACH1	dachshund family transcription factor 1	0.13	down	1e-07	1e-07	70.21	550.88
1610	DAO	D-amino-acid oxidase	0.11	down	1e-07	1e-07	23.92	214.9
1629	DBT	dihydrolipoamide branched chain transacylase E2	0.31	down	1e-07	1e-07	589.61	1928.29
1634	DCN	decorin	0.079	down	1e-07	1e-07	730.22	9291.02
1643	DDB2	damage specific DNA binding protein 2	4.87	up	1e-07	1e-07	954.52	196
1644	DDC	dopa decarboxylase	0.3	down	0.0011528	0.00166	389.75	1292.79
1663	DDX11	DEAD/H-box helicase 11	3.18	up	1e-07	1e-07	453.28	142.38
1672	DEFB1	defensin beta 1	0.078	down	1e-07	1e-07	604.89	7772.71
1674	DES	desmin	0.19	down	1e-07	2e-07	48.19	260.37
1675	CFD	complement factor D	3.26	up	1e-07	1e-07	252.71	77.52
1690	COCH	cochlin	0.3	down	1e-07	2e-07	16.68	56.28
1731	SEPT1	septin 1	6.39	up	1e-07	1e-07	225.43	35.28
1733	DIO1	deiodinase, iodothyronine type I	0.025	down	1e-07	1e-07	7.04	276.68
1740	DLG2	discs large homolog 2	0.18	down	1e-07	1e-07	21.1	118.19
1745	DLX1	distal-less homeobox 1	9.81	up	1e-07	1e-07	12.91	1.32
1747	DLX3	distal-less homeobox 3	0.24	down	1e-07	1e-07	3.04	12.94
1748	DLX4	distal-less homeobox 4	8.97	up	1e-07	1e-07	17.56	1.96
1749	DLX5	distal-less homeobox 5	12.54	up	1e-07	1e-07	37.19	2.97
1750	DLX6	distal-less homeobox 6	3.59	up	1e-07	1e-07	5.2	1.45
1763	DNA2	DNA replication helicase/nuclease 2	4.35	up	1e-07	1e-07	77.7	17.84
1770	DNAH9	dynein axonemal heavy chain 9	0.33	down	1e-07	1e-07	18.85	57.93
1773	DNASE1	deoxyribonuclease I	0.053	down	1e-07	1e-07	41.65	788.1
1776	DNASE1L3	deoxyribonuclease I like 3	0.078	down	1e-07	1e-07	45.88	591.88
1794	DOCK2	dedicator of cytokinesis 2	7.75	up	1e-07	1e-07	701.51	90.54
1795	DOCK3	dedicator of cytokinesis 3	0.29	down	1e-07	1e-07	10.37	35.24
1800	DPEP1	dipeptidase 1 (renal)	0.03	down	1e-07	1e-07	38.04	1288.06
1804	DPP6	dipeptidyl peptidase like 6	0.023	down	1e-07	1e-07	3.72	164.1
1805	DPT	dermatopontin	0.11	down	1e-07	1e-07	20.05	183.08
1812	DRD1	dopamine receptor D1	0.32	down	1e-07	1e-07	4.94	15.25
1815	DRD4	dopamine receptor D4	3.35	up	1e-07	1e-07	6.52	1.95
1832	DSP	desmoplakin	0.2	down	1e-07	1e-07	1282.48	6288.49
1840	DTX1	deltex 1	0.19	down	1e-07	1e-07	62.94	339.61
1846	DUSP4	dual specificity phosphatase 4	4.19	up	1e-07	1e-07	133.31	31.78
1852	DUSP9	dual specificity phosphatase 9	0.0037	down	1e-07	1e-07	6.53	1748.29
1869	E2F1	E2F transcription factor 1	7.8	up	1e-07	1e-07	147.52	18.91
1870	E2F2	E2F transcription factor 2	13.19	up	1e-07	1e-07	54.23	4.11
1880	GPR183	G protein-coupled receptor 183	4.22	up	1e-07	1e-07	306.99	72.75
1890	TYMP	thymidine phosphorylase	12.97	up	1e-07	1e-07	2408.88	185.77
1944	EFNA3	ephrin A3	5.55	up	1e-07	1e-07	137.51	24.76
1950	EGF	epidermal growth factor	0.0068	down	1e-07	1e-07	43.07	6364.6
1951	CELSR3	cadherin EGF LAG seven-pass G-type receptor 3	3.25	up	1e-07	1e-07	39.15	12.04
1958	EGR1	early growth response 1	0.32	down	1e-07	1e-07	4119.72	12933.7
1978	EIF4EBP1	eukaryotic translation initiation factor 4E binding protein 1	5.27	up	1e-07	1e-07	1097.53	208.06
2001	ELF5	E74 like ETS transcription factor 5	0.0038	down	1e-07	1e-07	1.6	422.46
2014	EMP3	epithelial membrane protein 3	4.27	up	1e-07	1e-07	1493.85	349.54
2015	ADGRE1	adhesion G protein-coupled receptor E1	13.77	up	1e-07	1e-07	71.81	5.22
2016	EMX1	empty spiracles homeobox 1	0.15	down	1e-07	1e-07	113.02	769.38
2018	EMX2	empty spiracles homeobox 2	0.25	down	1e-07	1e-07	371.98	1458.82
2019	EN1	engrailed homeobox 1	4.84	up	1e-07	1e-07	5.53	1.14
2026	ENO2	enolase 2	11.43	up	1e-07	1e-07	3892.63	340.52
2041	EPHA1	EPH receptor A1	0.21	down	1e-07	1e-07	47.34	226.14
2053	EPHX2	epoxide hydrolase 2	0.27	down	1e-07	1e-07	824.48	3005.22
2056	EPO	erythropoietin	3.47	up	0.0001456	0.000228	10.54	3.04
2064	ERBB2	erb-b2 receptor tyrosine kinase 2	0.28	down	1e-07	1e-07	2151.68	7710.42
2066	ERBB4	erb-b2 receptor tyrosine kinase 4	0.01	down	1e-07	1e-07	10.94	1069.35
2070	EYA4	EYA transcriptional coactivator and phosphatase 4	0.062	down	1e-07	1e-07	18.66	303.02
2103	ESRRB	estrogen related receptor beta	0.0096	down	1e-07	1e-07	3.94	411.51
2104	ESRRG	estrogen related receptor gamma	0.032	down	1e-07	1e-07	65.59	2073.28
2118	ETV4	ETS variant 4	0.21	down	1e-07	1e-07	9.56	44.94
2122	MECOM	MDS1 and EVI1 complex locus	0.11	down	1e-07	1e-07	511.6	4732.61
2123	EVI2A	ecotropic viral integration site 2A	6.27	up	1e-07	1e-07	480.64	76.68
2124	EVI2B	ecotropic viral integration site 2B	5.75	up	1e-07	1e-07	714.2	124.28
2125	EVPL	envoplakin	0.3	down	1e-07	1e-07	246.41	821.3
2140	EYA3	EYA transcriptional coactivator and phosphatase 3	0.32	down	1e-07	1e-07	93.32	293.5
2146	EZH2	enhancer of zeste 2 polycomb repressive complex 2 subunit	5.87	up	1e-07	1e-07	173.05	29.46
2147	F2	coagulation factor II, thrombin	10.71	up	1e-07	1e-07	16.23	1.52
2153	F5	coagulation factor V	0.26	down	1e-07	1e-07	72.04	277.69
2155	F7	coagulation factor VII	0.28	down	1e-07	1e-07	2.28	8.06
2160	F11	coagulation factor XI	0.0065	down	1e-07	1e-07	4.45	684.55
2161	F12	coagulation factor XII	7	up	1e-07	1e-07	61.14	8.73
2168	FABP1	fatty acid binding protein 1	0.029	down	1e-07	1e-07	5.96	208.26
2171	FABP5	fatty acid binding protein 5	6.03	up	1e-07	1e-07	81.55	13.52
2172	FABP6	fatty acid binding protein 6	158.22	up	1e-07	1e-07	215.53	1.36
2173	FABP7	fatty acid binding protein 7	659.1	up	1e-07	1e-07	965.8	1.47
2175	FANCA	Fanconi anemia complementation group A	7.37	up	1e-07	1e-07	161.56	21.93
2191	FAP	fibroblast activation protein alpha	7.2	up	1e-07	1e-07	143.17	19.88
2203	FBP1	fructose-bisphosphatase 1	0.16	down	1e-07	1e-07	475.97	2999.36
2206	MS4A2	membrane spanning 4-domains A2	3.36	up	1e-07	1e-07	20.12	5.99
2207	FCER1G	Fc fragment of IgE receptor Ig	8.67	up	1e-07	1e-07	1033.27	119.13
2209	FCGR1A	Fc fragment of IgG receptor Ia	16.92	up	1e-07	1e-07	261.13	15.44
2210	FCGR1B	Fc fragment of IgG receptor Ib	13.47	up	1e-07	1e-07	246.34	18.29
2212	FCGR2A	Fc fragment of IgG receptor IIa	5.01	up	1e-07	1e-07	1565.86	312.85
2213	FCGR2B	Fc fragment of IgG receptor IIb	5.86	up	1e-07	1e-07	233.71	39.9
2214	FCGR3A	Fc fragment of IgG receptor IIIa	15.66	up	1e-07	1e-07	3715.65	237.22
2235	FECH	ferrochelatase	0.24	down	1e-07	1e-07	574.05	2400.13
2246	FGF1	fibroblast growth factor 1	0.055	down	1e-07	1e-07	80.88	1462.75
2254	FGF9	fibroblast growth factor 9	0.0047	down	1e-07	1e-07	3.03	644.4
2256	FGF11	fibroblast growth factor 11	4.83	up	1e-07	1e-07	607.83	125.9
2262	GPC5	glypican 5	0.014	down	1e-07	1e-07	2.24	162.78
2263	FGFR2	fibroblast growth factor receptor 2	0.3	down	1e-07	1e-07	524.36	1755.04
2266	FGG	fibrinogen gamma chain	5.73	up	8.33e-05	0.000133	27.76	4.84
2268	FGR	FGR proto-oncogene, Src family tyrosine kinase	3.03	up	1e-07	1e-07	361.2	119.08
2295	FOXF2	forkhead box F2	4.64	up	1e-07	1e-07	13.1	2.82
2296	FOXC1	forkhead box C1	0.21	down	1e-07	1e-07	317.61	1530.35
2299	FOXI1	forkhead box I1	0.0024	down	1e-07	1e-07	1.92	784.92
2302	FOXJ1	forkhead box J1	0.045	down	1e-07	1e-07	4.24	94.65
2305	FOXM1	forkhead box M1	10.5	up	1e-07	1e-07	328.99	31.32
2312	FLG	filaggrin	0.27	down	1e-07	1e-07	31.83	118.32
2330	FMO5	flavin containing monooxygenase 5	0.084	down	1e-07	1e-07	54.69	649.5
2348	FOLR1	folate receptor 1 (adult)	0.3	down	1e-07	1e-07	653.9	2212.57
2350	FOLR2	folate receptor beta	3.05	up	1e-07	1e-07	404.82	132.81
2352	FOLR3	folate receptor 3 (gamma)	0.038	down	1e-07	1e-07	2.27	59.86
2354	FOSB	FosB proto-oncogene, AP-1 trancription factor subunit	0.31	down	1.62e-05	2.74e-05	520.45	1672.62
2357	FPR1	formyl peptide receptor 1	3.77	up	1e-07	1e-07	220.07	58.39
2358	FPR2	formyl peptide receptor 2	3.19	up	1e-07	1e-07	21.28	6.68
2359	FPR3	formyl peptide receptor 3	6.19	up	1e-07	1e-07	671.27	108.51
2444	FRK	fyn related Src family tyrosine kinase	0.23	down	1e-07	1e-07	89.1	391.23
2491	CENPI	centromere protein I	5.27	up	1e-07	1e-07	13.58	2.58
2525	FUT3	fucosyltransferase 3 (Lewis blood group)	0.16	down	1e-07	1e-07	13.2	84.44
2528	FUT6	fucosyltransferase 6	0.29	down	6.59e-05	0.000106	140.09	478.9
2529	FUT7	fucosyltransferase 7	6.15	up	1e-07	1e-07	12.52	2.04
2533	FYB	FYN binding protein	3.99	up	1e-07	1e-07	983.86	246.78
2538	G6PC	glucose-6-phosphatase catalytic subunit	0.032	down	1e-07	1e-07	12.34	386.37
2555	GABRA2	gamma-aminobutyric acid type A receptor alpha2 subunit	0.0055	down	1e-07	1e-07	1.22	220.83
2557	GABRA4	gamma-aminobutyric acid type A receptor alpha4 subunit	0.18	down	1e-07	1e-07	1.15	6.48
2560	GABRB1	gamma-aminobutyric acid type A receptor beta1 subunit	0.29	down	1e-07	1e-07	1.51	5.18
2561	GABRB2	gamma-aminobutyric acid type A receptor beta2 subunit	0.094	down	1e-07	1e-07	5	53.37
2562	GABRB3	gamma-aminobutyric acid type A receptor beta3 subunit	0.25	down	1e-07	1e-07	113.6	454.79
2563	GABRD	gamma-aminobutyric acid type A receptor delta subunit	72.85	up	1e-07	1e-07	193.2	2.65
2564	GABRE	gamma-aminobutyric acid type A receptor epsilon subunit	5.34	up	1e-07	1e-07	195.06	36.51
2568	GABRP	gamma-aminobutyric acid type A receptor pi subunit	0.076	down	1e-07	1e-07	9.42	123.93
2571	GAD1	glutamate decarboxylase 1	0.22	down	1e-07	1e-07	24.18	109.82
2583	B4GALNT1	beta-1,4-N-acetyl-galactosaminyltransferase 1	5.36	up	1e-07	1e-07	59.44	11.08
2591	GALNT3	polypeptide N-acetylgalactosaminyltransferase 3	0.1	down	1e-07	1e-07	72.76	699.89
2619	GAS1	growth arrest specific 1	0.22	down	1e-07	1e-07	72.94	336.16
2620	GAS2	growth arrest specific 2	0.29	down	1e-07	1e-07	23.12	80.6
2624	GATA2	GATA binding protein 2	0.24	down	1e-07	1e-07	175.2	722.38
2625	GATA3	GATA binding protein 3	0.074	down	1e-07	1e-07	101.58	1379.34
2628	GATM	glycine amidinotransferase	0.24	down	1e-07	1e-07	3656.92	14977.4
2633	GBP1	guanylate binding protein 1	3.87	up	1e-07	1e-07	2202.1	568.92
2634	GBP2	guanylate binding protein 2	4.69	up	1e-07	1e-07	3429.33	730.73
2638	GC	GC, vitamin D binding protein	0.29	down	0.0036961	0.0051	9.81	34.02
2642	GCGR	glucagon receptor	0.0069	down	1e-07	1e-07	1.7	245.64
2672	GFI1	growth factor independent 1 transcriptional repressor	8.39	up	1e-07	1e-07	56.43	6.73
2700	GJA3	gap junction protein alpha 3	0.27	down	3.3e-06	5.9e-06	6.34	23.3
2705	GJB1	gap junction protein beta 1	0.18	down	1e-07	1e-07	147	832.26
2706	GJB2	gap junction protein beta 2	4.34	up	1e-07	1e-07	628.6	144.85
2719	GPC3	glypican 3	0.038	down	1e-07	1e-07	68.84	1820.27
2731	GLDC	glycine decarboxylase	0.12	down	1e-07	1e-07	165.61	1359.98
2743	GLRB	glycine receptor beta	0.14	down	1e-07	1e-07	24.31	174.03
2766	GMPR	guanosine monophosphate reductase	0.14	down	1e-07	1e-07	101.18	707.78
2769	GNA15	G protein subunit alpha 15	5.71	up	1e-07	1e-07	169.08	29.61
2788	GNG7	G protein subunit gamma 7	0.27	down	1e-07	1e-07	181.24	676.2
2792	GNGT1	G protein subunit gamma transducin 1	4.14	up	1e-07	1e-07	5.27	1.27
2796	GNRH1	gonadotropin releasing hormone 1	8.52	up	1e-07	1e-07	41.61	4.88
2813	GP2	glycoprotein 2	0.012	down	1e-07	1e-07	1.14	95.93
2823	GPM6A	glycoprotein M6A	0.22	down	1e-07	1e-07	73.12	325.83
2824	GPM6B	glycoprotein M6B	0.13	down	1e-07	1e-07	35.52	266.69
2826	CCR10	C-C motif chemokine receptor 10	3.36	up	1e-07	1e-07	24.67	7.34
2833	CXCR3	C-X-C motif chemokine receptor 3	17.81	up	1e-07	1e-07	117.4	6.59
2841	GPR18	G protein-coupled receptor 18	7.5	up	1e-07	1e-07	22.7	3.02
2842	GPR19	G protein-coupled receptor 19	6.74	up	1e-07	1e-07	12.67	1.88
2845	GPR22	G protein-coupled receptor 22	0.28	down	1e-07	1e-07	1.09	3.84
2847	MCHR1	melanin concentrating hormone receptor 1	19.26	up	1e-07	1e-07	49.95	2.59
2850	GPR27	G protein-coupled receptor 27	0.26	down	1e-07	1e-07	2.46	9.47
2857	GPR34	G protein-coupled receptor 34	3.7	up	1e-07	1e-07	273.07	73.75
2859	GPR35	G protein-coupled receptor 35	4.62	up	1e-07	1e-07	102.84	22.28
2865	FFAR3	free fatty acid receptor 3	3.36	up	1e-07	1e-07	4.61	1.37
2867	FFAR2	free fatty acid receptor 2	3.66	up	1e-07	1e-07	8.37	2.29
2877	GPX2	glutathione peroxidase 2	0.15	down	1e-07	1e-07	4.14	28.08
2886	GRB7	growth factor receptor bound protein 7	0.3	down	1e-07	1e-07	229.68	765.65
2888	GRB14	growth factor receptor bound protein 14	0.15	down	1e-07	1e-07	89.32	582.91
2891	GRIA2	glutamate ionotropic receptor AMPA type subunit 2	0.3	down	1e-07	1e-07	1.47	4.95
2893	GRIA4	glutamate ionotropic receptor AMPA type subunit 4	4.42	up	4.68e-05	7.64e-05	39.23	8.88
2898	GRIK2	glutamate ionotropic receptor kainate type subunit 2	0.12	down	1e-07	1e-07	3.68	31.64
2899	GRIK3	glutamate ionotropic receptor kainate type subunit 3	30.87	up	1e-07	1e-07	214.5	6.95
2901	GRIK5	glutamate ionotropic receptor kainate type subunit 5	0.029	down	1e-07	1e-07	9.51	327.78
2906	GRIN2D	glutamate ionotropic receptor NMDA type subunit 2D	4.87	up	1e-07	1e-07	32.83	6.73
2911	GRM1	glutamate metabotropic receptor 1	0.028	down	1e-07	1e-07	2.68	95.53
2947	GSTM3	glutathione S-transferase mu 3 (brain)	0.072	down	1e-07	1e-07	381.23	5303.74
2949	GSTM5	glutathione S-transferase mu 5	0.33	down	1e-07	1e-07	24.28	73.4
2981	GUCA2B	guanylate cyclase activator 2B	10.24	up	1e-07	1e-07	11.08	1.08
2999	GZMH	granzyme H	15.99	up	1e-07	1e-07	138.69	8.67
3001	GZMA	granzyme A	14.61	up	1e-07	1e-07	388.3	26.57
3002	GZMB	granzyme B	10.49	up	1e-07	1e-07	123.82	11.8
3003	GZMK	granzyme K	17.08	up	1e-07	1e-07	383.51	22.46
3004	GZMM	granzyme M	8.37	up	1e-07	1e-07	40.81	4.88
3005	H1F0	H1 histone family member 0	0.3	down	1e-07	1e-07	1745.65	5801.49
3012	HIST1H2AE	histone cluster 1, H2ae	3.37	up	1e-07	1e-07	28.04	8.31
3033	HADH	hydroxyacyl-CoA dehydrogenase	0.27	down	1e-07	1e-07	832.56	3098.15
3045	HBD	hemoglobin subunit delta	0.32	down	1e-07	1e-07	1.61	5.06
3055	HCK	HCK proto-oncogene, Src family tyrosine kinase	5.77	up	1e-07	1e-07	526.66	91.27
3059	HCLS1	hematopoietic cell-specific Lyn substrate 1	4.64	up	1e-07	1e-07	1604.65	346.04
3062	HCRTR2	hypocretin receptor 2	0.2	down	1e-07	1e-07	1.07	5.41
3067	HDC	histidine decarboxylase	3.25	up	1e-07	1e-07	9.84	3.03
3071	NCKAP1L	NCK associated protein 1 like	7.77	up	1e-07	1e-07	802.59	103.24
3078	CFHR1	complement factor H related 1	0.31	down	2.1e-06	3.82e-06	2.35	7.63
3099	HK2	hexokinase 2	14.6	up	1e-07	1e-07	1838.28	125.91
3101	HK3	hexokinase 3	13.1	up	1e-07	1e-07	124.56	9.51
3106	HLA-B	major histocompatibility complex, class I, B	3.26	up	1e-07	1e-07	57668.1	17698.5
3110	MNX1	motor neuron and pancreas homeobox 1	4.99	up	1e-07	1e-07	7.42	1.49
3112	HLA-DOB	major histocompatibility complex, class II, DO beta	5.98	up	1e-07	1e-07	93.22	15.58
3113	HLA-DPA1	major histocompatibility complex, class II, DP alpha 1	3.46	up	1e-07	1e-07	12192.9	3520.98
3115	HLA-DPB1	major histocompatibility complex, class II, DP beta 1	4.17	up	1e-07	1e-07	7498.27	1799.07
3117	HLA-DQA1	major histocompatibility complex, class II, DQ alpha 1	5.09	up	1e-07	1e-07	3691.34	725.88
3118	HLA-DQA2	major histocompatibility complex, class II, DQ alpha 2	4.48	up	1e-07	1e-07	535.21	119.37
3119	HLA-DQB1	major histocompatibility complex, class II, DQ beta 1	6.35	up	1e-07	1e-07	5068.87	798.25
3120	HLA-DQB2	major histocompatibility complex, class II, DQ beta 2	10.69	up	1e-07	1e-07	180.61	16.9
3123	HLA-DRB1	major histocompatibility complex, class II, DR beta 1	3.13	up	1e-07	1e-07	9671.58	3085.3
3134	HLA-F	major histocompatibility complex, class I, F	5.91	up	1e-07	1e-07	3478.27	588.89
3135	HLA-G	major histocompatibility complex, class I, G	8.54	up	1e-07	1e-07	370.79	43.43
3142	HLX	H2.0 like homeobox	5.84	up	1e-07	1e-07	390.94	66.92
3158	HMGCS2	3-hydroxy-3-methylglutaryl-CoA synthase 2	0.016	down	1e-07	1e-07	61.6	3788.95
3161	HMMR	hyaluronan mediated motility receptor	5.54	up	1e-07	1e-07	97.52	17.59
3162	HMOX1	heme oxygenase 1	6.52	up	1e-07	1e-07	5050.81	774.88
3164	NR4A1	nuclear receptor subfamily 4 group A member 1	0.29	down	1e-07	1e-07	1628.72	5691.38
3167	HMX2	H6 family homeobox 2	0.15	down	1e-07	1e-07	1.15	7.51
3171	FOXA3	forkhead box A3	0.046	down	1e-07	1e-07	2.26	48.97
3177	SLC29A2	solute carrier family 29 member 2	0.071	down	1e-07	1e-07	21.38	303.1
3204	HOXA7	homeobox A7	0.22	down	1e-07	1e-07	139.98	648.84
3207	HOXA11	homeobox A11	0.33	down	1e-07	1e-07	33.39	102.41
3208	HPCA	hippocalcin	8.33	up	1e-07	1e-07	24.58	2.95
3209	HOXA13	homeobox A13	5.09	up	1e-07	1e-07	10.89	2.14
3215	HOXB5	homeobox B5	0.22	down	1e-07	1e-07	52.96	237.37
3216	HOXB6	homeobox B6	0.19	down	1e-07	1e-07	154.66	805.12
3218	HOXB8	homeobox B8	0.13	down	1e-07	1e-07	71.56	555.35
3219	HOXB9	homeobox B9	0.064	down	1e-07	1e-07	68.72	1080.07
3231	HOXD1	homeobox D1	0.23	down	1e-07	1e-07	24.39	107.23
3232	HOXD3	homeobox D3	0.32	down	1e-07	1e-07	62.41	197.71
3234	HOXD8	homeobox D8	0.24	down	1e-07	1e-07	459.63	1911.74
3236	HOXD10	homeobox D10	0.31	down	1e-07	1e-07	145.91	466.13
3239	HOXD13	homeobox D13	3.7	up	1e-07	1e-07	4.44	1.2
3240	HP	haptoglobin	5.32	up	5.4e-06	9.5e-06	54.8	10.3
3242	HPD	4-hydroxyphenylpyruvate dioxygenase	0.023	down	1e-07	1e-07	27.54	1172.63
3248	HPGD	hydroxyprostaglandin dehydrogenase 15-(NAD)	0.12	down	1e-07	1e-07	109.63	952.38
3263	HPX	hemopexin	5.49	up	1e-07	1e-07	7.98	1.46
3273	HRG	histidine rich glycoprotein	0.0019	down	1e-07	1e-07	1.61	827.45
3274	HRH2	histamine receptor H2	5.59	up	1e-07	1e-07	122.3	21.89
3291	HSD11B2	hydroxysteroid (11-beta) dehydrogenase 2	0.034	down	1e-07	1e-07	383.28	11247.5
3293	HSD17B3	hydroxysteroid (17-beta) dehydrogenase 3	7.94	up	1e-07	1e-07	10.37	1.3
3299	HSF4	heat shock transcription factor 4	46.65	up	1e-07	1e-07	573.07	12.28
3306	HSPA2	heat shock protein family A (Hsp70) member 2	0.062	down	1e-07	1e-07	267.94	4294.95
3310	HSPA6	heat shock protein family A (Hsp70) member 6	7.45	up	1e-07	1e-07	240.89	32.34
3355	HTR1F	5-hydroxytryptamine receptor 1F	4.58	up	1e-07	1e-07	29.11	6.36
3362	HTR6	5-hydroxytryptamine receptor 6	5.76	up	1e-07	1e-07	6.15	1.07
3363	HTR7	5-hydroxytryptamine receptor 7	4.29	up	1e-07	1e-07	18.75	4.37
3373	HYAL1	hyaluronoglucosaminidase 1	0.32	down	1e-07	1e-07	510.77	1575.29
3381	IBSP	integrin binding sialoprotein	7.81	up	1e-07	1e-07	8.54	1.09
3383	ICAM1	intercellular adhesion molecule 1	3.78	up	1e-07	1e-07	3857.33	1020.01
3428	IFI16	interferon gamma inducible protein 16	3.95	up	1e-07	1e-07	3227.06	816.76
3458	IFNG	interferon, gamma	12.36	up	1e-07	1e-07	13.77	1.11
3481	IGF2	insulin like growth factor 2	0.18	down	1e-07	1e-07	306.39	1692.21
3483	IGFALS	insulin like growth factor binding protein acid labile subunit	0.29	down	1e-07	1e-07	4.67	16.27
3484	IGFBP1	insulin like growth factor binding protein 1	4.49	up	3.76e-05	6.18e-05	64.99	14.47
3485	IGFBP2	insulin like growth factor binding protein 2	0.15	down	1e-07	1e-07	328.65	2245.03
3486	IGFBP3	insulin like growth factor binding protein 3	9.02	up	1e-07	1e-07	33202.7	3682.58
3488	IGFBP5	insulin like growth factor binding protein 5	0.26	down	1e-07	1e-07	13337.6	51354.3
3512	JCHAIN	joining chain of multimeric IgA and IgM	3.25	up	6.58e-05	0.000106	932.12	286.77
3559	IL2RA	interleukin 2 receptor subunit alpha	7.54	up	1e-07	1e-07	49.54	6.57
3560	IL2RB	interleukin 2 receptor subunit beta	14.67	up	1e-07	1e-07	651.24	44.39
3561	IL2RG	interleukin 2 receptor subunit gamma	5.32	up	1e-07	1e-07	849.6	159.8
3568	IL5RA	interleukin 5 receptor subunit alpha	0.33	down	1e-07	1e-07	1.32	3.95
3575	IL7R	interleukin 7 receptor	3.47	up	3e-07	5.8e-07	103.58	29.83
3581	IL9R	interleukin 9 receptor	4.38	up	1e-07	1e-07	5.61	1.28
3586	IL10	interleukin 10	3.39	up	1e-07	1e-07	14.06	4.15
3587	IL10RA	interleukin 10 receptor subunit alpha	6.91	up	1e-07	1e-07	1204.13	174.32
3589	IL11	interleukin 11	0.14	down	1e-07	1e-07	2.48	17.78
3594	IL12RB1	interleukin 12 receptor subunit beta 1	10.76	up	1e-07	1e-07	113.01	10.51
3601	IL15RA	interleukin 15 receptor subunit alpha	3.51	up	1e-07	1e-07	420.49	119.68
3603	IL16	interleukin 16	4.22	up	1e-07	1e-07	642.44	152.23
3604	TNFRSF9	tumor necrosis factor receptor superfamily member 9	22.66	up	1e-07	1e-07	51.21	2.26
3620	IDO1	indoleamine 2,3-dioxygenase 1	23.74	up	1e-07	1e-07	607.14	25.57
3625	INHBB	inhibin beta B	15.89	up	1e-07	1e-07	1036.96	65.27
3627	CXCL10	C-X-C motif chemokine ligand 10	13.28	up	1e-07	1e-07	642.69	48.4
3635	INPP5D	inositol polyphosphate-5-phosphatase D	3.55	up	1e-07	1e-07	1043.18	293.73
3640	INSL3	insulin like 3	4.22	up	1e-07	1e-07	6.75	1.6
3645	INSRR	insulin receptor related receptor	0.055	down	1e-07	1e-07	2.09	37.89
3662	IRF4	interferon regulatory factor 4	6.88	up	1e-07	1e-07	71.58	10.4
3664	IRF6	interferon regulatory factor 6	0.067	down	1e-07	1e-07	49.52	737.85
3665	IRF7	interferon regulatory factor 7	4.46	up	1e-07	1e-07	618.16	138.45
3667	IRS1	insulin receptor substrate 1	0.32	down	1e-07	1e-07	288.56	911.43
3669	ISG20	interferon stimulated exonuclease gene 20kDa	8.13	up	1e-07	1e-07	320.55	39.42
3676	ITGA4	integrin subunit alpha 4	3.89	up	1e-07	1e-07	851.45	219.04
3678	ITGA5	integrin subunit alpha 5	4.4	up	1e-07	1e-07	4502.09	1022.55
3681	ITGAD	integrin subunit alpha D	12.23	up	1e-07	1e-07	14.22	1.16
3683	ITGAL	integrin subunit alpha L	9.11	up	1e-07	1e-07	935.8	102.68
3684	ITGAM	integrin subunit alpha M	5.59	up	1e-07	1e-07	493.79	88.32
3687	ITGAX	integrin subunit alpha X	19.76	up	1e-07	1e-07	649.15	32.86
3689	ITGB2	integrin subunit beta 2	7.11	up	1e-07	1e-07	3202.5	450.19
3694	ITGB6	integrin subunit beta 6	0.16	down	1e-07	1e-07	282.29	1751.83
3697	ITIH1	inter-alpha-trypsin inhibitor heavy chain 1	3.7	up	2e-07	3.92e-07	4.04	1.09
3698	ITIH2	inter-alpha-trypsin inhibitor heavy chain 2	0.16	down	1e-07	1e-07	2.63	15.99
3700	ITIH4	inter-alpha-trypsin inhibitor heavy chain family member 4	6.81	up	1e-07	1e-07	80.58	11.83
3702	ITK	IL2 inducible T-cell kinase	8.56	up	1e-07	1e-07	174.44	20.37
3706	ITPKA	inositol-trisphosphate 3-kinase A	18.69	up	1e-07	1e-07	34.92	1.87
3709	ITPR2	inositol 1,4,5-trisphosphate receptor type 2	0.32	down	1e-07	1e-07	875.42	2710.51
3718	JAK3	Janus kinase 3	8.52	up	1e-07	1e-07	756.33	88.79
3738	KCNA3	potassium voltage-gated channel subfamily A member 3	3.31	up	1e-07	1e-07	24.9	7.52
3739	KCNA4	potassium voltage-gated channel subfamily A member 4	0.21	down	1e-07	1e-07	1.09	5.27
3752	KCND3	potassium voltage-gated channel subfamily D member 3	0.19	down	1e-07	1e-07	6.35	33.2
3753	KCNE1	potassium voltage-gated channel subfamily E regulatory subunit 1	0.021	down	1e-07	1e-07	4.09	190.85
3756	KCNH1	potassium voltage-gated channel subfamily H member 1	0.26	down	1e-07	1e-07	5.46	21.06
3758	KCNJ1	potassium voltage-gated channel subfamily J member 1	0.0013	down	1e-07	1e-07	11.63	8831.22
3759	KCNJ2	potassium voltage-gated channel subfamily J member 2	3.5	up	1e-07	1e-07	329.54	94.2
3760	KCNJ3	potassium voltage-gated channel subfamily J member 3	0.2	down	1e-07	1e-07	82.51	414.67
3766	KCNJ10	potassium voltage-gated channel subfamily J member 10	0.0078	down	1e-07	1e-07	17.85	2300.84
3768	KCNJ12	potassium voltage-gated channel subfamily J member 12	0.16	down	1e-07	1e-07	34.3	214.17
3769	KCNJ13	potassium voltage-gated channel subfamily J member 13	0.036	down	1e-07	1e-07	6.19	172.2
3772	KCNJ15	potassium voltage-gated channel subfamily J member 15	0.21	down	1e-07	1e-07	905.03	4329.07
3773	KCNJ16	potassium voltage-gated channel subfamily J member 16	0.17	down	1e-07	1e-07	2017.78	12182.1
3777	KCNK3	potassium two pore domain channel subfamily K member 3	4.07	up	1e-07	1e-07	633.16	155.65
3778	KCNMA1	potassium calcium-activated channel subfamily M alpha 1	4.56	up	1e-07	1e-07	760.97	166.9
3780	KCNN1	potassium calcium-activated channel subfamily N member 1	7.5	up	1e-07	1e-07	14.04	1.87
3783	KCNN4	potassium calcium-activated channel subfamily N member 4	6.47	up	1e-07	1e-07	57.97	8.96
3784	KCNQ1	potassium voltage-gated channel subfamily Q member 1	0.21	down	1e-07	1e-07	293.1	1415.13
3798	KIF5A	kinesin family member 5A	0.11	down	1e-07	1e-07	2.25	20.1
3804	KIR2DL3	killer cell immunoglobulin like receptor, two Ig domains and long cytoplasmic tail 3	3.25	up	1e-07	1e-07	3.74	1.15
3805	KIR2DL4	killer cell immunoglobulin like receptor, two Ig domains and long cytoplasmic tail 4	7.64	up	1e-07	1e-07	10.95	1.43
3809	KIR2DS4	killer cell immunoglobulin like receptor, two Ig domains and short cytoplasmic tail 4	3.49	up	1e-07	1e-07	4.07	1.17
3812	KIR3DL2	killer cell immunoglobulin like receptor, three Ig domains and long cytoplasmic tail 2	3.45	up	1e-07	1e-07	4.15	1.2
3815	KIT	KIT proto-oncogene receptor tyrosine kinase	0.17	down	1e-07	1e-07	200.32	1208
3816	KLK1	kallikrein 1	0.016	down	1e-07	1e-07	2.4	147.73
3820	KLRB1	killer cell lectin like receptor B1	5.77	up	1e-07	1e-07	111.53	19.31
3821	KLRC1	killer cell lectin like receptor C1	5.29	up	1e-07	1e-07	10.19	1.93
3822	KLRC2	killer cell lectin like receptor C2	5.58	up	1e-07	1e-07	6.97	1.25
3823	KLRC3	killer cell lectin like receptor C3	5.36	up	1e-07	1e-07	6.41	1.2
3824	KLRD1	killer cell lectin like receptor D1	7.72	up	1e-07	1e-07	57.95	7.51
3827	KNG1	kininogen 1	0.00021	down	1e-07	1e-07	3.36	16019.7
3833	KIFC1	kinesin family member C1	8.4	up	1e-07	1e-07	148.2	17.65
3852	KRT5	keratin 5	3.52	up	1.59e-05	2.69e-05	8.6	2.45
3855	KRT7	keratin 7	0.037	down	1e-07	1e-07	83.89	2258.05
3866	KRT15	keratin 15	3.42	up	1e-07	2e-07	5.6	1.64
3887	KRT81	keratin 81	4.47	up	1e-07	1e-07	9.21	2.06
3892	KRT86	keratin 86	5.53	up	1e-07	1e-07	18.91	3.42
3897	L1CAM	L1 cell adhesion molecule	0.032	down	1e-07	1e-07	80.73	2530.42
3898	LAD1	ladinin 1	0.042	down	1e-07	1e-07	60.84	1441.37
3902	LAG3	lymphocyte activating 3	18	up	1e-07	1e-07	180.28	10.02
3903	LAIR1	leukocyte associated immunoglobulin like receptor 1	10.1	up	1e-07	1e-07	860.71	85.25
3904	LAIR2	leukocyte associated immunoglobulin like receptor 2	4.09	up	1e-07	1e-07	4.38	1.07
3908	LAMA2	laminin subunit alpha 2	0.22	down	1e-07	1e-07	103.66	471.6
3910	LAMA4	laminin subunit alpha 4	6.48	up	1e-07	1e-07	3003.97	463.61
3918	LAMC2	laminin subunit gamma 2	0.17	down	1e-07	1e-07	152.02	880.2
3931	LCAT	lecithin-cholesterol acyltransferase	3.18	up	1e-07	1e-07	134.37	42.22
3932	LCK	LCK proto-oncogene, Src family tyrosine kinase	4.64	up	1e-07	1e-07	317.48	68.45
3934	LCN2	lipocalin 2	0.11	down	1e-07	1e-07	5.91	52.81
3936	LCP1	lymphocyte cytosolic protein 1	4.71	up	1e-07	1e-07	3445.39	730.74
3937	LCP2	lymphocyte cytosolic protein 2	5.62	up	1e-07	1e-07	875.22	155.68
3945	LDHB	lactate dehydrogenase B	0.28	down	1e-07	1e-07	8651.14	31429.5
3948	LDHC	lactate dehydrogenase C	0.3	down	1e-07	2e-07	2.79	9.14
3949	LDLR	low density lipoprotein receptor	0.32	down	1e-07	1e-07	252.39	786.41
3956	LGALS1	galectin 1	5.64	up	1e-07	1e-07	5875.55	1041.66
3960	LGALS4	galectin 4	3.29	up	0.0011139	0.00161	75.87	23.06
3965	LGALS9	galectin 9	5.83	up	1e-07	1e-07	1369.13	234.74
3975	LHX1	LIM homeobox 1	0.021	down	1e-07	1e-07	2.74	128.31
3993	LLGL2	LLGL2, scribble cell polarity complex component	0.29	down	1e-07	1e-07	534.16	1812.59
4001	LMNB1	lamin B1	4.04	up	1e-07	1e-07	461.96	114.39
4004	LMO1	LIM domain only 1	0.33	down	1.2e-06	2.22e-06	3.82	11.71
4008	LMO7	LIM domain 7	0.31	down	1e-07	1e-07	1032.37	3345.46
4010	LMX1B	LIM homeobox transcription factor 1 beta	0.063	down	1e-07	1e-07	3.48	55
4015	LOX	lysyl oxidase	15.74	up	1e-07	1e-07	4151.25	263.77
4017	LOXL2	lysyl oxidase like 2	9.35	up	1e-07	1e-07	2336.03	249.82
4045	LSAMP	limbic system-associated membrane protein	0.066	down	1e-07	1e-07	2.81	42.39
4046	LSP1	lymphocyte-specific protein 1	7.69	up	1e-07	1e-07	1134.43	147.46
4049	LTA	lymphotoxin alpha	11.29	up	1e-07	1e-07	20.61	1.83
4050	LTB	lymphotoxin beta	3.49	up	1e-07	1e-07	195.27	55.87
4051	CYP4F3	cytochrome P450 family 4 subfamily F member 3	0.18	down	2.1e-06	3.82e-06	16.97	93.45
4056	LTC4S	leukotriene C4 synthase	3.46	up	1e-07	1e-07	57.26	16.56
4057	LTF	lactotransferrin	0.13	down	1e-07	1e-07	104.73	809.28
4059	BCAM	basal cell adhesion molecule (Lutheran blood group)	0.2	down	1e-07	1e-07	3164.78	15816.1
4060	LUM	lumican	0.25	down	3e-07	5.8e-07	855.58	3385.6
4061	LY6E	lymphocyte antigen 6 complex, locus E	3.28	up	1e-07	1e-07	4681.4	1428.07
4062	LY6H	lymphocyte antigen 6 complex, locus H	8.93	up	1e-07	1e-07	18.51	2.07
4063	LY9	lymphocyte antigen 9	8.85	up	1e-07	1e-07	53.3	6.02
4064	CD180	CD180 molecule	6.54	up	1e-07	1e-07	128.11	19.6
4068	SH2D1A	SH2 domain containing 1A	11.37	up	1e-07	1e-07	107.12	9.42
4069	LYZ	lysozyme	6.31	up	1e-07	1e-07	4033.58	638.94
4070	TACSTD2	tumor-associated calcium signal transducer 2	0.024	down	1e-07	1e-07	141.78	5857.97
4072	EPCAM	epithelial cell adhesion molecule	0.06	down	1e-07	1e-07	472.78	7894.35
4099	MAG	myelin associated glycoprotein	0.28	down	1e-07	1e-07	2.32	8.2
4118	MAL	mal, T-cell differentiation protein	0.017	down	1e-07	1e-07	151.76	8828.74
4121	MAN1A1	mannosidase alpha class 1A member 1	0.25	down	1e-07	1e-07	1148.39	4655.99
4135	MAP6	microtubule associated protein 6	0.12	down	1e-07	1e-07	43.97	376.2
4145	MATK	megakaryocyte-associated tyrosine kinase	7.64	up	1e-07	1e-07	92.75	12.14
4146	MATN1	matrilin 1, cartilage matrix protein	3.14	up	1e-07	1e-07	4.28	1.36
4157	MC1R	melanocortin 1 receptor	4.1	up	1e-07	1e-07	108.72	26.55
4162	MCAM	melanoma cell adhesion molecule	3.74	up	1e-07	1e-07	6778.46	1814.84
4166	CHST6	carbohydrate sulfotransferase 6	0.27	down	2e-07	3.92e-07	4.77	17.79
4168	MCF2	MCF.2 cell line derived transforming sequence	0.22	down	1e-07	1e-07	3.6	16.47
4185	ADAM11	ADAM metallopeptidase domain 11	5.21	up	1e-07	1e-07	14.53	2.79
4192	MDK	midkine (neurite growth-promoting factor 2)	3.55	up	1e-07	1e-07	1007.39	284.14
4210	MEFV	Mediterranean fever	7.09	up	1e-07	1e-07	33.75	4.76
4232	MEST	mesoderm specific transcript	0.29	down	1e-07	1e-07	204.97	702.2
4241	MELTF	melanotransferrin	0.29	down	0.000103	0.000163	63.37	216.3
4246	SCGB2A1	secretoglobin family 2A member 1	0.14	down	1e-07	1e-07	1.83	12.94
4249	MGAT5	mannosyl (alpha-1,6-)-glycoprotein beta-1,6-N-acetyl-glucosaminyltransferase	0.24	down	1e-07	1e-07	151.14	638.45
4254	KITLG	KIT ligand	0.23	down	1e-07	1e-07	542.79	2352.11
4277	MICB	MHC class I polypeptide-related sequence B	3.27	up	1e-07	1e-07	152.48	46.7
4283	CXCL9	C-X-C motif chemokine ligand 9	16.56	up	1e-07	1e-07	1392.72	84.08
4288	MKI67	marker of proliferation Ki-67	12.28	up	1e-07	1e-07	626.26	50.98
4293	MAP3K9	mitogen-activated protein kinase kinase kinase 9	0.17	down	1e-07	1e-07	20.77	119.83
4306	NR3C2	nuclear receptor subfamily 3 group C member 2	0.11	down	1e-07	1e-07	159.59	1428.92
4318	MMP9	matrix metallopeptidase 9	20.3	up	1e-07	1e-07	337	16.6
4320	MMP11	matrix metallopeptidase 11	5.97	up	1e-07	1e-07	523.91	87.76
4323	MMP14	matrix metallopeptidase 14	3.14	up	1e-07	1e-07	5950.78	1896.88
4325	MMP16	matrix metallopeptidase 16	7.29	up	1e-07	1e-07	40.33	5.53
4326	MMP17	matrix metallopeptidase 17	3.96	up	1e-07	1e-07	14.45	3.65
4329	ALDH6A1	aldehyde dehydrogenase 6 family member A1	0.07	down	1e-07	1e-07	248.19	3559.21
4332	MNDA	myeloid cell nuclear differentiation antigen	4.92	up	1e-07	1e-07	324.28	65.93
4345	CD200	CD200 molecule	3.72	up	1e-07	1e-07	792.61	213.28
4355	MPP2	membrane palmitoylated protein 2	0.17	down	1e-07	1e-07	19.82	114.43
4438	MSH4	mutS homolog 4	3.15	up	1e-07	1e-07	3.35	1.06
4439	MSH5	mutS homolog 5	4.14	up	1e-07	1e-07	250.75	60.59
4481	MSR1	macrophage scavenger receptor 1	5.25	up	1e-07	1e-07	1114.84	212.28
4494	MT1F	metallothionein 1F	0.29	down	1e-07	1e-07	317.4	1092.37
4495	MT1G	metallothionein 1G	0.036	down	1e-07	1e-07	111.31	3116.4
4496	MT1H	metallothionein 1H	0.019	down	1e-07	1e-07	6.9	370.54
4499	MT1M	metallothionein 1M	0.3	down	1e-07	2e-07	22.86	76.13
4515	MTCP1	mature T-cell proliferation 1	5.51	up	1e-07	1e-07	101.96	18.49
4521	NUDT1	nudix hydrolase 1	3.18	up	1e-07	1e-07	197.5	62.07
4542	MYO1F	myosin IF	9.47	up	1e-07	1e-07	786.1	82.99
4543	MTNR1A	melatonin receptor 1A	0.16	down	1e-07	1e-07	1.37	8.44
4547	MTTP	microsomal triglyceride transfer protein	0.091	down	1e-07	1e-07	13.14	144.73
4582	MUC1	mucin 1, cell surface associated	0.21	down	1e-07	1e-07	1144.91	5537.02
4588	MUC6	mucin 6, oligomeric mucus/gel-forming	0.15	down	1e-07	1e-07	4.54	30.96
4602	MYB	MYB proto-oncogene, transcription factor	6.66	up	1e-07	1e-07	11.67	1.75
4603	MYBL1	MYB proto-oncogene like 1	4.75	up	1e-07	1e-07	186.07	39.18
4605	MYBL2	MYB proto-oncogene like 2	42.06	up	1e-07	1e-07	165.34	3.93
4608	MYBPH	myosin binding protein H	0.14	down	1e-07	1e-07	1.54	11.28
4609	MYC	v-myc avian myelocytomatosis viral oncogene homolog	3.57	up	1e-07	1e-07	1959.08	548.95
4613	MYCN	v-myc avian myelocytomatosis viral oncogene neuroblastoma derived homolog	0.21	down	1e-07	1e-07	10.44	50.03
4621	MYH3	myosin, heavy chain 3, skeletal muscle, embryonic	3.3	up	1e-07	1e-07	31.87	9.66
4626	MYH8	myosin, heavy chain 8, skeletal muscle, perinatal	0.046	down	1e-07	1e-07	2.55	55.8
4628	MYH10	myosin, heavy chain 10, non-muscle	0.2	down	1e-07	1e-07	1161.16	5711.16
4634	MYL3	myosin light chain 3	0.13	down	1e-07	1e-07	15.27	122.02
4635	MYL4	myosin light chain 4	4.82	up	1e-07	1e-07	9.47	1.96
4640	MYO1A	myosin IA	3.02	up	1e-07	1e-07	3.38	1.12
4674	NAP1L2	nucleosome assembly protein 1 like 2	0.088	down	1e-07	1e-07	36.24	411.67
4675	NAP1L3	nucleosome assembly protein 1 like 3	0.33	down	1e-07	1e-07	47.8	146.26
4685	NCAM2	neural cell adhesion molecule 2	0.29	down	1e-07	1e-07	4.44	15.26
4688	NCF2	neutrophil cytosolic factor 2	4.43	up	1e-07	1e-07	379.42	85.58
4689	NCF4	neutrophil cytosolic factor 4	6.26	up	1e-07	1e-07	257.44	41.13
4741	NEFM	neurofilament, medium polypeptide	0.17	down	1e-07	1e-07	10.25	59.51
4745	NELL1	neural EGFL like 1	0.0027	down	1e-07	1e-07	1.47	552.52
4751	NEK2	NIMA related kinase 2	11.47	up	1e-07	1e-07	59.22	5.16
4753	NELL2	neural EGFL like 2	4.26	up	1e-07	1e-07	64.85	15.21
4803	NGF	nerve growth factor	3.98	up	1e-07	1e-07	107.23	26.92
4804	NGFR	nerve growth factor receptor	3.23	up	1e-07	1e-07	426.44	132.1
4807	NHLH1	nescient helix-loop-helix 1	3.94	up	1e-07	1e-07	5.02	1.27
4815	NINJ2	ninjurin 2	4.34	up	1e-07	1e-07	43.56	10.03
4818	NKG7	natural killer cell granule protein 7	16.91	up	1e-07	1e-07	563.45	33.33
4828	NMB	neuromedin B	4.56	up	1e-07	1e-07	367.44	80.66
4837	NNMT	nicotinamide N-methyltransferase	28.41	up	1e-07	1e-07	12455.4	438.42
4838	NODAL	nodal growth differentiation factor	4.23	up	1e-07	1e-07	7.81	1.85
4842	NOS1	nitric oxide synthase 1	0.022	down	1e-07	1e-07	1.74	78.47
4868	NPHS1	NPHS1 nephrin	0.025	down	1e-07	1e-07	5.32	212.72
4885	NPTX2	neuronal pentraxin 2	170.92	up	1e-07	1e-07	1477.01	8.64
4886	NPY1R	neuropeptide Y receptor Y1	0.28	down	1e-07	1e-07	332.85	1182.36
4889	NPY5R	neuropeptide Y receptor Y5	0.12	down	1e-07	1e-07	9.32	79.09
4914	NTRK1	neurotrophic receptor tyrosine kinase 1	0.3	down	1e-07	1e-07	3.29	10.9
4915	NTRK2	neurotrophic receptor tyrosine kinase 2	0.1	down	1e-07	1e-07	266.08	2653.97
4938	OAS1	2'-5'-oligoadenylate synthetase 1	3.4	up	1e-07	1e-07	1246.95	367.16
4958	OMD	osteomodulin	0.25	down	1e-07	1e-07	11.59	47.02
4969	OGN	osteoglycin	0.15	down	1e-07	1e-07	20.92	135.07
4973	OLR1	oxidized low density lipoprotein receptor 1	3.55	up	1e-07	1e-07	389.98	109.81
4982	TNFRSF11B	tumor necrosis factor receptor superfamily member 11b	0.32	down	1e-07	1e-07	485.87	1540.51
4983	OPHN1	oligophrenin 1	0.26	down	1e-07	1e-07	126.92	492.62
4998	ORC1	origin recognition complex subunit 1	3.58	up	1e-07	1e-07	43.75	12.24
5008	OSM	oncostatin M	5.17	up	1e-07	1e-07	70.72	13.68
5010	CLDN11	claudin 11	0.21	down	1e-07	1e-07	41.38	193.07
5017	OVOL1	ovo like transcriptional repressor 1	0.052	down	1e-07	1e-07	15.73	300.85
5019	OXCT1	3-oxoacid CoA-transferase 1	0.19	down	1e-07	1e-07	464.15	2478.42
5027	P2RX7	purinergic receptor P2X 7	7.58	up	1e-07	1e-07	172.29	22.72
5028	P2RY1	purinergic receptor P2Y1	4.02	up	1e-07	1e-07	60.75	15.11
5032	P2RY11	purinergic receptor P2Y11	4.75	up	1e-07	1e-07	109.71	23.08
5033	P4HA1	prolyl 4-hydroxylase subunit alpha 1	3.14	up	1e-07	1e-07	3045.97	969.98
5046	PCSK6	proprotein convertase subtilisin/kexin type 6	5.73	up	1e-07	1e-07	1674.85	292.11
5047	PAEP	progestagen associated endometrial protein	8.42	up	1e-07	1e-07	8.47	1.01
5053	PAH	phenylalanine hydroxylase	0.055	down	1e-07	1e-07	55.58	1001.67
5054	SERPINE1	serpin family E member 1	4.71	up	1e-07	1e-07	4909.69	1042.81
5064	PALM	paralemmin	0.28	down	1e-07	1e-07	390.92	1389.22
5067	CNTN3	contactin 3	0.028	down	1e-07	1e-07	4.88	172.2
5069	PAPPA	pappalysin 1	0.054	down	1e-07	1e-07	71.72	1317.59
5071	PARK2	parkin RBR E3 ubiquitin protein ligase	0.31	down	1e-07	1e-07	186.03	598.36
5087	PBX1	PBX homeobox 1	0.2	down	1e-07	1e-07	610.65	3051.34
5095	PCCA	propionyl-CoA carboxylase alpha subunit	0.26	down	1e-07	1e-07	520.13	1989.09
5099	PCDH7	protocadherin 7	0.3	down	1e-07	1e-07	70.02	232.18
5101	PCDH9	protocadherin 9	0.055	down	1e-07	1e-07	13.64	249.54
5104	SERPINA5	serpin family A member 5	0.0081	down	1e-07	1e-07	57.86	7108.59
5105	PCK1	phosphoenolpyruvate carboxykinase 1	0.028	down	1e-07	1e-07	270.19	9617.09
5121	PCP4	Purkinje cell protein 4	0.011	down	1e-07	1e-07	3.23	282.58
5126	PCSK2	proprotein convertase subtilisin/kexin type 2	0.33	down	1e-07	1e-07	1.61	4.86
5129	CDK18	cyclin-dependent kinase 18	3.92	up	1e-07	1e-07	4716	1202.58
5133	PDCD1	programmed cell death 1	14.64	up	1e-07	1e-07	84.76	5.79
5136	PDE1A	phosphodiesterase 1A	0.085	down	1e-07	1e-07	174.84	2061.19
5153	PDE1B	phosphodiesterase 1B	3.04	up	1e-07	1e-07	320.94	105.72
5156	PDGFRA	platelet derived growth factor receptor alpha	0.11	down	1e-07	1e-07	180.53	1575.57
5163	PDK1	pyruvate dehydrogenase kinase 1	3.44	up	1e-07	1e-07	1195.52	347.56
5169	ENPP3	ectonucleotide pyrophosphatase/phosphodiesterase 3	32.33	up	1e-07	1e-07	3017.07	93.31
5172	SLC26A4	solute carrier family 26 member 4	0.15	down	1e-07	1e-07	17.08	116.5
5176	SERPINF1	serpin family F member 1	3.02	up	1e-07	1e-07	1145.69	378.98
5178	PEG3	paternally expressed 3	0.12	down	1e-07	1e-07	64.29	535.18
5184	PEPD	peptidase D	0.33	down	1e-07	1e-07	1674.39	5050.35
5197	PF4V1	platelet factor 4 variant 1	3.19	up	5e-07	9.5e-07	14.9	4.68
5199	CFP	complement factor properdin	3.4	up	1e-07	1e-07	62.78	18.45
5205	ATP8B1	ATPase phospholipid transporting 8B1	0.31	down	1e-07	1e-07	399.62	1269.72
5208	PFKFB2	6-phosphofructo-2-kinase/fructose-2,6-biphosphatase 2	0.17	down	1e-07	1e-07	267.72	1565.98
5210	PFKFB4	6-phosphofructo-2-kinase/fructose-2,6-biphosphatase 4	6.76	up	1e-07	1e-07	577.11	85.34
5214	PFKP	phosphofructokinase, platelet	3.69	up	1e-07	1e-07	8034.93	2179.32
5222	PGA5	pepsinogen 5, group I (pepsinogen A)	4.07	up	1e-07	1e-07	11.01	2.71
5228	PGF	placental growth factor	16.86	up	1e-07	1e-07	1747.29	103.64
5239	PGM5	phosphoglucomutase 5	0.23	down	1e-07	1e-07	217.4	949.35
5243	ABCB1	ATP binding cassette subfamily B member 1	0.18	down	1e-07	1e-07	487.42	2666.02
5256	PHKA2	phosphorylase kinase regulatory subunit alpha 2	4.22	up	1e-07	1e-07	2450.64	581.22
5260	PHKG1	phosphorylase kinase catalytic subunit gamma 1	3.44	up	1e-07	1e-07	4.94	1.44
5266	PI3	peptidase inhibitor 3	4.1	up	7e-07	1.32e-06	10.32	2.52
5267	SERPINA4	serpin family A member 4	0.042	down	1e-07	1e-07	4.91	117.05
5284	PIGR	polymeric immunoglobulin receptor	0.052	down	1e-07	1e-07	440.1	8449.89
5288	PIK3C2G	phosphatidylinositol-4-phosphate 3-kinase catalytic subunit type 2 gamma	0.0046	down	1e-07	1e-07	1.44	311.65
5307	PITX1	paired like homeodomain 1	6.76	up	1e-07	1e-07	11.17	1.65
5314	PKHD1	polycystic kidney and hepatic disease 1 (autosomal recessive)	0.13	down	1e-07	1e-07	403.87	3188.4
5321	PLA2G4A	phospholipase A2 group IVA	0.28	down	1e-07	1e-07	81.31	286.61
5322	PLA2G5	phospholipase A2 group V	4.67	up	1e-07	1e-07	6.9	1.48
5324	PLAG1	PLAG1 zinc finger	0.2	down	1e-07	1e-07	23.33	115.02
5327	PLAT	plasminogen activator, tissue type	0.26	down	1e-07	1e-07	887.33	3374.74
5328	PLAU	plasminogen activator, urokinase	0.32	down	1e-07	1e-07	1016.39	3200.96
5329	PLAUR	plasminogen activator, urokinase receptor	4.63	up	1e-07	1e-07	528.35	114.03
5330	PLCB2	phospholipase C beta 2	6.89	up	1e-07	1e-07	513.02	74.51
5334	PLCL1	phospholipase C like 1	0.093	down	1e-07	1e-07	238.23	2559.05
5336	PLCG2	phospholipase C gamma 2	0.28	down	1e-07	1e-07	590	2118.82
5340	PLG	plasminogen	0.0078	down	1e-07	1e-07	5.19	663.7
5341	PLEK	pleckstrin	6.4	up	1e-07	1e-07	740.35	115.68
5347	PLK1	polo like kinase 1	12.65	up	1e-07	1e-07	135.07	10.68
5349	FXYD3	FXYD domain containing ion transport regulator 3	0.2	down	1e-07	1e-07	13.72	68.36
5352	PLOD2	procollagen-lysine,2-oxoglutarate 5-dioxygenase 2	3.79	up	1e-07	1e-07	7350.21	1939.11
5354	PLP1	proteolipid protein 1	0.18	down	1e-07	1e-07	2.01	11.48
5365	PLXNB3	plexin B3	7.21	up	1e-07	1e-07	68.29	9.47
5367	PMCH	pro-melanin concentrating hormone	8.41	up	1e-07	1e-07	8.83	1.05
5375	PMP2	peripheral myelin protein 2	0.28	down	1e-07	1e-07	1.3	4.59
5409	PNMT	phenylethanolamine N-methyltransferase	0.12	down	1e-07	1e-07	1.3	10.82
5413	SEPT5	septin 5	3.64	up	1e-07	1e-07	476.7	131
5420	PODXL	podocalyxin like	0.27	down	1e-07	1e-07	4147.46	15098.4
5427	POLE2	polymerase (DNA) epsilon 2, accessory subunit	4.1	up	1e-07	1e-07	23.35	5.7
5446	PON3	paraoxonase 3	0.2	down	1e-07	1e-07	7.53	37.8
5450	POU2AF1	POU class 2 associating factor 1	3.53	up	1e-07	2e-07	51.75	14.65
5452	POU2F2	POU class 2 homeobox 2	6.92	up	1e-07	1e-07	157.18	22.72
5456	POU3F4	POU class 3 homeobox 4	0.061	down	1e-07	1e-07	1.04	17.15
5460	POU5F1	POU class 5 homeobox 1	8.55	up	1e-07	1e-07	214.86	25.14
5462	POU5F1B	POU class 5 homeobox 1B	3.3	up	1e-07	1e-07	56.75	17.21
5475	PPEF1	protein phosphatase with EF-hand domain 1	6.73	up	1e-07	1e-07	10.56	1.57
5502	PPP1R1A	protein phosphatase 1 regulatory inhibitor subunit 1A	0.049	down	1e-07	1e-07	136.63	2799.73
5507	PPP1R3C	protein phosphatase 1 regulatory subunit 3C	3.46	up	1e-07	1e-07	1303.63	377.05
5521	PPP2R2B	protein phosphatase 2 regulatory subunit Bbeta	0.19	down	1e-07	1e-07	34.7	180.55
5522	PPP2R2C	protein phosphatase 2 regulatory subunit Bgamma	3.58	up	4e-07	7.65e-07	28.06	7.83
5540	NPY4R	neuropeptide Y receptor Y4	4.4	up	1e-07	1e-07	5.44	1.24
5549	PRELP	proline/arginine-rich end leucine-rich repeat protein	0.28	down	1e-07	1e-07	428.28	1504.48
5551	PRF1	perforin 1	9.17	up	1e-07	1e-07	524.52	57.22
5553	PRG2	proteoglycan 2, bone marrow (natural killer cell activator, eosinophil granule major basic protein)	7.86	up	1e-07	1e-07	11.81	1.5
5569	PKIA	protein kinase (cAMP-dependent, catalytic) inhibitor alpha	0.28	down	1e-07	1e-07	55.12	197.08
5576	PRKAR2A	protein kinase cAMP-dependent type II regulatory subunit alpha	0.31	down	1e-07	1e-07	149.1	486.7
5577	PRKAR2B	protein kinase cAMP-dependent type II regulatory subunit beta	0.23	down	1e-07	1e-07	134.3	586.84
5588	PRKCQ	protein kinase C theta	0.26	down	1e-07	1e-07	119.27	463.56
5593	PRKG2	protein kinase, cGMP-dependent, type II	0.19	down	1e-07	1e-07	6	31.56
5596	MAPK4	mitogen-activated protein kinase 4	0.0093	down	1e-07	1e-07	2.9	312.3
5618	PRLR	prolactin receptor	0.18	down	1e-07	1e-07	142.14	793.61
5624	PROC	protein C, inactivator of coagulation factors Va and VIIIa	0.093	down	1e-07	1e-07	12.96	139.39
5629	PROX1	prospero homeobox 1	0.035	down	1e-07	1e-07	6.4	180.97
5639	PRRG2	proline rich and Gla domain 2	0.052	down	1e-07	1e-07	11.47	219.23
5646	PRSS3	protease, serine 3	0.16	down	1e-07	1e-07	2.69	17.32
5649	RELN	reelin	0.14	down	1e-07	1e-07	32.13	222.78
5650	KLK7	kallikrein related peptidase 7	0.036	down	1e-07	1e-07	1.57	44.17
5652	PRSS8	protease, serine 8	0.16	down	1e-07	1e-07	388.33	2503.17
5653	KLK6	kallikrein related peptidase 6	0.025	down	1e-07	1e-07	2.15	86.31
5672	PSG4	pregnancy specific beta-1-glycoprotein 4	0.19	down	1e-07	1e-07	1.4	7.34
5673	PSG5	pregnancy specific beta-1-glycoprotein 5	0.18	down	1e-07	1e-07	1.19	6.62
5696	PSMB8	proteasome subunit beta 8	3.53	up	1e-07	1e-07	3473.13	983.84
5698	PSMB9	proteasome subunit beta 9	5.98	up	1e-07	1e-07	1524.77	255.02
5699	PSMB10	proteasome subunit beta 10	3.48	up	1e-07	1e-07	1601.38	460.04
5729	PTGDR	prostaglandin D2 receptor (DP)	7.38	up	1e-07	1e-07	31.75	4.3
5730	PTGDS	prostaglandin D2 synthase	0.27	down	2e-07	3.92e-07	204.36	751.96
5731	PTGER1	prostaglandin E receptor 1	0.023	down	1e-07	1e-07	2.88	124.82
5733	PTGER3	prostaglandin E receptor 3	0.077	down	1e-07	1e-07	574.43	7505.15
5737	PTGFR	prostaglandin F receptor	0.16	down	1e-07	1e-07	42.95	262.99
5744	PTHLH	parathyroid hormone-like hormone	44.14	up	1e-07	1e-07	273.92	6.21
5745	PTH1R	parathyroid hormone 1 receptor	0.071	down	1e-07	1e-07	154.35	2171.95
5774	PTPN3	protein tyrosine phosphatase, non-receptor type 3	0.28	down	1e-07	1e-07	776.15	2760.92
5778	PTPN7	protein tyrosine phosphatase, non-receptor type 7	6.3	up	1e-07	1e-07	292.05	46.39
5783	PTPN13	protein tyrosine phosphatase, non-receptor type 13	0.23	down	1e-07	1e-07	754.33	3225.46
5788	PTPRC	protein tyrosine phosphatase, receptor type C	5.23	up	1e-07	1e-07	1689.35	323.04
5790	PTPRCAP	protein tyrosine phosphatase, receptor type C associated protein	9.29	up	1e-07	1e-07	337.11	36.27
5791	PTPRE	protein tyrosine phosphatase, receptor type E	3.55	up	1e-07	1e-07	766.41	215.59
5794	PTPRH	protein tyrosine phosphatase, receptor type H	5.11	up	1e-07	1e-07	18.12	3.55
5798	PTPRN	protein tyrosine phosphatase, receptor type N	10.9	up	1e-07	1e-07	16.4	1.51
5816	PVALB	parvalbumin	0.0092	down	1e-07	1e-07	3.05	331.22
5831	PYCR1	pyrroline-5-carboxylate reductase 1	4.39	up	1e-07	1e-07	262.55	59.83
5836	PYGL	phosphorylase, glycogen, liver	4.3	up	1e-07	1e-07	1483.49	345.22
5865	RAB3B	RAB3B, member RAS oncogene family	0.21	down	1e-07	1e-07	2.04	9.67
5880	RAC2	ras-related C3 botulinum toxin substrate 2 (rho family, small GTP binding protein Rac2)	7.17	up	1e-07	1e-07	1000.84	139.6
5888	RAD51	RAD51 recombinase	5.58	up	1e-07	1e-07	57.88	10.38
5897	RAG2	recombination activating gene 2	0.31	down	1e-07	1e-07	1.03	3.34
5909	RAP1GAP	RAP1 GTPase activating protein	0.079	down	1e-07	1e-07	403.67	5133.96
5919	RARRES2	retinoic acid receptor responder 2	3.05	up	1e-07	1e-07	4451.77	1457.26
5948	RBP2	retinol binding protein 2	0.075	down	1e-07	1e-07	1.01	13.49
5950	RBP4	retinol binding protein 4	0.14	down	1e-07	1e-07	121.09	859.99
5959	RDH5	retinol dehydrogenase 5	3.87	up	1e-07	1e-07	337.14	87.2
5961	PRPH2	peripherin 2 (retinal degeneration, slow)	0.3	down	1e-07	1e-07	9.81	32.22
5967	REG1A	regenerating family member 1 alpha	12.35	up	1e-07	1e-07	203.99	16.51
5968	REG1B	regenerating family member 1 beta	3.47	up	5e-07	9.5e-07	4.51	1.3
5996	RGS1	regulator of G-protein signaling 1	14.69	up	1e-07	1e-07	2391.99	162.87
6000	RGS7	regulator of G-protein signaling 7	0.2	down	1e-07	1e-07	4.83	24.1
6001	RGS10	regulator of G-protein signaling 10	4.14	up	1e-07	1e-07	578.93	139.95
6019	RLN2	relaxin 2	0.31	down	1e-07	1e-07	4.47	14.57
6036	RNASE2	ribonuclease A family member 2	11.21	up	1e-07	1e-07	32.17	2.87
6039	RNASE6	ribonuclease A family member k6	4.04	up	1e-07	1e-07	440.34	108.92
6092	ROBO2	roundabout guidance receptor 2	0.27	down	1e-07	1e-07	17.52	64.93
6096	RORB	RAR related orphan receptor B	0.28	down	1e-07	1e-07	2.23	7.97
6098	ROS1	ROS proto-oncogene 1, receptor tyrosine kinase	0.1	down	1e-07	1e-07	1.89	18.26
6101	RP1	retinitis pigmentosa 1 (autosomal dominant)	0.31	down	1e-07	1e-07	6.99	22.91
6173	RPL36A	ribosomal protein L36a	3.79	up	1e-07	1e-07	69.9	18.46
6236	RRAD	RRAD, Ras related glycolysis inhibitor and calcium channel regulator	3.75	up	1e-07	1e-07	1117.73	297.83
6241	RRM2	ribonucleotide reductase regulatory subunit M2	11.66	up	1e-07	1e-07	372.44	31.95
6262	RYR2	ryanodine receptor 2	3.9	up	1e-07	1e-07	46.35	11.9
6272	SORT1	sortilin 1	0.25	down	1e-07	1e-07	1804.82	7183.97
6273	S100A2	S100 calcium binding protein A2	0.072	down	1e-07	1e-07	67.27	928.37
6274	S100A3	S100 calcium binding protein A3	3.62	up	1e-07	1e-07	44.88	12.39
6276	S100A5	S100 calcium binding protein A5	0.32	down	1e-07	1e-07	1.46	4.57
6279	S100A8	S100 calcium binding protein A8	4.2	up	1e-07	1e-07	170.48	40.57
6288	SAA1	serum amyloid A1	15.91	up	1e-07	1e-07	143.76	9.04
6289	SAA2	serum amyloid A2	7.45	up	2e-07	3.92e-07	41.82	5.62
6291	SAA4	serum amyloid A4, constitutive	4.22	up	1e-07	1e-07	4.84	1.15
6296	ACSM3	acyl-CoA synthetase medium-chain family member 3	0.31	down	1e-07	1e-07	460.72	1469.02
6319	SCD	stearoyl-CoA desaturase (delta-9-desaturase)	10.66	up	1e-07	1e-07	8209.67	770.19
6324	SCN1B	sodium voltage-gated channel beta subunit 1	3.52	up	1e-07	1e-07	290.11	82.35
6326	SCN2A	sodium voltage-gated channel alpha subunit 2	0.044	down	1e-07	1e-07	9.29	211.4
6327	SCN2B	sodium voltage-gated channel beta subunit 2	0.048	down	1e-07	1e-07	2.58	53.4
6328	SCN3A	sodium voltage-gated channel alpha subunit 3	0.13	down	1e-07	1e-07	8.27	62.93
6332	SCN7A	sodium voltage-gated channel alpha subunit 7	0.046	down	1e-07	1e-07	1.66	35.67
6337	SCNN1A	sodium channel epithelial 1 alpha subunit	0.023	down	1e-07	1e-07	195.65	8675.71
6338	SCNN1B	sodium channel epithelial 1 beta subunit	0.01	down	1e-07	1e-07	18.9	1869.26
6339	SCNN1D	sodium channel epithelial 1 delta subunit	6.59	up	1e-07	1e-07	51.54	7.82
6340	SCNN1G	sodium channel epithelial 1 gamma subunit	0.0026	down	1e-07	1e-07	9.89	3857.34
6344	SCTR	secretin receptor	0.1	down	1e-07	1e-07	14.39	140.31
6345	SRL	sarcalumenin	0.2	down	1e-07	1e-07	25.6	128.08
6348	CCL3	C-C motif chemokine ligand 3	4.92	up	1e-07	1e-07	166.73	33.92
6351	CCL4	C-C motif chemokine ligand 4	9.12	up	1e-07	1e-07	309.9	33.98
6352	CCL5	C-C motif chemokine ligand 5	14.68	up	1e-07	1e-07	1742.69	118.75
6356	CCL11	C-C motif chemokine ligand 11	0.17	down	1e-07	1e-07	5.1	29.87
6361	CCL17	C-C motif chemokine ligand 17	3.62	up	1e-07	1e-07	8.45	2.33
6362	CCL18	C-C motif chemokine ligand 18	28.04	up	1e-07	1e-07	72.14	2.57
6364	CCL20	C-C motif chemokine ligand 20	13.7	up	1e-07	1e-07	226.82	16.56
6367	CCL22	C-C motif chemokine ligand 22	3.76	up	1e-07	1e-07	24.28	6.45
6373	CXCL11	C-X-C motif chemokine ligand 11	17.7	up	1e-07	1e-07	153.36	8.66
6374	CXCL5	C-X-C motif chemokine ligand 5	10.73	up	1e-07	1e-07	41.98	3.91
6375	XCL1	X-C motif chemokine ligand 1	10.37	up	1e-07	1e-07	30.31	2.92
6387	CXCL12	C-X-C motif chemokine ligand 12	0.32	down	1e-07	1e-07	1373.2	4355.41
6401	SELE	selectin E	0.25	down	1e-07	1e-07	47.77	192.72
6403	SELP	selectin P	0.23	down	1e-07	1e-07	102.97	453.46
6404	SELPLG	selectin P ligand	6.76	up	1e-07	1e-07	764.14	113.04
6407	SEMG2	semenogelin II	0.066	down	1e-07	1e-07	1.06	15.93
6422	SFRP1	secreted frizzled related protein 1	0.0079	down	1e-07	1e-07	78.55	9903.03
6439	SFTPB	surfactant protein B	0.2	down	1e-07	1e-07	1.78	8.95
6447	SCG5	secretogranin V	3.72	up	1e-07	1e-07	45.61	12.27
6452	SH3BP2	SH3 domain binding protein 2	3.02	up	1e-07	1e-07	3166.15	1046.75
6456	SH3GL2	SH3 domain containing GRB2 like 2, endophilin A1	0.016	down	1e-07	1e-07	5.07	325.89
6457	SH3GL3	SH3 domain containing GRB2 like endophilin A3	0.14	down	1e-07	1e-07	1.49	10.29
6462	SHBG	sex hormone binding globulin	0.16	down	1e-07	1e-07	3.42	20.87
6472	SHMT2	serine hydroxymethyltransferase 2	4.27	up	1e-07	1e-07	4395.33	1030.29
6474	SHOX2	short stature homeobox 2	5.58	up	1e-07	1e-07	7.33	1.31
6480	ST6GAL1	ST6 beta-galactoside alpha-2,6-sialyltransferase 1	0.16	down	1e-07	1e-07	1839.88	11510
6492	SIM1	single-minded family bHLH transcription factor 1	0.021	down	1e-07	1e-07	15.67	760.23
6493	SIM2	single-minded family bHLH transcription factor 2	0.057	down	1e-07	1e-07	31.58	557.14
6495	SIX1	SIX homeobox 1	7.1	up	1e-07	1e-07	34.96	4.93
6503	SLA	Src-like-adaptor	4.31	up	1e-07	1e-07	819.42	190.07
6504	SLAMF1	signaling lymphocytic activation molecule family member 1	5.71	up	1e-07	1e-07	39.19	6.86
6507	SLC1A3	solute carrier family 1 member 3	8.27	up	1e-07	1e-07	366.68	44.33
6508	SLC4A3	solute carrier family 4 member 3	0.26	down	1e-07	1e-07	34.79	133.69
6509	SLC1A4	solute carrier family 1 member 4	3.83	up	1e-07	1e-07	726.83	189.85
6513	SLC2A1	solute carrier family 2 member 1	3.9	up	1e-07	1e-07	5477.09	1404.73
6515	SLC2A3	solute carrier family 2 member 3	4.65	up	1e-07	1e-07	2541.92	546.48
6518	SLC2A5	solute carrier family 2 member 5	6.06	up	1e-07	1e-07	1504.37	248.09
6521	SLC4A1	solute carrier family 4 member 1 (Diego blood group)	0.0012	down	1e-07	1e-07	5.1	4377.92
6524	SLC5A2	solute carrier family 5 member 2	0.024	down	1e-07	1e-07	3.69	155.42
6526	SLC5A3	solute carrier family 5 member 3	0.25	down	1e-07	1e-07	1967.6	7953.19
6529	SLC6A1	solute carrier family 6 member 1	5.1	up	1e-07	1e-07	123.54	24.22
6530	SLC6A2	solute carrier family 6 member 2	0.19	down	1e-07	1e-07	1.17	6.16
6531	SLC6A3	solute carrier family 6 member 3	83.26	up	1e-07	1e-07	526.87	6.33
6532	SLC6A4	solute carrier family 6 member 4	0.08	down	1e-07	1e-07	1.87	23.26
6545	SLC7A4	solute carrier family 7 member 4	0.15	down	1e-07	1e-07	1.77	11.52
6549	SLC9A2	solute carrier family 9 member A2	0.012	down	1e-07	1e-07	5.21	447.67
6550	SLC9A3	solute carrier family 9 member A3	0.01	down	1e-07	1e-07	25.1	2420.81
6553	SLC9A5	solute carrier family 9 member A5	3.93	up	1e-07	1e-07	20.06	5.1
6556	SLC11A1	solute carrier family 11 member 1	6.43	up	1e-07	1e-07	241.62	37.6
6557	SLC12A1	solute carrier family 12 member 1	0.00027	down	1e-07	1e-07	11.91	44319.6
6559	SLC12A3	solute carrier family 12 member 3	0.0017	down	1e-07	1e-07	6.14	3555.04
6561	SLC13A1	solute carrier family 13 member 1	0.17	down	5.39e-05	8.76e-05	80.83	470.9
6563	SLC14A1	solute carrier family 14 member 1 (Kidd blood group)	0.083	down	1e-07	1e-07	74.27	891.67
6564	SLC15A1	solute carrier family 15 member 1	0.16	down	1e-07	1e-07	22.48	139.77
6565	SLC15A2	solute carrier family 15 member 2	0.067	down	1e-07	1e-07	49.26	729.85
6566	SLC16A1	solute carrier family 16 member 1	5.98	up	1e-07	1e-07	2086.54	348.9
6569	SLC34A1	solute carrier family 34 member 1	0.019	down	1e-07	1e-07	7.42	380.58
6572	SLC18A3	solute carrier family 18 member A3	4.86	up	1e-07	2e-07	4.86	1
6575	SLC20A2	solute carrier family 20 member 2	0.33	down	1e-07	1e-07	476.08	1450.96
6579	SLCO1A2	solute carrier organic anion transporter family member 1A2	0.087	down	1e-07	1e-07	2.36	26.98
6581	SLC22A3	solute carrier family 22 member 3	0.26	down	1e-07	1e-07	140.57	540.39
6582	SLC22A2	solute carrier family 22 member 2	0.23	down	4.9e-06	8.65e-06	1130.68	4838.9
6588	SLN	sarcolipin	3.27	up	7.8e-06	1.35e-05	6.31	1.93
6590	SLPI	secretory leukocyte peptidase inhibitor	0.14	down	1e-07	1e-07	87.35	627.6
6614	SIGLEC1	sialic acid binding Ig like lectin 1	10.72	up	1e-07	1e-07	481.7	44.93
6616	SNAP25	synaptosome associated protein 25kDa	4.24	up	1e-07	1e-07	100.17	23.62
6624	FSCN1	fascin actin-bundling protein 1	3.03	up	1e-07	1e-07	2073.4	684.24
6649	SOD3	superoxide dismutase 3, extracellular	0.3	down	1e-07	1e-07	563.51	1885.95
6652	SORD	sorbitol dehydrogenase	0.25	down	1e-07	1e-07	366.85	1451.04
6653	SORL1	sortilin-related receptor, L(DLR class) A repeats containing	0.27	down	1e-07	1e-07	1978.44	7354.29
6664	SOX11	SRY-box 11	44.71	up	1e-07	1e-07	79.91	1.79
6676	SPAG4	sperm associated antigen 4	19.65	up	1e-07	1e-07	614.05	31.25
6688	SPI1	Spi-1 proto-oncogene	7.46	up	1e-07	1e-07	756.21	101.34
6689	SPIB	Spi-B transcription factor	5.53	up	1e-07	1e-07	13.78	2.49
6690	SPINK1	serine peptidase inhibitor, Kazal type 1	0.15	down	1e-07	1e-07	19.35	128.13
6693	SPN	sialophorin	5.81	up	1e-07	1e-07	367.17	63.15
6710	SPTB	spectrin beta, erythrocytic	0.2	down	1e-07	1e-07	72.64	367.49
6712	SPTBN2	spectrin beta, non-erythrocytic 2	0.015	down	1e-07	1e-07	69.7	4615.51
6751	SSTR1	somatostatin receptor 1	0.25	down	1e-07	1e-07	46.1	183.72
6755	SSTR5	somatostatin receptor 5	0.12	down	1e-07	1e-07	1.72	14.62
6768	ST14	suppression of tumorigenicity 14	0.25	down	1e-07	1e-07	749.44	2952
6775	STAT4	signal transducer and activator of transcription 4	6.51	up	1e-07	1e-07	113.12	17.38
6820	SULT2B1	sulfotransferase family 2B member 1	0.2	down	3e-07	5.8e-07	6.74	33.56
6846	XCL2	X-C motif chemokine ligand 2	11.47	up	1e-07	1e-07	31.64	2.76
6854	SYN2	synapsin II	0.08	down	1e-07	1e-07	3.29	41.06
6855	SYP	synaptophysin	0.27	down	1e-07	1e-07	37.18	135.42
6857	SYT1	synaptotagmin 1	0.14	down	1e-07	1e-07	11.88	83.38
6863	TAC1	tachykinin precursor 1	0.15	down	1e-07	1e-07	1.27	8.56
6869	TACR1	tachykinin receptor 1	0.15	down	1e-07	1e-07	10.75	72.42
6890	TAP1	transporter 1, ATP-binding cassette, sub-family B (MDR/TAP)	4.59	up	1e-07	1e-07	4720.44	1027.37
6892	TAPBP	TAP binding protein (tapasin)	3.33	up	1e-07	1e-07	8679.28	2604.98
6913	TBX15	T-box 15	13.76	up	1e-07	1e-07	91.18	6.63
6916	TBXAS1	thromboxane A synthase 1	4.46	up	1e-07	1e-07	558.65	125.3
6926	TBX3	T-box 3	0.22	down	1e-07	1e-07	141.04	650.1
6943	TCF21	transcription factor 21	0.06	down	1e-07	1e-07	70.38	1172.58
6997	TDGF1	teratocarcinoma-derived growth factor 1	0.0072	down	1e-07	1e-07	2.21	306.62
6999	TDO2	tryptophan 2,3-dioxygenase	5.18	up	1e-07	1e-07	26.28	5.07
7010	TEK	TEK receptor tyrosine kinase	0.19	down	1e-07	1e-07	413.18	2211.29
7018	TF	transferrin	3.47	up	1.68e-05	2.84e-05	28.86	8.31
7020	TFAP2A	transcription factor AP-2 alpha	0.14	down	1e-07	1e-07	54.12	382.18
7021	TFAP2B	transcription factor AP-2 beta	0.0033	down	1e-07	1e-07	2.12	638.3
7022	TFAP2C	transcription factor AP-2 gamma	0.12	down	1e-07	1e-07	4.84	39.59
7036	TFR2	transferrin receptor 2	8.4	up	1e-07	1e-07	15.81	1.88
7040	TGFB1	transforming growth factor beta 1	3.4	up	1e-07	1e-07	2942.67	865.89
7044	LEFTY2	left-right determination factor 2	0.33	down	1e-07	1e-07	2.77	8.33
7045	TGFBI	transforming growth factor beta induced	9.87	up	1e-07	1e-07	15644.1	1584.49
7049	TGFBR3	transforming growth factor beta receptor 3	0.26	down	1e-07	1e-07	680.66	2665.72
7062	TCHH	trichohyalin	3.76	up	1e-07	1e-07	16.77	4.47
7068	THRB	thyroid hormone receptor beta	0.14	down	1e-07	1e-07	145.96	1079.93
7069	THRSP	thyroid hormone responsive	0.22	down	1e-07	1e-07	4.38	19.49
7076	TIMP1	TIMP metallopeptidase inhibitor 1	5.8	up	1e-07	1e-07	9753.88	1680.77
7078	TIMP3	TIMP metallopeptidase inhibitor 3	0.32	down	1e-07	1e-07	9114.2	28418.2
7097	TLR2	toll like receptor 2	3.64	up	1e-07	1e-07	663.76	182.15
7102	TSPAN7	tetraspanin 7	0.27	down	1e-07	1e-07	517.96	1952.83
7103	TSPAN8	tetraspanin 8	0.011	down	1e-07	1e-07	9.89	934.38
7113	TMPRSS2	transmembrane protease, serine 2	0.0062	down	1e-07	1e-07	14.13	2271.99
7130	TNFAIP6	TNF alpha induced protein 6	105.31	up	1e-07	1e-07	513.94	4.88
7133	TNFRSF1B	tumor necrosis factor receptor superfamily member 1B	3.19	up	1e-07	1e-07	1789.16	561.24
7134	TNNC1	troponin C1, slow skeletal and cardiac type	0.026	down	1e-07	1e-07	2.57	99.14
7135	TNNI1	troponin I1, slow skeletal type	0.023	down	1e-07	1e-07	4.6	195.77
7136	TNNI2	troponin I2, fast skeletal type	6.06	up	1e-07	1e-07	8.09	1.34
7138	TNNT1	troponin T1, slow skeletal type	8.72	up	1e-07	1e-07	11.39	1.31
7139	TNNT2	troponin T2, cardiac type	0.02	down	1e-07	1e-07	1.83	92.28
7153	TOP2A	topoisomerase (DNA) II alpha	12.8	up	1e-07	1e-07	633.86	49.53
7161	TP73	tumor protein p73	9.2	up	1e-07	1e-07	12.73	1.38
7164	TPD52L1	tumor protein D52-like 1	0.22	down	1e-07	1e-07	200.54	891.32
7177	TPSAB1	tryptase alpha/beta 1	5.47	up	1e-07	1e-07	128.47	23.5
7180	CRISP2	cysteine rich secretory protein 2	0.16	down	1e-07	1e-07	1.04	6.38
7226	TRPM2	transient receptor potential cation channel subfamily M member 2	12.6	up	1e-07	1e-07	331.74	26.32
7253	TSHR	thyroid stimulating hormone receptor	4.04	up	1e-07	1e-07	12.89	3.19
7272	TTK	TTK protein kinase	7.97	up	1e-07	1e-07	57.04	7.16
7274	TTPA	tocopherol (alpha) transfer protein	0.18	down	1e-07	1e-07	1.17	6.62
7275	TUB	tubby bipartite transcription factor	0.32	down	1e-07	1e-07	188.6	594.43
7276	TTR	transthyretin	0.073	down	1e-07	1e-07	1.76	24.02
7278	TUBA3C	tubulin alpha 3c	4.99	up	1e-07	1e-07	5.43	1.09
7293	TNFRSF4	tumor necrosis factor receptor superfamily member 4	15.94	up	1e-07	1e-07	145.17	9.11
7298	TYMS	thymidylate synthetase	5.44	up	1e-07	1e-07	751.2	138.05
7305	TYROBP	TYRO protein tyrosine kinase binding protein	9.46	up	1e-07	1e-07	1797.02	190.02
7306	TYRP1	tyrosinase related protein 1	0.0078	down	1e-07	1e-07	1.89	241.1
7345	UCHL1	ubiquitin C-terminal hydrolase L1	0.15	down	1e-07	1e-07	211.09	1444.74
7348	UPK1B	uroplakin 1B	0.067	down	1e-07	1e-07	7.42	110.26
7349	UCN	urocortin	5.2	up	1e-07	1e-07	6.34	1.22
7368	UGT8	UDP glycosyltransferase 8	0.13	down	1e-07	1e-07	182.47	1370.17
7369	UMOD	uromodulin	4.1e-05	down	1e-07	1e-07	4	98468.4
7373	COL14A1	collagen type XIV alpha 1	0.33	down	1e-07	1e-07	685.27	2085.62
7409	VAV1	vav guanine nucleotide exchange factor 1	9.77	up	1e-07	1e-07	298.18	30.53
7412	VCAM1	vascular cell adhesion molecule 1	3.07	up	1e-07	1e-07	8978.19	2920.96
7421	VDR	vitamin D (1,25- dihydroxyvitamin D3) receptor	0.32	down	1e-07	1e-07	317.54	977.07
7422	VEGFA	vascular endothelial growth factor A	7.13	up	1e-07	1e-07	20208.6	2833.59
7429	VIL1	villin 1	0.25	down	0.000135	0.000212	47.87	193.31
7431	VIM	vimentin	5.98	up	1e-07	1e-07	79523.1	13307.8
7434	VIPR2	vasoactive intestinal peptide receptor 2	0.28	down	1e-07	1e-07	6.63	23.69
7439	BEST1	bestrophin 1	4.46	up	1e-07	1e-07	96.73	21.7
7447	VSNL1	visinin like 1	0.096	down	1e-07	1e-07	2.42	25.24
7450	VWF	von Willebrand factor	5.7	up	1e-07	1e-07	12277.8	2155.71
7454	WAS	Wiskott-Aldrich syndrome	7.11	up	1e-07	1e-07	383.31	53.92
7456	WIPF1	WAS/WASL interacting protein family member 1	3.28	up	1e-07	1e-07	2397.45	731.84
7462	LAT2	linker for activation of T-cells family member 2	7.05	up	1e-07	1e-07	353.27	50.14
7472	WNT2	Wnt family member 2	0.29	down	1e-07	2e-07	3.51	12.01
7476	WNT7A	Wnt family member 7A	0.091	down	1e-07	1e-07	1.34	14.82
7477	WNT7B	Wnt family member 7B	0.066	down	1e-07	1e-07	5.91	90.11
7479	WNT8B	Wnt family member 8B	0.14	down	1e-07	1e-07	1.32	9.22
7480	WNT10B	Wnt family member 10B	5.14	up	1e-07	1e-07	6.76	1.32
7481	WNT11	Wnt family member 11	0.22	down	1e-07	1e-07	6.36	29.41
7484	WNT9B	Wnt family member 9B	0.032	down	1e-07	1e-07	3.77	116.35
7490	WT1	Wilms tumor 1	0.19	down	1e-06	1.86e-06	41.78	215.85
7504	XK	X-linked Kx blood group	0.14	down	1e-07	1e-07	14.47	100.2
7512	XPNPEP2	X-prolyl aminopeptidase (aminopeptidase P) 2, membrane-bound	0.02	down	1e-07	1e-07	18.34	936.06
7516	XRCC2	X-ray repair complementing defective repair in Chinese hamster cells 2	4.31	up	1e-07	1e-07	26.05	6.04
7535	ZAP70	zeta chain of T cell receptor associated protein kinase 70kDa	18.06	up	1e-07	1e-07	164.53	9.11
7546	ZIC2	Zic family member 2	3.66	up	1e-07	2e-07	4.36	1.19
7634	ZNF80	zinc finger protein 80	5.94	up	1e-07	1e-07	7.64	1.29
7780	SLC30A2	solute carrier family 30 member 2	0.029	down	1e-07	1e-07	7.72	262.2
7784	ZP3	zona pellucida glycoprotein 3 (sperm receptor)	3.06	up	1e-07	1e-07	167.28	54.68
7805	LAPTM5	lysosomal protein transmembrane 5	7.98	up	1e-07	1e-07	6986.6	875.45
7809	BSND	barttin CLCNK type accessory beta subunit	0.003	down	1e-07	1e-07	1.29	432.02
7827	NPHS2	NPHS2 podocin	0.0054	down	1e-07	1e-07	2.37	438.44
7832	BTG2	BTG family member 2	0.24	down	1e-07	1e-07	2134.91	9039.54
7837	PXDN	peroxidasin	3.64	up	1e-07	1e-07	2689.98	739.04
7851	MALL	mal, T-cell differentiation protein like	3.05	up	1e-07	1e-07	972.61	319.4
7852	CXCR4	C-X-C motif chemokine receptor 4	8.85	up	1e-07	1e-07	4281.65	483.61
7857	SCG2	secretogranin II	11.59	up	1e-07	1e-07	97.11	8.38
7869	SEMA3B	semaphorin 3B	0.33	down	1e-07	1e-07	399.11	1221.16
7903	ST8SIA4	ST8 alpha-N-acetyl-neuraminide alpha-2,8-sialyltransferase 4	9.47	up	1e-07	1e-07	799.94	84.44
7940	LST1	leukocyte specific transcript 1	7.44	up	1e-07	1e-07	306.98	41.25
7941	PLA2G7	phospholipase A2 group VII	24.3	up	1e-07	1e-07	111.08	4.57
7957	EPM2A	epilepsy, progressive myoclonus type 2A, Lafora disease (laforin)	0.32	down	1e-07	1e-07	125.37	396.35
8000	PSCA	prostate stem cell antigen	0.12	down	1e-07	1e-07	2.34	19.8
8038	ADAM12	ADAM metallopeptidase domain 12	6.06	up	1e-07	1e-07	234.2	38.67
8092	ALX1	ALX homeobox 1	0.14	down	1e-07	1e-07	2.92	20.56
8120	AP3B2	adaptor related protein complex 3 beta 2 subunit	0.3	down	1e-07	1e-07	9.86	32.59
8170	SLC14A2	solute carrier family 14 member 2	0.036	down	1e-07	1e-07	2.12	59.65
8224	SYN3	synapsin III	0.32	down	1e-07	1e-07	5.59	17.52
8302	KLRC4	killer cell lectin like receptor C4	3.88	up	1e-07	1e-07	5.03	1.3
8309	ACOX2	acyl-CoA oxidase 2, branched chain	0.28	down	1e-07	1e-07	144.55	518.67
8318	CDC45	cell division cycle 45	22.61	up	1e-07	1e-07	54.34	2.4
8320	EOMES	eomesodermin	15	up	1e-07	1e-07	90.53	6.03
8336	HIST1H2AM	histone cluster 1, H2am	4.68	up	1e-07	1e-07	5.69	1.22
8337	HIST2H2AA3	histone cluster 2, H2aa3	3.1	up	1e-07	1e-07	432.7	139.74
8351	HIST1H3D	histone cluster 1, H3d	3.39	up	1e-07	1e-07	10.92	3.22
8357	HIST1H3H	histone cluster 1, H3h	4.58	up	1e-07	1e-07	8.35	1.82
8363	HIST1H4J	histone cluster 1, H4j	4.71	up	1e-07	1e-07	15.24	3.24
8395	PIP5K1B	phosphatidylinositol-4-phosphate 5-kinase type 1 beta	0.15	down	1e-07	1e-07	42.44	285.84
8416	ANXA9	annexin A9	0.14	down	1e-07	1e-07	84.1	588.43
8431	NR0B2	nuclear receptor subfamily 0 group B member 2	0.007	down	1e-07	1e-07	1.5	215.28
8437	RASAL1	RAS protein activator like 1	0.33	down	1e-07	1e-07	194.65	596.09
8438	RAD54L	RAD54-like (S. cerevisiae)	7.87	up	1e-07	1e-07	53.29	6.77
8447	DOC2B	double C2 domain beta	0.21	down	1e-07	1e-07	10.05	47.61
8448	DOC2A	double C2 domain alpha	53.22	up	1e-07	1e-07	176.34	3.31
8456	FOXN1	forkhead box N1	0.31	down	1e-07	1e-07	1.3	4.24
8477	GPR65	G protein-coupled receptor 65	5.49	up	1e-07	1e-07	173.65	31.63
8497	PPFIA4	PTPRF interacting protein alpha 4	11.53	up	1e-07	1e-07	392.66	34.07
8506	CNTNAP1	contactin associated protein 1	4.41	up	1e-07	1e-07	309.84	70.19
8516	ITGA8	integrin subunit alpha 8	0.24	down	1e-07	1e-07	81.29	344.35
8521	GCM1	glial cells missing homolog 1	0.17	down	1e-07	1e-07	3.79	22.61
8527	DGKD	diacylglycerol kinase delta	4.22	up	1e-07	1e-07	904.66	214.45
8529	CYP4F2	cytochrome P450 family 4 subfamily F member 2	0.054	down	1e-07	1e-07	5.47	100.69
8530	CST7	cystatin F	14.08	up	1e-07	1e-07	321.58	22.83
8531	YBX3	Y-box binding protein 3	3.29	up	1e-07	1e-07	5772.86	1753.04
8537	BCAS1	breast carcinoma amplified sequence 1	0.089	down	1e-07	1e-07	6.79	75.91
8538	BARX2	BARX homeobox 2	4.09	up	1e-07	1e-07	538.68	131.73
8542	APOL1	apolipoprotein L1	4.14	up	1e-07	1e-07	6407.44	1549.45
8549	LGR5	leucine-rich repeat containing G protein-coupled receptor 5	0.14	down	1e-07	1e-07	2.61	18.29
8600	TNFSF11	tumor necrosis factor superfamily member 11	3.24	up	1e-07	1e-07	6.12	1.89
8601	RGS20	regulator of G-protein signaling 20	6.9	up	1e-07	1e-07	10.39	1.5
8614	STC2	stanniocalcin 2	27.32	up	1e-07	1e-07	2345.76	85.85
8620	NPFF	neuropeptide FF-amide peptide precursor	5.6	up	1e-07	1e-07	10.07	1.8
8622	PDE8B	phosphodiesterase 8B	0.17	down	1e-07	1e-07	48.25	276.72
8635	RNASET2	ribonuclease T2	9.53	up	1e-07	1e-07	5270.9	552.89
8638	OASL	2'-5'-oligoadenylate synthetase like	6.29	up	1e-07	1e-07	277.39	44.11
8641	PCDHGB4	protocadherin gamma subfamily B, 4	0.29	down	1e-07	1e-07	32.61	111.1
8643	PTCH2	patched 2	3.51	up	1e-07	1e-07	21.33	6.08
8659	ALDH4A1	aldehyde dehydrogenase 4 family member A1	0.24	down	1e-07	1e-07	1275.16	5383.03
8685	MARCO	macrophage receptor with collagenous structure	6.1	up	1e-07	1e-07	43.34	7.1
8698	S1PR4	sphingosine-1-phosphate receptor 4	4.71	up	1e-07	1e-07	85.53	18.16
8701	DNAH11	dynein axonemal heavy chain 11	32.47	up	1e-07	1e-07	318.08	9.8
8707	B3GALT2	beta-1,3-galactosyltransferase 2	0.28	down	1e-07	1e-07	11	39.47
8714	ABCC3	ATP binding cassette subfamily C member 3	5.67	up	1e-07	1e-07	3105.37	547.6
8715	NOL4	nucleolar protein 4	0.2	down	1e-07	1e-07	3.4	17.03
8718	TNFRSF25	tumor necrosis factor receptor superfamily member 25	6.38	up	1e-07	1e-07	73.31	11.5
8727	CTNNAL1	catenin alpha like 1	0.32	down	1e-07	1e-07	435.29	1344.14
8728	ADAM19	ADAM metallopeptidase domain 19	4.01	up	1e-07	1e-07	394.22	98.28
8740	TNFSF14	tumor necrosis factor superfamily member 14	17.12	up	1e-07	1e-07	25.54	1.49
8744	TNFSF9	tumor necrosis factor superfamily member 9	22.83	up	1e-07	1e-07	192.38	8.43
8745	ADAM23	ADAM metallopeptidase domain 23	0.29	down	1e-07	1e-07	9.31	32.21
8764	TNFRSF14	tumor necrosis factor receptor superfamily member 14	4.12	up	1e-07	1e-07	2678.35	649.6
8771	TNFRSF6B	tumor necrosis factor receptor superfamily member 6b	17.44	up	1e-07	1e-07	289.35	16.59
8784	TNFRSF18	tumor necrosis factor receptor superfamily member 18	14.27	up	1e-07	1e-07	26.89	1.88
8788	DLK1	delta like non-canonical Notch ligand 1	0.23	down	1e-07	1e-07	1.41	6.01
8795	TNFRSF10B	tumor necrosis factor receptor superfamily member 10b	3.26	up	1e-07	1e-07	2409.86	738.12
8802	SUCLG1	succinate-CoA ligase alpha subunit	0.29	down	1e-07	1e-07	1562.17	5298.78
8807	IL18RAP	interleukin 18 receptor accessory protein	9.16	up	1e-07	1e-07	28.49	3.11
8814	CDKL1	cyclin dependent kinase like 1	0.23	down	1e-07	1e-07	63.49	274.6
8819	SAP30	Sin3A associated protein 30kDa	6.31	up	1e-07	1e-07	392.08	62.16
8828	NRP2	neuropilin 2	3.99	up	1e-07	1e-07	1461.95	366.52
8832	CD84	CD84 molecule	7.81	up	1e-07	1e-07	164.26	21.02
8838	WISP3	WNT1 inducible signaling pathway protein 3	0.066	down	1e-07	1e-07	1.41	21.49
8839	WISP2	WNT1 inducible signaling pathway protein 2	14.97	up	1e-07	1e-07	56.92	3.8
8842	PROM1	prominin 1	0.054	down	1e-07	1e-07	159.57	2964.22
8854	ALDH1A2	aldehyde dehydrogenase 1 family member A2	0.077	down	1e-07	1e-07	83.17	1081.81
8858	PROZ	protein Z, vitamin K dependent plasma glycoprotein	0.047	down	1e-07	1e-07	1.53	32.74
8862	APLN	apelin	5.23	up	1e-07	1e-07	1609.2	307.9
8875	VNN2	vanin 2	3.03	up	1e-07	1e-07	137.38	45.37
8877	SPHK1	sphingosine kinase 1	5.28	up	1e-07	1e-07	148.72	28.16
8908	GYG2	glycogenin 2	0.21	down	1e-07	1e-07	17.57	84.43
8926	SNURF	SNRPN upstream reading frame	0.2	down	1e-07	1e-07	55.05	271.21
8938	BAIAP3	BAI1 associated protein 3	0.29	down	1e-07	1e-07	98.7	342.97
8973	CHRNA6	cholinergic receptor nicotinic alpha 6 subunit	4.63	up	1e-07	1e-07	5.59	1.21
8974	P4HA2	prolyl 4-hydroxylase subunit alpha 2	3.02	up	1e-07	1e-07	2247.74	744.43
8989	TRPA1	transient receptor potential cation channel subfamily A member 1	23.6	up	1e-07	1e-07	86.27	3.65
8991	SELENBP1	selenium binding protein 1	0.27	down	1e-07	1e-07	596.56	2200.17
8996	NOL3	nucleolar protein 3	10.23	up	1e-07	1e-07	1816.19	177.51
8999	CDKL2	cyclin dependent kinase like 2	0.24	down	1e-07	1e-07	102.12	420.2
9001	HAP1	huntingtin-associated protein 1	0.19	down	1e-07	1e-07	3.25	17.11
9002	F2RL3	F2R like thrombin/trypsin receptor 3	3.2	up	1e-07	1e-07	250.04	78.06
9020	MAP3K14	mitogen-activated protein kinase kinase kinase 14	3.09	up	1e-07	1e-07	1056.54	341.79
9022	CLIC3	chloride intracellular channel 3	5.16	up	1e-07	1e-07	28.02	5.43
9033	PKD2L1	polycystin 2 like 1, transient receptor potential cation channel	3.96	up	1e-07	1e-07	5.31	1.34
9046	DOK2	docking protein 2	5.92	up	1e-07	1e-07	233.61	39.43
9047	SH2D2A	SH2 domain containing 2A	13.66	up	1e-07	1e-07	124.44	9.11
9051	PSTPIP1	proline-serine-threonine phosphatase interacting protein 1	14.72	up	1e-07	1e-07	138.53	9.41
9052	GPRC5A	G protein-coupled receptor class C group 5 member A	0.16	down	1e-07	1e-07	95.2	580.63
9055	PRC1	protein regulator of cytokinesis 1	3.86	up	1e-07	1e-07	373.6	96.74
9058	SLC13A2	solute carrier family 13 member 2	0.0056	down	1e-07	1e-07	2.72	484.83
9066	SYT7	synaptotagmin 7	0.037	down	1e-07	1e-07	21.28	572.51
9068	ANGPTL1	angiopoietin like 1	0.047	down	1e-07	1e-07	21.89	465.22
9071	CLDN10	claudin 10	0.09	down	1e-07	1e-07	267.4	2956.89
9073	CLDN8	claudin 8	0.00081	down	1e-07	1e-07	1.8	2204.21
9077	DIRAS3	DIRAS family GTPase 3	0.17	down	1e-07	1e-07	27.5	160.46
9088	PKMYT1	protein kinase, membrane associated tyrosine/threonine 1	19.7	up	1e-07	1e-07	62	3.15
9095	TBX19	T-box 19	3.8	up	1e-07	1e-07	117.66	30.94
9099	USP2	ubiquitin specific peptidase 2	0.14	down	1e-07	1e-07	233.74	1642.47
9103	FCGR2C	Fc fragment of IgG receptor IIc (gene/pseudogene)	6.28	up	1e-07	1e-07	101.84	16.22
9104	RGN	regucalcin	0.31	down	1e-07	1e-07	208.05	672.33
9121	SLC16A5	solute carrier family 16 member 5	0.11	down	1e-07	1e-07	82.74	762.49
9123	SLC16A3	solute carrier family 16 member 3	10.92	up	1e-07	1e-07	5329.58	487.95
9124	PDLIM1	PDZ and LIM domain 1	3.43	up	1e-07	1e-07	3984.24	1162.29
9133	CCNB2	cyclin B2	13.24	up	1e-07	1e-07	116.89	8.83
9134	CCNE2	cyclin E2	5.8	up	1e-07	1e-07	55.57	9.58
9145	SYNGR1	synaptogyrin 1	0.28	down	1e-07	1e-07	253.24	896.36
9153	SLC28A2	solute carrier family 28 member 2	0.12	down	1e-07	1e-07	1.14	9.26
9154	SLC28A1	solute carrier family 28 member 1	4.13	up	7.6e-06	1.32e-05	1255.34	303.75
9156	EXO1	exonuclease 1	7.47	up	1e-07	1e-07	42.74	5.72
9168	TMSB10	thymosin beta 10	5.06	up	1e-07	1e-07	24987.5	4941.57
9173	IL1RL1	interleukin 1 receptor like 1	0.072	down	1e-07	1e-07	31.31	437.05
9177	HTR3B	5-hydroxytryptamine receptor 3B	0.31	down	1e-07	1e-07	1.08	3.5
9182	RASSF9	Ras association domain family member 9	0.2	down	1e-07	1e-07	19.05	96.48
9194	SLC16A7	solute carrier family 16 member 7	0.075	down	1e-07	1e-07	41.15	551.4
9201	DCLK1	doublecortin like kinase 1	4.94	up	1e-07	1e-07	475.79	96.22
9212	AURKB	aurora kinase B	22.84	up	1e-07	1e-07	67.07	2.94
9214	FCMR	Fc fragment of IgM receptor	4.25	up	1e-07	1e-07	206.38	48.6
9227	LRAT	lecithin retinol acyltransferase (phosphatidylcholine--retinol O-acyltransferase)	3.62	up	1e-07	1e-07	37.22	10.29
9228	DLGAP2	discs large homolog associated protein 2	0.095	down	1e-07	1e-07	2.43	25.56
9229	DLGAP1	discs large homolog associated protein 1	0.15	down	1e-07	1e-07	2.9	19.48
9232	PTTG1	pituitary tumor-transforming 1	11.51	up	1e-07	1e-07	185.12	16.08
9235	IL32	interleukin 32	6.37	up	1e-07	1e-07	8382.95	1315.2
9242	MSC	musculin	15.67	up	1e-07	1e-07	967.06	61.73
9254	CACNA2D2	calcium voltage-gated channel auxiliary subunit alpha2delta 2	0.13	down	1e-07	1e-07	20.9	166.45
9258	MFHAS1	malignant fibrous histiocytoma amplified sequence 1	0.28	down	1e-07	1e-07	197.3	717.4
9290	GPR55	G protein-coupled receptor 55	5.51	up	1e-07	1e-07	16.09	2.92
9311	ASIC3	acid sensing ion channel subunit 3	6.03	up	1e-07	1e-07	10.01	1.66
9319	TRIP13	thyroid hormone receptor interactor 13	6.28	up	1e-07	1e-07	145.18	23.11
9332	CD163	CD163 molecule	3.54	up	1e-07	1e-07	1310.4	370.63
9348	NDST3	N-deacetylase/N-sulfotransferase 3	0.11	down	1e-07	1e-07	3.31	30.03
9353	SLIT2	slit guidance ligand 2	0.19	down	1e-07	1e-07	68.39	351.42
9356	SLC22A6	solute carrier family 22 member 6	0.059	down	1e-07	2e-07	36.12	616.4
9362	CPNE6	copine 6	0.072	down	1e-07	1e-07	1.18	16.38
9363	RAB33A	RAB33A, member RAS oncogene family	5.75	up	1e-07	1e-07	33.43	5.81
9365	KL	klotho	0.21	down	1e-07	1e-07	954.67	4634.36
9376	SLC22A8	solute carrier family 22 member 8	0.007	down	1e-07	1e-07	4.93	708.24
9378	NRXN1	neurexin 1	0.14	down	1e-07	1e-07	1.78	12.46
9379	NRXN2	neurexin 2	3.28	up	1e-07	1e-07	427.91	130.42
9381	OTOF	otoferlin	4.49	up	1e-07	1e-07	5	1.11
9388	LIPG	lipase G, endothelial type	0.26	down	1e-07	1e-07	117.35	451.79
9390	SLC22A13	solute carrier family 22 member 13	0.082	down	1e-07	1e-07	5.06	61.6
9394	HS6ST1	heparan sulfate 6-O-sulfotransferase 1	0.24	down	1e-07	1e-07	721.23	2996.11
9398	CD101	CD101 molecule	4.05	up	1e-07	1e-07	51.52	12.72
9401	RECQL4	RecQ like helicase 4	3.17	up	1e-07	1e-07	99.78	31.49
9402	GRAP2	GRB2-related adaptor protein 2	4.92	up	1e-07	1e-07	50.9	10.35
9404	LPXN	leupaxin	3.21	up	1e-07	1e-07	581.9	181.08
9413	FAM189A2	family with sequence similarity 189 member A2	0.33	down	1e-07	1e-07	31.94	97.75
9423	NTN1	netrin 1	0.25	down	1e-07	1e-07	43.28	169.95
9437	NCR1	natural cytotoxicity triggering receptor 1	3.15	up	1e-07	1e-07	3.5	1.11
9447	AIM2	absent in melanoma 2	18.38	up	1e-07	1e-07	46.24	2.52
9450	LY86	lymphocyte antigen 86	8.82	up	1e-07	1e-07	271.2	30.76
9455	HOMER2	homer scaffolding protein 2	0.23	down	1e-07	1e-07	30.59	134.98
9456	HOMER1	homer scaffolding protein 1	0.18	down	1e-07	1e-07	82.79	448.2
9473	THEMIS2	thymocyte selection associated family member 2	5.55	up	1e-07	1e-07	765.86	137.91
9476	NAPSA	napsin A aspartic peptidase	0.14	down	1e-07	1e-07	128.39	936.44
9498	SLC4A8	solute carrier family 4 member 8	0.2	down	1e-07	1e-07	38.5	191.52
9507	ADAMTS4	ADAM metallopeptidase with thrombospondin type 1 motif 4	7.32	up	1e-07	1e-07	1324.1	180.84
9509	ADAMTS2	ADAM metallopeptidase with thrombospondin type 1 motif 2	3.35	up	1e-07	1e-07	189.73	56.6
9514	GAL3ST1	galactose-3-O-sulfotransferase 1	6.83	up	1e-07	1e-07	2255.98	330.2
9535	GMFG	glia maturation factor gamma	3.95	up	1e-07	1e-07	704.53	178.58
9543	IGDCC3	immunoglobulin superfamily DCC subclass member 3	0.27	down	1e-07	1e-07	2.51	9.4
9576	SPAG6	sperm associated antigen 6	0.27	down	1e-07	1e-07	2.09	7.76
9582	APOBEC3B	apolipoprotein B mRNA editing enzyme catalytic subunit 3B	3.76	up	1e-07	1e-07	90.98	24.17
9586	CREB5	cAMP responsive element binding protein 5	3.44	up	1e-07	1e-07	812.81	236.44
9595	CYTIP	cytohesin 1 interacting protein	3.17	up	1e-07	1e-07	324.48	102.42
9603	NFE2L3	nuclear factor, erythroid 2 like 3	3.45	up	1e-07	1e-07	1077.15	312.13
9610	RIN1	Ras and Rab interactor 1	5.48	up	1e-07	1e-07	199.11	36.33
9623	TCL1B	T-cell leukemia/lymphoma 1B	0.33	down	1e-07	1e-07	1.19	3.56
9626	GUCA1C	guanylate cyclase activator 1C	0.25	down	1e-07	1e-07	1.18	4.75
9628	RGS6	regulator of G-protein signaling 6	0.11	down	1e-07	1e-07	3.81	36.25
9636	ISG15	ISG15 ubiquitin-like modifier	4.26	up	1e-07	1e-07	876.91	205.66
9649	RALGPS1	Ral GEF with PH domain and SH3 binding motif 1	0.14	down	1e-07	1e-07	74.47	527.07
9671	WSCD2	WSC domain containing 2	0.054	down	1e-07	1e-07	4.54	84.54
9699	RIMS2	regulating synaptic membrane exocytosis 2	0.28	down	1e-07	1e-07	2.56	9.04
9719	ADAMTSL2	ADAMTS like 2	0.29	down	1e-07	1e-07	235.66	825.55
9722	NOS1AP	nitric oxide synthase 1 adaptor protein	0.065	down	1e-07	1e-07	6.38	98.31
9723	SEMA3E	semaphorin 3E	0.23	down	1e-07	1e-07	2.43	10.49
9744	ACAP1	ArfGAP with coiled-coil, ankyrin repeat and PH domains 1	12.46	up	1e-07	1e-07	215.89	17.32
9762	LZTS3	leucine zipper, putative tumor suppressor family member 3	0.15	down	1e-07	1e-07	235.44	1519.05
9768	KIAA0101	KIAA0101	11.12	up	1e-07	1e-07	136.98	12.32
9770	RASSF2	Ras association domain family member 2	4.82	up	1e-07	1e-07	1013.55	210.41
9787	DLGAP5	discs large homolog associated protein 5	19.7	up	1e-07	1e-07	79.76	4.05
9805	SCRN1	secernin 1	0.31	down	1e-07	1e-07	1099.36	3547.7
9824	ARHGAP11A	Rho GTPase activating protein 11A	4.3	up	1e-07	1e-07	180.15	41.9
9829	DNAJC6	DnaJ heat shock protein family (Hsp40) member C6	0.24	down	1e-07	1e-07	122.49	517
9830	TRIM14	tripartite motif containing 14	3.06	up	1e-07	1e-07	1203.28	393.8
9833	MELK	maternal embryonic leucine zipper kinase	22.19	up	1e-07	1e-07	91.8	4.14
9840	TESPA1	thymocyte expressed, positive selection associated 1	10.99	up	1e-07	1e-07	56.55	5.14
9844	ELMO1	engulfment and cell motility 1	3.25	up	1e-07	1e-07	771.59	237.35
9848	MFAP3L	microfibrillar associated protein 3 like	0.21	down	1e-07	1e-07	598.3	2880.04
9856	KIAA0319	KIAA0319	6.01	up	1e-07	1e-07	26.24	4.37
9863	MAGI2	membrane associated guanylate kinase, WW and PDZ domain containing 2	0.29	down	1e-07	1e-07	163.8	561.34
9882	TBC1D4	TBC1 domain family member 4	0.29	down	1e-07	1e-07	910.92	3109.78
9901	SRGAP3	SLIT-ROBO Rho GTPase activating protein 3	0.17	down	1e-07	1e-07	87.25	509.29
9914	ATP2C2	ATPase secretory pathway Ca2+ transporting 2	0.12	down	1e-07	1e-07	7.71	65.04
9915	ARNT2	aryl hydrocarbon receptor nuclear translocator 2	0.2	down	1e-07	1e-07	496.93	2501.32
9928	KIF14	kinesin family member 14	14.4	up	1e-07	1e-07	49.67	3.45
9938	ARHGAP25	Rho GTPase activating protein 25	3.6	up	1e-07	1e-07	687.67	190.93
9953	HS3ST3B1	heparan sulfate-glucosamine 3-sulfotransferase 3B1	0.3	down	1e-07	1e-07	8.86	29.41
9956	HS3ST2	heparan sulfate-glucosamine 3-sulfotransferase 2	15.1	up	1e-07	1e-07	34.9	2.31
9966	TNFSF15	tumor necrosis factor superfamily member 15	0.24	down	1e-07	1e-07	11.61	48.95
9970	NR1I3	nuclear receptor subfamily 1 group I member 3	0.19	down	1e-07	1e-07	8.44	45.19
9976	CLEC2B	C-type lectin domain family 2 member B	5.44	up	1e-07	1e-07	418.98	77.01
9982	FGFBP1	fibroblast growth factor binding protein 1	0.12	down	1e-07	1e-07	1.38	11.98
9985	REC8	REC8 meiotic recombination protein	0.33	down	1e-07	1e-07	85.45	261.72
10008	KCNE3	potassium voltage-gated channel subfamily E regulatory subunit 3	3.6	up	1e-07	1e-07	1519.26	421.8
10017	BCL2L10	BCL2 like 10	0.11	down	1e-07	1e-07	3.29	29.6
10024	TROAP	trophinin associated protein	23.54	up	1e-07	1e-07	70.01	2.97
10050	SLC17A4	solute carrier family 17 member 4	7.41	up	1e-07	1e-07	166.7	22.48
10052	GJC1	gap junction protein gamma 1	5.9	up	1e-07	1e-07	637.44	108
10053	AP1M2	adaptor related protein complex 1 mu 2 subunit	0.098	down	1e-07	1e-07	151.9	1556.26
10068	IL18BP	interleukin 18 binding protein	3.27	up	1e-07	1e-07	841.14	257.15
10071	MUC12	mucin 12, cell surface associated	16.08	up	1e-07	1e-07	20.7	1.29
10077	TSPAN32	tetraspanin 32	6.38	up	1e-07	1e-07	26.36	4.14
10089	KCNK7	potassium two pore domain channel subfamily K member 7	3.34	up	1e-07	1e-07	5.98	1.79
10090	UST	uronyl 2-sulfotransferase	0.26	down	1e-07	1e-07	65.98	256.22
10103	TSPAN1	tetraspanin 1	0.24	down	1e-07	1e-07	1574.5	6625.92
10110	SGK2	SGK2, serine/threonine kinase 2	0.19	down	1e-07	1e-07	195.91	1014.71
10112	KIF20A	kinesin family member 20A	18.57	up	1e-07	1e-07	199.6	10.75
10117	ENAM	enamelin	0.06	down	1e-07	1e-07	30.58	509.44
10123	ARL4C	ADP ribosylation factor like GTPase 4C	4.31	up	1e-07	1e-07	1966.2	456.16
10129	FRY	FRY microtubule binding protein	0.29	down	1e-07	1e-07	540.05	1885.83
10148	EBI3	Epstein-Barr virus induced 3	8.85	up	1e-07	1e-07	120.43	13.61
10170	DHRS9	dehydrogenase/reductase (SDR family) member 9	5.42	up	1e-07	1e-07	22.08	4.07
10178	TENM1	teneurin transmembrane protein 1	5.19	up	1e-07	1e-07	338.39	65.19
10184	LHFPL2	lipoma HMGIC fusion partner-like 2	4.77	up	1e-07	1e-07	1259.68	264.36
10223	GPA33	glycoprotein A33	3.31	up	1e-07	1e-07	4.64	1.4
10225	CD96	CD96 molecule	12.55	up	1e-07	1e-07	251.56	20.04
10232	MSLN	mesothelin	0.22	down	1.5e-06	2.76e-06	17.77	79.74
10242	KCNMB2	potassium calcium-activated channel subfamily M regulatory beta subunit 2	0.077	down	1e-07	1e-07	10.86	140.78
10243	GPHN	gephyrin	0.32	down	1e-07	1e-07	255.85	800.25
10246	SLC17A2	solute carrier family 17 member 2	7.24	up	1e-07	1e-07	25.57	3.53
10256	CNKSR1	connector enhancer of kinase suppressor of Ras 1	0.049	down	1e-07	1e-07	8.5	175.05
10261	IGSF6	immunoglobulin superfamily member 6	9.33	up	1e-07	1e-07	180.99	19.4
10272	FSTL3	follistatin like 3	3.76	up	1e-07	1e-07	2357.69	626.52
10287	RGS19	regulator of G-protein signaling 19	4.32	up	1e-07	1e-07	354.51	82.14
10288	LILRB2	leukocyte immunoglobulin like receptor B2	7.73	up	1e-07	1e-07	315.41	40.8
10312	TCIRG1	T-cell immune regulator 1, ATPase H+ transporting V0 subunit a3	3.46	up	1e-07	1e-07	1239.54	357.99
10320	IKZF1	IKAROS family zinc finger 1	6.46	up	1e-07	1e-07	533.17	82.52
10333	TLR6	toll like receptor 6	3.98	up	1e-07	1e-07	37.98	9.53
10351	ABCA8	ATP binding cassette subfamily A member 8	0.11	down	1e-07	1e-07	39.62	346.29
10361	NPM2	nucleophosmin/nucleoplasmin 2	0.24	down	1e-07	1e-07	14.07	57.61
10391	CORO2B	coronin 2B	0.17	down	1e-07	1e-07	69.8	417.9
10403	NDC80	NDC80, kinetochore complex component	10.93	up	1e-07	1e-07	114.75	10.49
10406	WFDC2	WAP four-disulfide core domain 2	0.18	down	1e-07	1e-07	412.89	2282.04
10411	RAPGEF3	Rap guanine nucleotide exchange factor 3	0.2	down	1e-07	1e-07	350.29	1756.13
10417	SPON2	spondin 2	4.65	up	1e-07	1e-07	1454.02	312.9
10446	LRRN2	leucine rich repeat neuronal 2	0.071	down	1e-07	1e-07	45.91	642.41
10451	VAV3	vav guanine nucleotide exchange factor 3	0.24	down	1e-07	1e-07	976.15	3994.79
10460	TACC3	transforming acidic coiled-coil containing protein 3	4.16	up	1e-07	1e-07	445.65	107.1
10481	HOXB13	homeobox B13	4.92	up	1e-07	1e-07	6.81	1.38
10501	SEMA6B	semaphorin 6B	3.08	up	1e-07	1e-07	572.47	185.87
10516	FBLN5	fibulin 5	0.22	down	1e-07	1e-07	893.63	3998.46
10529	NEBL	nebulette	0.19	down	1e-07	1e-07	708.11	3653.41
10537	UBD	ubiquitin D	8.34	up	1e-07	1e-07	2251.63	269.98
10538	BATF	basic leucine zipper ATF-like transcription factor	18.87	up	1e-07	1e-07	84.54	4.48
10544	PROCR	protein C receptor	3.36	up	1e-07	1e-07	779.79	232.05
10551	AGR2	anterior gradient 2, protein disulphide isomerase family member	0.023	down	1e-07	1e-07	2.37	104.09
10560	SLC19A2	solute carrier family 19 member 2	0.3	down	1e-07	1e-07	206.97	690.52
10561	IFI44	interferon induced protein 44	3.51	up	1e-07	1e-07	665.79	189.8
10562	OLFM4	olfactomedin 4	0.018	down	1e-07	1e-07	1.88	106.72
10563	CXCL13	C-X-C motif chemokine ligand 13	55.68	up	1e-07	1e-07	110	1.98
10566	AKAP3	A-kinase anchoring protein 3	0.17	down	1e-07	1e-07	15.59	91.81
10568	SLC34A2	solute carrier family 34 member 2	0.22	down	6.81e-05	0.00011	164.42	742.87
10578	GNLY	granulysin	12.48	up	1e-07	1e-07	154.66	12.4
10590	SCGN	secretagogin, EF-hand calcium binding protein	6.55	up	1e-07	2e-07	116.22	17.75
10603	SH2B2	SH2B adaptor protein 2	3.63	up	1e-07	1e-07	61.95	17.06
10610	ST6GALNAC2	ST6 N-acetylgalactosaminide alpha-2,6-sialyltransferase 2	0.19	down	1e-07	1e-07	64.54	333.71
10631	POSTN	periostin	5.55	up	1e-07	1e-07	1664.08	299.81
10633	RASL10A	RAS like family 10 member A	3.14	up	1e-07	1e-07	7.36	2.34
10635	RAD51AP1	RAD51 associated protein 1	3.63	up	1e-07	1e-07	88.86	24.47
10643	IGF2BP3	insulin like growth factor 2 mRNA binding protein 3	7.59	up	1e-07	1e-07	87.4	11.52
10644	IGF2BP2	insulin like growth factor 2 mRNA binding protein 2	0.33	down	2e-07	3.92e-07	78.19	238.17
10647	SCGB1D2	secretoglobin, family 1D member 2	0.21	down	1e-07	1e-07	7.4	35.34
10650	PRELID3A	PRELI domain containing 3A	4.18	up	1e-07	1e-07	37.04	8.87
10655	DMRT2	doublesex and mab-3 related transcription factor 2	0.004	down	1e-07	1e-07	2.45	610.82
10663	CXCR6	C-X-C motif chemokine receptor 6	12.24	up	1e-07	1e-07	161.14	13.16
10669	CGREF1	cell growth regulator with EF-hand domain 1	11.72	up	1e-07	1e-07	479.49	40.92
10673	TNFSF13B	tumor necrosis factor superfamily member 13b	10.67	up	1e-07	1e-07	126.02	11.81
10686	CLDN16	claudin 16	0.0047	down	1e-07	1e-07	3.46	730.17
10687	PNMA2	paraneoplastic Ma antigen 2	8.84	up	1e-07	1e-07	1509.85	170.83
10690	FUT9	fucosyltransferase 9	0.19	down	1e-07	1e-07	1.77	9.1
10718	NRG3	neuregulin 3	4.7	up	1e-07	1e-07	79.01	16.81
10721	POLQ	polymerase (DNA) theta	10.98	up	1e-07	1e-07	40.61	3.7
10734	STAG3	stromal antigen 3	4.84	up	1e-07	1e-07	28.09	5.8
10752	CHL1	cell adhesion molecule L1 like	0.03	down	1e-07	1e-07	43.86	1445.18
10769	PLK2	polo like kinase 2	4.37	up	1e-07	1e-07	2061.2	471.77
10783	NEK6	NIMA related kinase 6	5.21	up	1e-07	1e-07	1973.46	378.52
10786	SLC17A3	solute carrier family 17 member 3	3.7	up	0.0023854	0.00335	1083.65	292.83
10810	WASF3	WAS protein family member 3	0.27	down	1e-07	1e-07	147.96	547.88
10840	ALDH1L1	aldehyde dehydrogenase 1 family member L1	0.18	down	1e-07	1e-07	574.59	3206.39
10841	FTCD	formimidoyltransferase cyclodeaminase	0.12	down	2e-07	3.92e-07	40.65	326.49
10848	PPP1R13L	protein phosphatase 1 regulatory subunit 13 like	3.23	up	1e-07	1e-07	982	303.57
10859	LILRB1	leukocyte immunoglobulin like receptor B1	13.47	up	1e-07	1e-07	333.39	24.75
10864	SLC22A7	solute carrier family 22 member 7	0.058	down	1e-07	1e-07	9.33	160.92
10865	ARID5A	AT-rich interaction domain 5A	3.14	up	1e-07	1e-07	687.6	219.14
10870	HCST	hematopoietic cell signal transducer	6.18	up	1e-07	1e-07	278.02	44.98
10871	CD300C	CD300c molecule	7.19	up	1e-07	1e-07	54.95	7.64
10874	NMU	neuromedin U	3.39	up	5e-07	9.5e-07	4.03	1.19
10876	EDDM3A	epididymal protein 3A	0.14	down	1e-07	1e-07	1.07	7.74
10882	C1QL1	complement component 1, q subcomponent-like 1	33.71	up	1e-07	1e-07	512.43	15.2
10891	PPARGC1A	PPARG coactivator 1 alpha	0.1	down	1e-07	1e-07	320.02	3182.86
10913	EDAR	ectodysplasin A receptor	0.12	down	1e-07	1e-07	4.27	36.48
10924	SMPDL3A	sphingomyelin phosphodiesterase acid like 3A	3.14	up	1e-07	1e-07	1687.33	536.8
10941	UGT2A1	UDP glucuronosyltransferase family 2 member A1 complex locus	0.041	down	1e-07	1e-07	1.17	28.21
10954	PDIA5	protein disulfide isomerase family A member 5	3.16	up	1e-07	1e-07	1304.9	413.51
10990	LILRB5	leukocyte immunoglobulin like receptor B5	3.23	up	1e-07	1e-07	74	22.9
10991	SLC38A3	solute carrier family 38 member 3	0.048	down	1e-07	1e-07	2.66	55.75
10993	SDS	serine dehydratase	49.67	up	1e-07	1e-07	202.37	4.07
11004	KIF2C	kinesin family member 2C	6.04	up	1e-07	1e-07	127.1	21.04
11006	LILRB4	leukocyte immunoglobulin like receptor B4	16.52	up	1e-07	1e-07	420.02	25.43
11010	GLIPR1	GLI pathogenesis related 1	3.59	up	1e-07	1e-07	840.47	233.94
11024	LILRA1	leukocyte immunoglobulin like receptor A1	3.34	up	1e-07	1e-07	21.49	6.43
11025	LILRB3	leukocyte immunoglobulin like receptor B3	9.07	up	1e-07	1e-07	137.65	15.17
11026	LILRA3	leukocyte immunoglobulin like receptor A3	3.25	up	1e-07	1e-07	10.67	3.28
11027	LILRA2	leukocyte immunoglobulin like receptor A2	4.86	up	1e-07	1e-07	78.72	16.19
11063	SOX30	SRY-box 30	0.29	down	1e-07	1e-07	2.55	8.83
11065	UBE2C	ubiquitin conjugating enzyme E2 C	22.75	up	1e-07	1e-07	173.44	7.62
11067	C10orf10	chromosome 10 open reading frame 10	4.5	up	1e-07	1e-07	5965.82	1326.32
11075	STMN2	stathmin 2	4.25	up	1e-07	1e-07	5.44	1.28
11082	ESM1	endothelial cell specific molecule 1	10.84	up	1e-07	1e-07	3374.63	311.3
11095	ADAMTS8	ADAM metallopeptidase with thrombospondin type 1 motif 8	0.29	down	1e-07	1e-07	15.41	52.54
11118	BTN3A2	butyrophilin subfamily 3 member A2	3.98	up	1e-07	1e-07	2927.69	735.63
11119	BTN3A1	butyrophilin subfamily 3 member A1	3.75	up	1e-07	1e-07	1772.11	472.73
11122	PTPRT	protein tyrosine phosphatase, receptor type T	0.19	down	1e-07	1e-07	2.77	14.28
11126	CD160	CD160 molecule	4.7	up	1e-07	1e-07	25.57	5.44
11131	CAPN11	calpain 11	8.1	up	1e-07	1e-07	13.41	1.66
11148	HHLA2	HERV-H LTR-associating 2	12.18	up	1e-07	1e-07	575.71	47.27
11151	CORO1A	coronin 1A	8.8	up	1e-07	1e-07	1644.41	186.91
11156	PTP4A3	protein tyrosine phosphatase type IVA, member 3	3.83	up	1e-07	1e-07	975.68	254.89
11163	NUDT4	nudix hydrolase 4	0.26	down	1e-07	1e-07	737.75	2851.14
11170	FAM107A	family with sequence similarity 107 member A	0.21	down	1e-07	1e-07	375.76	1829.1
11173	ADAMTS7	ADAM metallopeptidase with thrombospondin type 1 motif 7	6.32	up	1e-07	1e-07	218.94	34.62
11178	LZTS1	leucine zipper, putative tumor suppressor 1	5.01	up	1e-07	1e-07	774.66	154.74
11181	TREH	trehalase	0.058	down	1e-07	1e-07	7.13	122.38
11184	MAP4K1	mitogen-activated protein kinase kinase kinase kinase 1	12.83	up	1e-07	1e-07	191.83	14.96
11187	PKP3	plakophilin 3	0.31	down	5.86e-05	9.5e-05	19.88	63.35
11197	WIF1	WNT inhibitory factor 1	0.33	down	1e-07	1e-07	1.32	4.05
11200	CHEK2	checkpoint kinase 2	3.22	up	1e-07	1e-07	148.91	46.2
11219	TREX2	three prime repair exonuclease 2	3.95	up	1e-07	1e-07	14.28	3.62
11221	DUSP10	dual specificity phosphatase 10	3.19	up	1e-07	1e-07	197.58	62.02
11223	MST1L	macrophage stimulating 1-like	0.041	down	1e-07	1e-07	44.31	1083.01
11228	RASSF8	Ras association domain family member 8	0.31	down	1e-07	1e-07	536.23	1731.66
11240	PADI2	peptidyl arginine deiminase 2	0.19	down	1e-07	1e-07	223.09	1158.36
11247	NXPH4	neurexophilin 4	20.85	up	1e-07	1e-07	327.54	15.71
11249	NXPH2	neurexophilin 2	0.028	down	1e-07	1e-07	1.56	55.56
11262	SP140	SP140 nuclear body protein	5.81	up	1e-07	1e-07	108.13	18.62
11309	SLCO2B1	solute carrier organic anion transporter family member 2B1	3.62	up	1e-07	1e-07	2087.51	576.63
11314	CD300A	CD300a molecule	10.64	up	1e-07	1e-07	435.33	40.9
11318	GPR182	G protein-coupled receptor 182	0.11	down	1e-07	1e-07	2.69	25.05
11326	VSIG4	V-set and immunoglobulin domain containing 4	4.12	up	1e-07	1e-07	747.36	181.32
11339	OIP5	Opa interacting protein 5	6.9	up	1e-07	1e-07	30.81	4.47
22798	LAMB4	laminin subunit beta 4	0.11	down	1e-07	1e-07	5.59	51.79
22806	IKZF3	IKAROS family zinc finger 3	5.61	up	1e-07	1e-07	27.42	4.89
22836	RHOBTB3	Rho related BTB domain containing 3	0.21	down	1e-07	1e-07	547.25	2563.33
22837	COBLL1	cordon-bleu WH2 repeat protein like 1	0.14	down	1e-07	1e-07	917.47	6795.1
22843	PPM1E	protein phosphatase, Mg2+/Mn2+ dependent 1E	0.12	down	1e-07	1e-07	11.6	93.87
22844	FRMPD1	FERM and PDZ domain containing 1	0.32	down	1e-07	1e-07	8.59	27.28
22846	VASH1	vasohibin 1	3.98	up	1e-07	1e-07	1235.94	310.25
22854	NTNG1	netrin G1	0.026	down	1e-07	1e-07	3.22	122.45
22871	NLGN1	neuroligin 1	3.45	up	1e-07	1e-07	389	112.92
22885	ABLIM3	actin binding LIM protein family member 3	5.67	up	1e-07	1e-07	2045.86	360.94
22914	KLRK1	killer cell lectin like receptor K1	10.87	up	1e-07	1e-07	161.34	14.84
22917	ZP1	zona pellucida glycoprotein 1	4.11	up	1e-07	1e-07	4.69	1.14
22925	PLA2R1	phospholipase A2 receptor 1	0.13	down	1e-07	1e-07	117.81	903.04
22949	PTGR1	prostaglandin reductase 1	0.33	down	1e-07	1e-07	1118.99	3358.12
22974	TPX2	TPX2, microtubule nucleation factor	12.33	up	1e-07	1e-07	408.16	33.09
22977	AKR7A3	aldo-keto reductase family 7, member A3 (aflatoxin aldehyde reductase)	0.24	down	1e-07	2e-07	179.83	737.94
22989	MYH15	myosin, heavy chain 15	4.81	up	1e-07	1e-07	10.74	2.23
23002	DAAM1	dishevelled associated activator of morphogenesis 1	0.32	down	1e-07	1e-07	145.89	453.42
23015	GOLGA8A	golgin A8 family member A	4.24	up	1e-07	1e-07	700.83	165.42
23023	TMCC1	transmembrane and coiled-coil domain family 1	3.9	up	1e-07	1e-07	2101.69	539.32
23024	PDZRN3	PDZ domain containing ring finger 3	0.23	down	1e-07	1e-07	102.47	452.87
23046	KIF21B	kinesin family member 21B	6.5	up	1e-07	1e-07	173.85	26.73
23066	CAND2	cullin associated and neddylation dissociated 2 (putative)	0.2	down	1e-07	1e-07	40.7	199.83
23072	HECW1	HECT, C2 and WW domain containing E3 ubiquitin protein ligase 1	0.1	down	1e-07	1e-07	9.33	92.47
23086	EXPH5	exophilin 5	0.31	down	1e-07	1e-07	150.56	488.4
23105	FSTL4	follistatin like 4	0.057	down	1e-07	1e-07	5.98	104.88
23109	DDN	dendrin	0.033	down	1e-07	1e-07	4.37	132.91
23114	NFASC	neurofascin	0.25	down	1e-07	1e-07	377.54	1504.11
23117	NPIPB3	nuclear pore complex interacting protein family member B3	5.24	up	1e-07	1e-07	741.34	141.4
23120	ATP10B	ATPase phospholipid transporting 10B (putative)	0.2	down	1e-07	1e-07	2.04	10.35
23149	FCHO1	FCH domain only 1	13.11	up	1e-07	1e-07	115.32	8.8
23162	MAPK8IP3	mitogen-activated protein kinase 8 interacting protein 3	3.84	up	1e-07	1e-07	1110.45	289.17
23166	STAB1	stabilin 1	3.53	up	1e-07	1e-07	2722.55	771.54
23171	GPD1L	glycerol-3-phosphate dehydrogenase 1-like	0.22	down	1e-07	1e-07	417.1	1933.49
23209	MLC1	megalencephalic leukoencephalopathy with subcortical cysts 1	6.03	up	1e-07	1e-07	13.91	2.31
23231	SEL1L3	SEL1L family member 3	3.02	up	1e-07	1e-07	2976.82	984.62
23237	ARC	activity-regulated cytoskeleton-associated protein	0.26	down	1e-07	1e-07	22.7	88.69
23242	COBL	cordon-bleu WH2 repeat protein	0.24	down	1e-07	1e-07	295.29	1220.68
23255	MTCL1	microtubule crosslinking factor 1	4.33	up	1e-07	1e-07	601.29	138.96
23303	KIF13B	kinesin family member 13B	0.29	down	1e-07	1e-07	1044.98	3652.07
23305	ACSL6	acyl-CoA synthetase long-chain family member 6	0.082	down	1e-07	1e-07	8.43	102.99
23321	TRIM2	tripartite motif containing 2	0.13	down	1e-07	1e-07	674.42	5021.66
23327	NEDD4L	neural precursor cell expressed, developmentally down-regulated 4-like, E3 ubiquitin protein ligase	0.3	down	1e-07	1e-07	1336.26	4485
23395	LARS2	leucyl-tRNA synthetase 2, mitochondrial	0.31	down	1e-07	1e-07	293.79	944.09
23397	NCAPH	non-SMC condensin I complex subunit H	9.23	up	1e-07	1e-07	77.67	8.42
23416	KCNH3	potassium voltage-gated channel subfamily H member 3	0.14	down	1e-07	1e-07	6.82	47.08
23428	SLC7A8	solute carrier family 7 member 8	0.069	down	1e-07	1e-07	290.66	4239.31
23460	ABCA6	ATP binding cassette subfamily A member 6	0.3	down	1e-07	1e-07	31.5	106.64
23475	QPRT	quinolinate phosphoribosyltransferase	0.33	down	1e-07	1e-07	577.3	1763.11
23504	RIMBP2	RIMS binding protein 2	0.046	down	1e-07	1e-07	4.2	91.65
23516	SLC39A14	solute carrier family 39 member 14	3.49	up	1e-07	1e-07	6472.77	1857.22
23526	HMHA1	histocompatibility (minor) HA-1	3.44	up	1e-07	1e-07	942.19	274.1
23530	NNT	nicotinamide nucleotide transhydrogenase	0.27	down	1e-07	1e-07	1349.49	4978.69
23532	PRAME	preferentially expressed antigen in melanoma	6.89	up	1e-07	1e-07	160.55	23.3
23533	PIK3R5	phosphoinositide-3-kinase regulatory subunit 5	10.98	up	1e-07	1e-07	355.46	32.38
23547	LILRA4	leukocyte immunoglobulin like receptor A4	7.82	up	1e-07	1e-07	14.61	1.87
23551	RASD2	RASD family member 2	10.65	up	1e-07	1e-07	258.89	24.31
23553	HYAL4	hyaluronoglucosaminidase 4	0.29	down	1e-07	1e-07	1.17	4.01
23562	CLDN14	claudin 14	0.16	down	1e-07	1e-07	20.44	130.16
23584	VSIG2	V-set and immunoglobulin domain containing 2	0.21	down	1e-07	1e-07	7.59	36.07
23594	ORC6	origin recognition complex subunit 6	4.52	up	1e-07	1e-07	50.28	11.13
23601	CLEC5A	C-type lectin domain family 5 member A	7.11	up	1e-07	1e-07	102.2	14.37
23612	PHLDA3	pleckstrin homology like domain family A member 3	3.79	up	1e-07	1e-07	1185.09	312.29
23616	SH3BP1	SH3 domain binding protein 1	4.62	up	1e-07	1e-07	280.65	60.74
23624	CBLC	Cbl proto-oncogene C	0.085	down	1e-07	1e-07	8.62	101.47
23627	PRND	prion protein 2 (dublet)	6.45	up	1e-07	1e-07	31	4.81
23643	LY96	lymphocyte antigen 96	4.55	up	1e-07	1e-07	170.76	37.51
23650	TRIM29	tripartite motif containing 29	0.24	down	1e-07	1e-07	16.63	70.65
23657	SLC7A11	solute carrier family 7 member 11	5.26	up	1e-07	1e-07	68.49	13.01
23704	KCNE4	potassium voltage-gated channel subfamily E regulatory subunit 4	3.95	up	1e-07	1e-07	653.54	165.39
23710	GABARAPL1	GABA type A receptor associated protein like 1	0.24	down	1e-07	1e-07	1911.97	7842.07
23742	NPAP1	nuclear pore associated protein 1	0.16	down	1e-07	1e-07	1.53	9.49
23767	FLRT3	fibronectin leucine rich transmembrane protein 3	0.13	down	1e-07	1e-07	215.12	1607
23769	FLRT1	fibronectin leucine rich transmembrane protein 1	0.038	down	1e-07	1e-07	4.14	109.19
23779	ARHGAP8	Rho GTPase activating protein 8	0.19	down	1e-07	1e-07	57.4	294.85
24137	KIF4A	kinesin family member 4A	13.9	up	1e-07	1e-07	131.29	9.45
24147	FJX1	four jointed box 1	3.38	up	1e-07	1e-07	300.48	88.98
25758	KIAA1549L	KIAA1549-like	0.15	down	1e-07	1e-07	16.73	111.39
25803	SPDEF	SAM pointed domain containing ETS transcription factor	3.56	up	1e-07	1e-07	4.39	1.23
25818	KLK5	kallikrein related peptidase 5	0.17	down	1e-07	1e-07	1.23	7.2
25823	TPSG1	tryptase gamma 1	4.4	up	8e-07	1.5e-06	13.49	3.07
25833	POU2F3	POU class 2 homeobox 3	0.18	down	1e-07	1e-07	4.06	22.47
25841	ABTB2	ankyrin repeat and BTB domain containing 2	0.27	down	1e-07	1e-07	217.53	807.42
25849	PARM1	prostate androgen-regulated mucin-like protein 1	0.31	down	1e-07	1e-07	940.78	3048.94
25894	PLEKHG4	pleckstrin homology and RhoGEF domain containing G4	4.97	up	1e-07	1e-07	318.05	64.01
25900	IFFO1	intermediate filament family orphan 1	3.96	up	1e-07	1e-07	509.57	128.72
25903	OLFML2B	olfactomedin like 2B	7.96	up	1e-07	1e-07	1379.02	173.23
25924	MYRIP	myosin VIIA and Rab interacting protein	0.3	down	1e-07	1e-07	39.97	131.41
25928	SOSTDC1	sclerostin domain containing 1	0.016	down	1e-07	1e-07	10.75	655.96
25956	SEC31B	SEC31 homolog B, COPII coat complex component	3.44	up	1e-07	1e-07	122.41	35.57
25984	KRT23	keratin 23	0.16	down	1e-07	1e-07	2.01	12.35
25994	HIGD1A	HIG1 hypoxia inducible domain family member 1A	0.28	down	1e-07	1e-07	1025.33	3661.38
26002	MOXD1	monooxygenase DBH like 1	0.17	down	1e-07	1e-07	186.98	1087.75
26027	ACOT11	acyl-CoA thioesterase 11	0.14	down	1e-07	1e-07	137.88	963.14
26033	ATRNL1	attractin like 1	0.057	down	1e-07	1e-07	12.71	221.92
26038	CHD5	chromodomain helicase DNA binding protein 5	0.094	down	1e-07	1e-07	2.11	22.59
26047	CNTNAP2	contactin associated protein-like 2	0.3	down	1e-07	1e-07	4.74	15.91
26049	FAM169A	family with sequence similarity 169 member A	0.1	down	1e-07	1e-07	58.46	576.33
26052	DNM3	dynamin 3	0.33	down	1e-07	1e-07	89.94	275.65
26059	ERC2	ELKS/RAB6-interacting/CAST family member 2	0.3	down	1e-07	1e-07	6.04	20.03
26074	CFAP61	cilia and flagella associated protein 61	0.2	down	1e-07	1e-07	2.95	14.39
26084	ARHGEF26	Rho guanine nucleotide exchange factor 26	0.26	down	1e-07	1e-07	31.49	120.18
26095	PTPN20	protein tyrosine phosphatase, non-receptor type 20	0.26	down	2e-07	3.92e-07	20.63	78.28
26108	PYGO1	pygopus family PHD finger 1	0.24	down	1e-07	1e-07	4.74	19.65
26154	ABCA12	ATP binding cassette subfamily A member 12	11.95	up	1e-07	1e-07	97.62	8.17
26191	PTPN22	protein tyrosine phosphatase, non-receptor type 22	8.93	up	1e-07	1e-07	121.88	13.65
26227	PHGDH	phosphoglycerate dehydrogenase	0.29	down	1e-07	1e-07	496.93	1701.28
26228	STAP1	signal transducing adaptor family member 1	0.036	down	1e-07	1e-07	7.73	217.26
26232	FBXO2	F-box protein 2	0.12	down	1e-07	1e-07	49.14	404.93
26249	KLHL3	kelch like family member 3	0.18	down	1e-07	1e-07	87.1	482.91
26256	CABYR	calcium binding tyrosine phosphorylation regulated	3.3	up	1e-07	1e-07	27.87	8.45
26278	SACS	sacsin molecular chaperone	3.08	up	1e-07	1e-07	694.56	225.49
26279	PLA2G2D	phospholipase A2 group IID	13.59	up	1e-07	1e-07	27.52	2.03
26287	ANKRD2	ankyrin repeat domain 2	0.027	down	1e-07	1e-07	4.89	182.19
26289	AK5	adenylate kinase 5	0.24	down	1e-07	1e-07	7.2	30.58
26298	EHF	ETS homologous factor	0.0061	down	1e-07	1e-07	8.2	1337.59
26353	HSPB8	heat shock protein family B (small) member 8	5.41	up	1e-07	1e-07	4658.75	861.75
26470	SEZ6L2	seizure related 6 homolog like 2	6	up	1e-07	1e-07	1162.13	193.84
26575	RGS17	regulator of G-protein signaling 17	5.23	up	1e-07	1e-07	7.02	1.34
26579	MYEOV	myeloma overexpressed	66.43	up	1e-07	1e-07	100.63	1.51
26762	HAVCR1	hepatitis A virus cellular receptor 1	4.53	up	1e-07	1e-07	378.14	83.46
26999	CYFIP2	cytoplasmic FMR1 interacting protein 2	0.15	down	1e-07	1e-07	2716.85	18482.7
27033	ZBTB32	zinc finger and BTB domain containing 32	4.49	up	1e-07	1e-07	7.66	1.71
27036	SIGLEC7	sialic acid binding Ig like lectin 7	5.71	up	1e-07	1e-07	79.37	13.9
27040	LAT	linker for activation of T-cells	11.89	up	1e-07	1e-07	253.97	21.36
27074	LAMP3	lysosomal associated membrane protein 3	4.07	up	1e-07	1e-07	147.49	36.22
27098	CLUL1	clusterin like 1	0.051	down	1e-07	1e-07	5.73	113.43
27106	ARRDC2	arrestin domain containing 2	4	up	1e-07	1e-07	1623.17	406
27113	BBC3	BCL2 binding component 3	4.11	up	1e-07	1e-07	207.73	50.56
27124	INPP5J	inositol polyphosphate-5-phosphatase J	0.025	down	1e-07	1e-07	25.05	984.07
27128	CYTH4	cytohesin 4	7.33	up	1e-07	1e-07	584.74	79.79
27129	HSPB7	heat shock protein family B (small) member 7	0.058	down	1e-07	1e-07	35.08	599.92
27132	CPNE7	copine 7	7.26	up	1e-07	1e-07	32.79	4.52
27134	TJP3	tight junction protein 3	0.03	down	1e-07	1e-07	9.46	312.5
27143	PALD1	phosphatase domain containing, paladin 1	3.88	up	1e-07	1e-07	639.22	164.72
27146	FAM184B	family with sequence similarity 184 member B	0.047	down	1e-07	1e-07	1.29	27.35
27151	CPAMD8	C3 and PZP like, alpha-2-macroglobulin domain containing 8	0.11	down	1e-07	1e-07	105.2	939.92
27164	SALL3	spalt-like transcription factor 3	0.057	down	1e-07	1e-07	1.19	20.85
27165	GLS2	glutaminase 2	0.17	down	1e-07	1e-07	18.38	105.95
27180	SIGLEC9	sialic acid binding Ig like lectin 9	7.37	up	1e-07	1e-07	90.6	12.29
27181	SIGLEC8	sialic acid binding Ig like lectin 8	54.22	up	1e-07	1e-07	112.92	2.08
27185	DISC1	disrupted in schizophrenia 1	3.15	up	1e-07	1e-07	274.92	87.16
27197	GPR82	G protein-coupled receptor 82	5.44	up	1e-07	1e-07	16.75	3.08
27198	HCAR1	hydroxycarboxylic acid receptor 1	0.11	down	1e-07	1e-07	6.87	64.23
27199	OXGR1	oxoglutarate receptor 1	0.019	down	1e-07	1e-07	2.05	110.18
27240	SIT1	signaling threshold regulating transmembrane adaptor 1	16.2	up	1e-07	1e-07	90.15	5.56
27254	CSDC2	cold shock domain containing C2	0.087	down	1e-07	1e-07	31.71	363.83
27287	VENTX	VENT homeobox	4.71	up	1e-07	1e-07	30.06	6.38
27294	DHDH	dihydrodiol dehydrogenase	0.25	down	2.5e-06	4.51e-06	16.25	65.01
27299	ADAMDEC1	ADAM like decysin 1	34.92	up	1e-07	1e-07	65.48	1.88
27324	TOX3	TOX high mobility group box family member 3	0.026	down	1e-07	1e-07	15.15	592.92
27328	PCDH11X	protocadherin 11 X-linked	0.29	down	1e-07	1e-07	2.06	7.09
27329	ANGPTL3	angiopoietin like 3	0.05	down	1e-07	1e-07	20.91	415.85
27330	RPS6KA6	ribosomal protein S6 kinase A6	0.022	down	1e-07	1e-07	6.32	286.27
27334	P2RY10	purinergic receptor P2Y10	7.52	up	1e-07	1e-07	44.04	5.85
27344	PCSK1N	proprotein convertase subtilisin/kexin type 1 inhibitor	0.12	down	1e-07	1e-07	57.14	488.1
27350	APOBEC3C	apolipoprotein B mRNA editing enzyme catalytic subunit 3C	4.61	up	1e-07	1e-07	538.47	116.78
27439	CECR6	cat eye syndrome chromosome region, candidate 6	4.09	up	1e-07	1e-07	29.47	7.2
27443	CECR2	CECR2, histone acetyl-lysine reader	0.18	down	1e-07	1e-07	4.5	25.12
27445	PCLO	piccolo presynaptic cytomatrix protein	0.33	down	1e-07	1e-07	174.06	532.17
28513	CDH19	cadherin 19	0.23	down	1e-07	1e-07	1.37	5.9
28968	SLC6A16	solute carrier family 6 member 16	0.29	down	1e-07	1e-07	20.18	68.77
29015	SLC43A3	solute carrier family 43 member 3	3.4	up	1e-07	1e-07	1253.76	369.14
29057	FAM156A	family with sequence similarity 156 member A	3.18	up	1e-07	1e-07	785.7	247.34
29108	PYCARD	PYD and CARD domain containing	5.77	up	1e-07	1e-07	453.99	78.62
29114	TAGLN3	transgelin 3	0.049	down	1e-07	1e-07	3.06	62.2
29118	DDX25	DEAD-box helicase 25	0.036	down	1e-07	1e-07	1.47	40.28
29121	CLEC2D	C-type lectin domain family 2 member D	3.74	up	1e-07	1e-07	736.86	197.06
29122	PRSS50	protease, serine 50	3.19	up	1e-07	1e-07	5.36	1.68
29125	C11orf21	chromosome 11 open reading frame 21	8.58	up	1e-07	1e-07	23.74	2.76
29128	UHRF1	ubiquitin like with PHD and ring finger domains 1	18.5	up	1e-07	1e-07	116.81	6.31
29798	C2orf27A	chromosome 2 open reading frame 27A	5.15	up	1e-07	1e-07	34.69	6.74
29841	GRHL1	grainyhead like transcription factor 1	0.27	down	1e-07	1e-07	38.86	141.55
29842	TFCP2L1	transcription factor CP2-like 1	0.014	down	1e-07	1e-07	100.69	7440.11
29851	ICOS	inducible T-cell co-stimulator	16.46	up	1e-07	1e-07	32.02	1.95
29906	ST8SIA5	ST8 alpha-N-acetyl-neuraminide alpha-2,8-sialyltransferase 5	0.2	down	1e-07	1e-07	6.07	31.11
29909	GPR171	G protein-coupled receptor 171	6.05	up	1e-07	1e-07	47.29	7.82
29923	HILPDA	hypoxia inducible lipid droplet associated	25.87	up	1e-07	1e-07	2799.48	108.23
29930	PCDHB1	protocadherin beta 1	0.12	down	1e-07	1e-07	1.23	10.59
29943	PADI1	peptidyl arginine deiminase 1	24.06	up	1e-07	1e-07	43	1.79
29947	DNMT3L	DNA (cytosine-5-)-methyltransferase 3-like	0.16	down	1e-07	1e-07	1.29	8.26
29951	PDZRN4	PDZ domain containing ring finger 4	0.1	down	1e-07	1e-07	3.75	36.57
29953	TRHDE	thyrotropin releasing hormone degrading enzyme	0.18	down	1e-07	1e-07	86.92	474.47
29968	PSAT1	phosphoserine aminotransferase 1	0.22	down	1e-07	1e-07	262.2	1172.26
29990	PILRB	paired immunoglobin-like type 2 receptor beta	4.53	up	1e-07	1e-07	1093.26	241.4
29992	PILRA	paired immunoglobin like type 2 receptor alpha	3.79	up	1e-07	1e-07	260.63	68.71
30009	TBX21	T-box 21	9.18	up	1e-07	1e-07	45.98	5.01
30811	HUNK	hormonally up-regulated Neu-associated kinase	0.2	down	1e-07	1e-07	139.41	701.57
30813	VSX1	visual system homeobox 1	3.08	up	1e-07	1e-07	3.4	1.1
30817	ADGRE2	adhesion G protein-coupled receptor E2	5.44	up	1e-07	1e-07	303.47	55.76
30819	KCNIP2	potassium voltage-gated channel interacting protein 2	5.05	up	1e-07	1e-07	27.19	5.38
30820	KCNIP1	potassium voltage-gated channel interacting protein 1	0.072	down	1e-07	1e-07	3.45	47.89
30846	EHD2	EH domain containing 2	4.8	up	1e-07	1e-07	6165.08	1285.06
50487	PLA2G3	phospholipase A2 group III	0.27	down	1e-07	1e-07	1.06	3.96
50506	DUOX2	dual oxidase 2	0.2	down	1e-07	1e-07	3.15	15.61
50509	COL5A3	collagen type V alpha 3	20	up	1e-07	1e-07	654.63	32.74
50515	CHST11	carbohydrate (chondroitin 4) sulfotransferase 11	4.36	up	1e-07	1e-07	281.04	64.44
50615	IL21R	interleukin 21 receptor	9.81	up	1e-07	1e-07	126.08	12.85
50617	ATP6V0A4	ATPase H+ transporting V0 subunit a4	0.00086	down	1e-07	1e-07	3.46	4020.66
50619	DEF6	DEF6, guanine nucleotide exchange factor	7.73	up	1e-07	1e-07	314.57	40.68
50649	ARHGEF4	Rho guanine nucleotide exchange factor 4	0.29	down	1e-07	1e-07	6.78	23.31
50852	TRAT1	T cell receptor associated transmembrane adaptor 1	12.17	up	1e-07	1e-07	47.79	3.93
50856	CLEC4A	C-type lectin domain family 4 member A	5.05	up	1e-07	1e-07	84.46	16.72
50859	SPOCK3	sparc/osteonectin, cwcv and kazal-like domains proteoglycan (testican) 3	0.33	down	1e-07	1e-07	1.29	3.9
50861	STMN3	stathmin 3	4.68	up	1e-07	1e-07	1486.58	317.4
50863	NTM	neurotrimin	3.41	up	1e-07	2e-07	170.08	49.84
50937	CDON	cell adhesion associated, oncogene regulated	4	up	1e-07	1e-07	539.37	134.96
50943	FOXP3	forkhead box P3	5.89	up	1e-07	1e-07	47.67	8.1
50964	SOST	sclerostin	0.015	down	1e-07	1e-07	1.38	91.61
51066	SSUH2	ssu-2 homolog (C. elegans)	0.33	down	1e-07	1e-07	3.45	10.5
51090	PLLP	plasmolipin	0.28	down	1e-07	1e-07	305.63	1077.67
51129	ANGPTL4	angiopoietin like 4	50.71	up	1e-07	1e-07	10995.4	216.82
51177	PLEKHO1	pleckstrin homology domain containing O1	4.7	up	1e-07	1e-07	1211.91	257.75
51179	HAO2	hydroxyacid oxidase 2	0.093	down	1e-07	1e-07	72.01	774.13
51181	DCXR	dicarbonyl/L-xylulose reductase	0.24	down	1e-07	1e-07	445.33	1886.55
51195	RAPGEFL1	Rap guanine nucleotide exchange factor like 1	4.5	up	1e-07	1e-07	104.94	23.34
51200	CPA4	carboxypeptidase A4	5.41	up	1e-07	1e-07	22.93	4.24
51201	ZDHHC2	zinc finger DHHC-type containing 2	0.2	down	1e-07	1e-07	426.19	2125.31
51203	NUSAP1	nucleolar and spindle associated protein 1	6.98	up	1e-07	1e-07	511.71	73.26
51206	GP6	glycoprotein VI platelet	3.42	up	1e-07	1e-07	7.26	2.12
51237	MZB1	marginal zone B and B1 cell specific protein	6.5	up	1e-07	1e-07	70.96	10.92
51268	PIPOX	pipecolic acid and sarcosine oxidase	0.25	down	4.8e-06	8.48e-06	174.59	697.51
51284	TLR7	toll like receptor 7	5.32	up	1e-07	1e-07	238.19	44.78
51291	GMIP	GEM interacting protein	4.09	up	1e-07	1e-07	460.46	112.64
51296	SLC15A3	solute carrier family 15 member 3	3.56	up	1e-07	1e-07	977.26	274.84
51301	GCNT4	glucosaminyl (N-acetyl) transferase 4, core 2	0.14	down	1e-07	1e-07	26.96	199.19
51302	CYP39A1	cytochrome P450 family 39 subfamily A member 1	0.095	down	1e-07	1e-07	22.47	235.68
51303	FKBP11	FK506 binding protein 11	5.51	up	1e-07	1e-07	640.05	116.19
51305	KCNK9	potassium two pore domain channel subfamily K member 9	14.45	up	1e-07	1e-07	33.06	2.29
51311	TLR8	toll like receptor 8	6.45	up	1e-07	1e-07	128.31	19.88
51314	NME8	NME/NM23 family member 8	5.28	up	1e-07	1e-07	6.04	1.14
51316	PLAC8	placenta specific 8	7	up	1e-07	1e-07	67.6	9.66
51334	PRR16	proline rich 16	3.79	up	1e-07	1e-07	60.22	15.89
51338	MS4A4A	membrane spanning 4-domains A4A	5.05	up	1e-07	1e-07	437.63	86.68
51363	CHST15	carbohydrate (N-acetylgalactosamine 4-sulfate 6-O) sulfotransferase 15	3.04	up	1e-07	1e-07	1717.87	564.5
51393	TRPV2	transient receptor potential cation channel subfamily V member 2	4.54	up	1e-07	1e-07	497.22	109.58
51411	BIN2	bridging integrator 2	4.82	up	1e-07	1e-07	369.2	76.58
51440	HPCAL4	hippocalcin like 4	0.073	down	1e-07	1e-07	7.66	105.38
51442	VGLL1	vestigial like family member 1	0.022	down	1e-07	1e-07	1.11	50.58
51458	RHCG	Rh family C glycoprotein	0.0013	down	1e-07	1e-07	3.44	2613.87
51466	EVL	Enah/Vasp-like	3.3	up	1e-07	1e-07	1630.44	494.21
51473	DCDC2	doublecortin domain containing 2	0.21	down	1e-07	1e-07	463.99	2179.3
51495	HACD3	3-hydroxyacyl-CoA dehydratase 3	0.3	down	1e-07	1e-07	1499.05	4987.06
51512	GTSE1	G2 and S-phase expressed 1	14.43	up	1e-07	1e-07	96.46	6.68
51513	ETV7	ETS variant 7	10.26	up	1e-07	1e-07	192.11	18.73
51514	DTL	denticleless E3 ubiquitin protein ligase homolog	8.82	up	1e-07	1e-07	143.09	16.22
51557	LGSN	lengsin, lens protein with glutamine synthetase domain	0.23	down	1e-07	1e-07	5.13	22.08
51559	NT5DC3	5'-nucleotidase domain containing 3	4.8	up	1e-07	1e-07	796.77	165.82
51655	RASD1	ras related dexamethasone induced 1	0.12	down	1e-07	1e-07	453.35	3713.86
51659	GINS2	GINS complex subunit 2	5.46	up	1e-07	1e-07	138.92	25.43
51660	MPC1	mitochondrial pyruvate carrier 1	0.27	down	1e-07	1e-07	593.7	2175.46
51676	ASB2	ankyrin repeat and SOCS box containing 2	4.89	up	1e-07	1e-07	72.01	14.72
51702	PADI3	peptidyl arginine deiminase 3	3.95	up	3.7e-06	6.59e-06	5.17	1.31
51705	EMCN	endomucin	0.22	down	1e-07	1e-07	658	2950.92
51744	CD244	CD244 molecule	8.87	up	1e-07	1e-07	58.41	6.59
51751	HIGD1B	HIG1 hypoxia inducible domain family member 1B	4.01	up	1e-07	1e-07	56.06	13.97
51760	SYT17	synaptotagmin 17	0.27	down	1e-07	1e-07	38.95	143.43
51778	MYOZ2	myozenin 2	0.11	down	1e-07	1e-07	1.48	13.71
51804	SIX4	SIX homeobox 4	0.075	down	1e-07	1e-07	8.05	107.25
53347	UBASH3A	ubiquitin associated and SH3 domain containing A	15.39	up	1e-07	1e-07	51	3.31
53353	LRP1B	LDL receptor related protein 1B	0.059	down	1e-07	1e-07	2.69	45.45
53354	PANK1	pantothenate kinase 1	0.2	down	1e-07	1e-07	223.96	1097.39
53358	SHC3	SHC adaptor protein 3	0.21	down	1e-07	1e-07	2.25	10.51
53405	CLIC5	chloride intracellular channel 5	0.069	down	1e-07	1e-07	148.06	2138.95
53637	S1PR5	sphingosine-1-phosphate receptor 5	5.69	up	1e-07	1e-07	67.28	11.81
53820	RIPPLY3	ripply transcriptional repressor 3	0.26	down	1e-07	1e-07	2.17	8.36
53827	FXYD5	FXYD domain containing ion transport regulator 5	4.33	up	1e-07	1e-07	1772.49	409.19
53828	FXYD4	FXYD domain containing ion transport regulator 4	0.00075	down	1e-07	1e-07	1.48	1966.14
53829	P2RY13	purinergic receptor P2Y13	4.06	up	1e-07	1e-07	160.96	39.65
53831	GPR84	G protein-coupled receptor 84	7.96	up	1e-07	1e-07	29.29	3.68
53832	IL20RA	interleukin 20 receptor subunit alpha	0.22	down	1e-07	1e-07	3.46	15.8
53833	IL20RB	interleukin 20 receptor subunit beta	104.91	up	1e-07	1e-07	319.58	3.05
53904	MYO3A	myosin IIIA	9.87	up	1e-07	1e-07	120.33	12.2
53919	SLCO1C1	solute carrier organic anion transporter family member 1C1	5.77	up	1e-07	1e-07	13.49	2.34
53942	CNTN5	contactin 5	0.17	down	1e-07	1e-07	1.28	7.72
54033	RBM11	RNA binding motif protein 11	0.058	down	1e-07	1e-07	2.86	49.7
54039	PCBP3	poly(rC) binding protein 3	0.31	down	1.76e-05	2.97e-05	14.43	46.38
54058	C21orf58	chromosome 21 open reading frame 58	3.45	up	1e-07	1e-07	43.41	12.58
54097	FAM3B	family with sequence similarity 3 member B	0.012	down	1e-07	1e-07	5.36	456.79
54207	KCNK10	potassium two pore domain channel subfamily K member 10	0.14	down	1e-07	1e-07	6.74	46.62
54209	TREM2	triggering receptor expressed on myeloid cells 2	40.72	up	1e-07	1e-07	559.31	13.74
54210	TREM1	triggering receptor expressed on myeloid cells 1	8.01	up	1e-07	1e-07	45.1	5.63
54329	GPR85	G protein-coupled receptor 85	4.82	up	1e-07	1e-07	64.52	13.39
54363	HAO1	hydroxyacid oxidase 1	0.26	down	1e-07	1e-07	1.2	4.56
54429	TAS2R5	taste 2 receptor member 5	4.08	up	1e-07	1e-07	10.63	2.61
54437	SEMA5B	semaphorin 5B	12.04	up	1e-07	1e-07	2148.77	178.46
54440	SASH3	SAM and SH3 domain containing 3	9.16	up	1e-07	1e-07	599.19	65.43
54443	ANLN	anillin actin binding protein	9.58	up	1e-07	1e-07	275.36	28.75
54478	FAM64A	family with sequence similarity 64 member A	13.18	up	1e-07	1e-07	48.82	3.7
54504	CPVL	carboxypeptidase, vitellogenic like	0.3	down	1e-07	1e-07	1109.15	3756.3
54507	ADAMTSL4	ADAMTS like 4	5.82	up	1e-07	1e-07	555.78	95.44
54511	HMGCLL1	3-hydroxymethyl-3-methylglutaryl-CoA lyase-like 1	0.22	down	1e-07	1e-07	3.22	14.89
54518	APBB1IP	amyloid beta precursor protein binding family B member 1 interacting protein	9.83	up	1e-07	1e-07	1249.38	127.07
54532	USP53	ubiquitin specific peptidase 53	0.28	down	1e-07	1e-07	497.69	1769.68
54540	FAM193B	family with sequence similarity 193 member B	4.4	up	1e-07	1e-07	868.52	197.47
54541	DDIT4	DNA damage inducible transcript 4	4.51	up	1e-07	1e-07	8407.82	1865.87
54566	EPB41L4B	erythrocyte membrane protein band 4.1 like 4B	0.023	down	1e-07	1e-07	12	529.79
54567	DLL4	delta like canonical Notch ligand 4	3.82	up	1e-07	1e-07	1233.59	322.74
54575	UGT1A10	UDP glucuronosyltransferase family 1 member A10	5.48	up	2.6e-06	4.69e-06	12.75	2.33
54629	FAM63B	family with sequence similarity 63 member B	0.32	down	1e-07	1e-07	243.61	759.2
54658	UGT1A1	UDP glucuronosyltransferase family 1 member A1	5.98	up	1e-07	1e-07	16.36	2.74
54659	UGT1A3	UDP glucuronosyltransferase family 1 member A3	9.96	up	1e-07	1e-07	15.98	1.61
54715	RBFOX1	RNA binding protein, fox-1 homolog 1	0.13	down	1e-07	1e-07	1.24	9.63
54716	SLC6A20	solute carrier family 6 member 20	0.2	down	1e-07	2e-07	19.79	99.16
54734	RAB39A	RAB39A, member RAS oncogene family	3.08	up	1e-07	1e-07	12.99	4.22
54739	XAF1	XIAP associated factor 1	4.42	up	1e-07	1e-07	1104.51	250.09
54762	GRAMD1C	GRAM domain containing 1C	0.23	down	1e-07	1e-07	234.92	1004.19
54769	DIRAS2	DIRAS family GTPase 2	4.3	up	1e-07	1e-07	269.44	62.62
54821	ERCC6L	excision repair cross-complementation group 6 like	5.68	up	1e-07	1e-07	25.65	4.51
54836	BSPRY	B-box and SPRY domain containing	0.058	down	1e-07	1e-07	28.91	501.57
54845	ESRP1	epithelial splicing regulatory protein 1	0.0067	down	1e-07	1e-07	4.7	701.96
54848	ARHGEF38	Rho guanine nucleotide exchange factor 38	0.11	down	1e-07	1e-07	2.42	22.65
54852	PAQR5	progestin and adipoQ receptor family member 5	0.17	down	1e-07	1e-07	552.53	3189.74
54857	GDPD2	glycerophosphodiester phosphodiesterase domain containing 2	0.3	down	1e-07	1e-07	2.06	6.81
54869	EPS8L1	EPS8 like 1	0.17	down	1e-07	1e-07	56.59	329.05
54886	PLPPR1	phospholipid phosphatase related 1	0.0056	down	1e-07	1e-07	2.6	467.92
54894	RNF43	ring finger protein 43	0.071	down	1e-07	1e-07	35.55	503.12
54897	CASZ1	castor zinc finger 1	0.21	down	1e-07	1e-07	109.51	525.68
54898	ELOVL2	ELOVL fatty acid elongase 2	13.15	up	1e-07	1e-07	80.78	6.14
54899	PXK	PX domain containing serine/threonine kinase like	0.27	down	1e-07	1e-07	147.89	551.9
54900	LAX1	lymphocyte transmembrane adaptor 1	5.12	up	1e-07	1e-07	42.51	8.3
54959	ODAM	odontogenic, ameloblast asssociated	0.073	down	1e-07	1e-07	1.09	14.96
55013	CCDC109B	coiled-coil domain containing 109B	4.5	up	1e-07	1e-07	201.97	44.86
55040	EPN3	epsin 3	0.0097	down	1e-07	1e-07	3.58	369.21
55057	AIM1L	absent in melanoma 1-like	3.14	up	1e-07	1e-07	6.98	2.22
55061	SUSD4	sushi domain containing 4	0.051	down	1e-07	1e-07	37.86	747
55068	ENOX1	ecto-NOX disulfide-thiol exchanger 1	0.25	down	1e-07	1e-07	23.76	93.33
55076	TMEM45A	transmembrane protein 45A	11.69	up	1e-07	1e-07	817.51	69.96
55088	CCDC186	coiled-coil domain containing 186	0.3	down	1e-07	1e-07	317.84	1076.18
55089	SLC38A4	solute carrier family 38 member 4	0.045	down	1e-07	1e-07	10.47	230.62
55118	CRTAC1	cartilage acidic protein 1	0.13	down	1e-07	1e-07	24.75	183.65
55143	CDCA8	cell division cycle associated 8	5.09	up	1e-07	1e-07	118.99	23.39
55165	CEP55	centrosomal protein 55	15.45	up	1e-07	1e-07	149.98	9.71
55203	LGI2	leucine-rich repeat LGI family member 2	0.13	down	1e-07	1e-07	65.67	520.79
55215	FANCI	Fanconi anemia complementation group I	3.89	up	1e-07	1e-07	374.96	96.35
55220	KLHDC8A	kelch domain containing 8A	3.49	up	1e-07	1e-07	25.48	7.3
55224	ETNK2	ethanolamine kinase 2	0.29	down	1e-07	1e-07	460.03	1612.33
55228	PNMAL1	paraneoplastic Ma antigen family-like 1	0.22	down	1e-07	1e-07	205.63	952.48
55247	NEIL3	nei like DNA glycosylase 3	15.31	up	1e-07	1e-07	23.85	1.56
55282	LRRC36	leucine rich repeat containing 36	4.23	up	1e-07	1e-07	27.53	6.5
55283	MCOLN3	mucolipin 3	0.072	down	1e-07	1e-07	11.09	154.55
55286	C4orf19	chromosome 4 open reading frame 19	0.28	down	1e-07	1e-07	143.01	515.13
55321	TMEM74B	transmembrane protein 74B	12.8	up	1e-07	1e-07	93.07	7.27
55336	FBXL8	F-box and leucine-rich repeat protein 8	3.51	up	1e-07	1e-07	100.36	28.55
55345	ZGRF1	zinc finger GRF-type containing 1	3.08	up	1e-07	1e-07	60.57	19.68
55349	CHDH	choline dehydrogenase	0.3	down	1e-07	1e-07	457.45	1504.06
55350	VNN3	vanin 3	3.79	up	1e-07	1e-07	4.47	1.18
55355	HJURP	Holliday junction recognition protein	20.74	up	1e-07	1e-07	101.62	4.9
55356	SLC22A15	solute carrier family 22 member 15	0.28	down	1e-07	1e-07	62.77	224.83
55367	PIDD1	p53-induced death domain protein 1	3.14	up	1e-07	1e-07	250.3	79.69
55388	MCM10	minichromosome maintenance 10 replication initiation factor	15.33	up	1e-07	1e-07	42.77	2.79
55423	SIRPG	signal regulatory protein gamma	24.04	up	1e-07	1e-07	87.77	3.65
55503	TRPV6	transient receptor potential cation channel subfamily V member 6	0.011	down	1e-07	1e-07	2.53	227.78
55509	BATF3	basic leucine zipper ATF-like transcription factor 3	5.73	up	1e-07	1e-07	58.59	10.22
55521	TRIM36	tripartite motif containing 36	4.29	up	1e-07	1e-07	53.73	12.53
55531	ELMOD1	ELMO domain containing 1	0.14	down	1e-07	1e-07	5.78	41.71
55536	CDCA7L	cell division cycle associated 7 like	3.55	up	1e-07	1e-07	535.13	150.63
55553	SOX6	SRY-box 6	0.28	down	1e-07	1e-07	321.95	1167.23
55561	CDC42BPG	CDC42 binding protein kinase gamma	0.27	down	1e-07	1e-07	78.08	292.15
55586	MIOX	myo-inositol oxygenase	0.17	down	5.3e-06	9.33e-06	294.86	1755.93
55600	ITLN1	intelectin 1	0.042	down	1e-07	1e-07	1.83	43.98
55604	LRRC16A	leucine rich repeat containing 16A	0.32	down	1e-07	1e-07	399.14	1249.01
55612	FERMT1	fermitin family member 1	0.2	down	1e-07	1e-07	22.13	110.05
55630	SLC39A4	solute carrier family 39 member 4	0.29	down	1e-07	1e-07	189.18	653.88
55635	DEPDC1	DEP domain containing 1	12.89	up	1e-07	1e-07	68.6	5.32
55655	NLRP2	NLR family, pyrin domain containing 2	0.18	down	1e-07	1e-07	18.55	101.56
55657	ZNF692	zinc finger protein 692	3.91	up	1e-07	1e-07	385.55	98.71
55723	ASF1B	anti-silencing function 1B histone chaperone	8.42	up	1e-07	1e-07	190.6	22.64
55753	OGDHL	oxoglutarate dehydrogenase-like	0.07	down	1e-07	1e-07	455.24	6532.05
55771	PRR11	proline rich 11	4.64	up	1e-07	1e-07	27.51	5.93
55796	MBNL3	muscleblind like splicing regulator 3	0.27	down	1e-07	1e-07	56.49	210.51
55799	CACNA2D3	calcium voltage-gated channel auxiliary subunit alpha2delta 3	0.18	down	1e-07	1e-07	17.84	96.55
55803	ADAP2	ArfGAP with dual PH domains 2	4.54	up	1e-07	1e-07	541.25	119.21
55811	ADCY10	adenylate cyclase 10 (soluble)	3.7	up	1e-07	1e-07	5.49	1.49
55824	PAG1	phosphoprotein membrane anchor with glycosphingolipid microdomains 1	3.55	up	1e-07	1e-07	1030.55	290.68
55843	ARHGAP15	Rho GTPase activating protein 15	4.78	up	1e-07	1e-07	198.1	41.41
55859	BEX1	brain expressed X-linked 1	0.092	down	1e-07	1e-07	7.58	82.21
55872	PBK	PDZ binding kinase	10.47	up	1e-07	1e-07	69.3	6.62
55876	GSDMB	gasdermin B	5.14	up	1e-07	1e-07	63.22	12.3
55885	LMO3	LIM domain only 3	0.042	down	1e-07	1e-07	8.84	208.53
55893	ZNF395	zinc finger protein 395	4.27	up	1e-07	1e-07	6716.25	1571.31
55897	MESP1	mesoderm posterior bHLH transcription factor 1	3.17	up	1e-07	1e-07	37.49	11.83
55911	APOBR	apolipoprotein B receptor	4.85	up	1e-07	1e-07	283.91	58.53
55930	MYO5C	myosin VC	0.31	down	1e-07	1e-07	252.79	809.39
55966	AJAP1	adherens junctions associated protein 1	0.19	down	1e-07	1e-07	40.5	217.91
56097	PCDHGC5	protocadherin gamma subfamily C, 5	7	up	1e-07	1e-07	16.68	2.38
56098	PCDHGC4	protocadherin gamma subfamily C, 4	3.73	up	1e-07	1e-07	8.77	2.35
56101	PCDHGB5	protocadherin gamma subfamily B, 5	0.17	down	1e-07	1e-07	42.52	254.38
56113	PCDHGA2	protocadherin gamma subfamily A, 2	0.3	down	1e-07	1e-07	26.91	88.96
56126	PCDHB10	protocadherin beta 10	3.12	up	1e-07	1e-07	156.58	50.18
56127	PCDHB9	protocadherin beta 9	3.07	up	1e-07	1e-07	123.96	40.34
56137	PCDHA12	protocadherin alpha 12	0.062	down	1e-07	1e-07	8.02	128.75
56138	PCDHA11	protocadherin alpha 11	0.13	down	1e-07	1e-07	11.45	85.36
56139	PCDHA10	protocadherin alpha 10	0.21	down	1e-07	1e-07	25.73	125.14
56154	TEX15	testis expressed 15	14.77	up	1e-07	1e-07	27.42	1.86
56159	TEX11	testis expressed 11	9.93	up	1e-07	1e-07	21.77	2.19
56165	TDRD1	tudor domain containing 1	0.059	down	1e-07	1e-07	1.62	27.59
56245	C21orf62	chromosome 21 open reading frame 62	0.083	down	1e-07	1e-07	43.66	525.48
56253	CRTAM	cytotoxic and regulatory T-cell molecule	17.32	up	1e-07	1e-07	56.45	3.26
56301	SLC7A10	solute carrier family 7 member 10	0.3	down	1e-07	1e-07	1.45	4.81
56302	TRPV5	transient receptor potential cation channel subfamily V member 5	0.057	down	1e-07	1e-07	1.09	19.22
56341	PRMT8	protein arginine methyltransferase 8	0.21	down	1e-07	1e-07	1.22	5.88
56413	LTB4R2	leukotriene B4 receptor 2	4.38	up	1e-07	1e-07	68.5	15.64
56475	RPRM	reprimo, TP53 dependent G2 arrest mediator candidate	0.067	down	1e-07	1e-07	1.65	24.62
56479	KCNQ5	potassium voltage-gated channel subfamily Q member 5	4.44	up	1e-07	1e-07	14.55	3.28
56603	CYP26B1	cytochrome P450 family 26 subfamily B member 1	0.23	down	1e-07	1e-07	90.33	388.22
56649	TMPRSS4	transmembrane protease, serine 4	0.01	down	1e-07	1e-07	3.93	393.74
56659	KCNK13	potassium two pore domain channel subfamily K member 13	0.18	down	1e-07	1e-07	40.64	222.92
56667	MUC13	mucin 13, cell surface associated	0.29	down	0.0001558	0.000243	25.68	88.17
56670	SUCNR1	succinate receptor 1	0.12	down	1e-07	1e-07	37.93	320.29
56673	C11orf16	chromosome 11 open reading frame 16	0.3	down	1e-07	1e-07	1.1	3.69
56776	FMN2	formin 2	0.043	down	1e-07	1e-07	2.22	51.07
56833	SLAMF8	SLAM family member 8	8.69	up	1e-07	1e-07	556.51	64.06
56892	C8orf4	chromosome 8 open reading frame 4	0.17	down	1e-07	1e-07	599.89	3534.5
56901	NDUFA4L2	NADH dehydrogenase (ubiquinone) 1 alpha subcomplex, 4-like 2	92.88	up	1e-07	1e-07	17632.2	189.84
56911	MAP3K7CL	MAP3K7 C-terminal like	4.56	up	1e-07	1e-07	565.47	124.09
56917	MEIS3	Meis homeobox 3	3.42	up	1e-07	1e-07	103.21	30.2
56920	SEMA3G	semaphorin 3G	0.15	down	1e-07	1e-07	253.96	1720.22
56923	NMUR2	neuromedin U receptor 2	0.22	down	1e-07	1e-07	1.22	5.59
56924	PAK6	p21 (RAC1) activated kinase 6	0.032	down	1e-07	1e-07	10.48	330.58
56934	CA10	carbonic anhydrase 10	0.0061	down	1e-07	1e-07	1.44	237.13
56967	C14orf132	chromosome 14 open reading frame 132	0.23	down	1e-07	1e-07	126.63	554.73
56992	KIF15	kinesin family member 15	5.95	up	1e-07	1e-07	39.26	6.59
57007	ACKR3	atypical chemokine receptor 3	4.65	up	1e-07	1e-07	1717.71	369.38
57094	CPA6	carboxypeptidase A6	4.54	up	1e-07	1e-07	7.88	1.74
57096	RPGRIP1	retinitis pigmentosa GTPase regulator interacting protein 1	4.1	up	1e-07	1e-07	7.63	1.86
57111	RAB25	RAB25, member RAS oncogene family	0.0058	down	1e-07	1e-07	4.1	705.2
57121	LPAR5	lysophosphatidic acid receptor 5	6.57	up	1e-07	1e-07	154.86	23.57
57124	CD248	CD248 molecule	3.51	up	1e-07	1e-07	1344.68	383.5
57125	PLXDC1	plexin domain containing 1	7.26	up	1e-07	1e-07	915.68	126.1
57127	RHBG	Rh family B glycoprotein (gene/pseudogene)	0.0074	down	1e-07	1e-07	1.86	252.52
57134	MAN1C1	mannosidase alpha class 1C member 1	0.14	down	1e-07	1e-07	157.7	1145.98
57144	PAK7	p21 (RAC1) activated kinase 7	0.12	down	1e-07	1e-07	1.15	9.63
57158	JPH2	junctophilin 2	3.85	up	1e-07	1e-07	294.72	76.6
57161	PELI2	pellino E3 ubiquitin protein ligase family member 2	0.3	down	1e-07	1e-07	183.71	617.07
57167	SALL4	spalt-like transcription factor 4	3.65	up	1e-07	1e-07	7.46	2.04
57333	RCN3	reticulocalbin 3	3.08	up	1e-07	1e-07	432.71	140.57
57379	AICDA	activation-induced cytidine deaminase	10.12	up	1e-07	1e-07	11.19	1.11
57402	S100A14	S100 calcium binding protein A14	0.14	down	1e-07	1e-07	36.75	269.91
57405	SPC25	SPC25, NDC80 kinetochore complex component	12.25	up	1e-07	1e-07	42.53	3.47
57447	NDRG2	NDRG family member 2	0.24	down	1e-07	1e-07	1228.91	5084.82
57452	GALNT16	polypeptide N-acetylgalactosaminyltransferase 16	0.3	down	1e-07	1e-07	90.62	306.3
57460	PPM1H	protein phosphatase, Mg2+/Mn2+ dependent 1H	0.18	down	1e-07	1e-07	244.32	1357.96
57462	KIAA1161	KIAA1161	0.23	down	1e-07	1e-07	145.75	632.94
57468	SLC12A5	solute carrier family 12 member 5	4.76	up	1e-07	1e-07	6.41	1.35
57471	ERMN	ermin	5	up	1e-07	1e-07	9.34	1.87
57481	KIAA1210	KIAA1210	0.29	down	1e-07	1e-07	2.01	6.86
57484	RNF150	ring finger protein 150	0.053	down	1e-07	1e-07	29.12	546.53
57528	KCTD16	potassium channel tetramerization domain containing 16	0.19	down	1e-07	1e-07	18.95	99.12
57530	CGN	cingulin	0.07	down	1e-07	1e-07	122.02	1739.8
57535	KIAA1324	KIAA1324	5.62	up	1e-07	1e-07	65.33	11.62
57537	SORCS2	sortilin related VPS10 domain containing receptor 2	0.2	down	1e-07	1e-07	130.45	657.67
57546	PDP2	pyruvate dehyrogenase phosphatase catalytic subunit 2	0.24	down	1e-07	1e-07	81.37	344.18
57549	IGSF9	immunoglobulin superfamily member 9	0.16	down	1e-07	1e-07	4.42	27.05
57556	SEMA6A	semaphorin 6A	3.43	up	1e-07	1e-07	1760.54	512.73
57559	STAMBPL1	STAM binding protein like 1	6.58	up	1e-07	1e-07	328.02	49.84
57565	KLHL14	kelch like family member 14	0.045	down	1e-07	1e-07	18.62	412.32
57573	ZNF471	zinc finger protein 471	0.3	down	1e-07	1e-07	58.02	192.8
57574	MARCH4	membrane associated ring-CH-type finger 4	5.09	up	1e-07	1e-07	15.43	3.03
57619	SHROOM3	shroom family member 3	0.13	down	1e-07	1e-07	252.05	1945.52
57628	DPP10	dipeptidyl peptidase like 10	0.14	down	1e-07	1e-07	1.25	9.09
57633	LRRN1	leucine rich repeat neuronal 1	0.12	down	1e-07	1e-07	5.66	48.43
57669	EPB41L5	erythrocyte membrane protein band 4.1 like 5	0.23	down	1e-07	1e-07	416.92	1827.73
57687	VAT1L	vesicle amine transport 1-like	0.089	down	1e-07	1e-07	25.77	290.64
57699	CPNE5	copine 5	3.07	up	1e-07	1e-07	113.58	36.96
57705	WDFY4	WDFY family member 4	5.34	up	1e-07	1e-07	264.8	49.62
57709	SLC7A14	solute carrier family 7 member 14	0.13	down	1e-07	1e-07	1.21	9.49
57718	PPP4R4	protein phosphatase 4, regulatory subunit 4	0.23	down	1e-07	1e-07	2.17	9.47
57733	GBA3	glucosylceramidase beta 3 (gene/pseudogene)	0.32	down	0.0001833	0.000284	402.89	1241.8
57761	TRIB3	tribbles pseudokinase 3	10.46	up	1e-07	1e-07	1225.94	117.24
57801	HES4	hes family bHLH transcription factor 4	5.42	up	1e-07	1e-07	104.2	19.22
57817	HAMP	hepcidin antimicrobial peptide	14.03	up	1e-07	1e-07	17.77	1.27
57821	CCDC181	coiled-coil domain containing 181	0.031	down	1e-07	1e-07	4.62	148.48
57822	GRHL3	grainyhead like transcription factor 3	0.32	down	1e-07	1e-07	2.33	7.21
57823	SLAMF7	SLAM family member 7	11.82	up	1e-07	1e-07	379.83	32.14
57830	KRTAP5-8	keratin associated protein 5-8	0.15	down	1e-07	1e-07	1.58	10.87
57863	CADM3	cell adhesion molecule 3	4.37	up	1e-07	1e-07	110.66	25.35
57864	SLC46A2	solute carrier family 46 member 2	4.22	up	1e-07	1e-07	11.42	2.71
58473	PLEKHB1	pleckstrin homology domain containing B1	0.15	down	1e-07	1e-07	94.34	612.64
58475	MS4A7	membrane spanning 4-domains A7	6.24	up	1e-07	1e-07	1116.34	178.87
58484	NLRC4	NLR family, CARD domain containing 4	5.17	up	1e-07	1e-07	87.92	17.01
58489	ABHD17C	abhydrolase domain containing 17C	0.25	down	1e-07	1e-07	159.41	644.33
58495	OVOL2	ovo like zinc finger 2	0.037	down	1e-07	1e-07	1.59	42.62
58496	LY6G5B	lymphocyte antigen 6 complex, locus G5B	5.44	up	1e-07	1e-07	43.82	8.05
58504	ARHGAP22	Rho GTPase activating protein 22	12.35	up	1e-07	1e-07	150.38	12.17
58529	MYOZ1	myozenin 1	0.2	down	1e-07	1e-07	14.05	69.3
58985	IL22RA1	interleukin 22 receptor subunit alpha 1	3.3	up	1e-07	1e-07	112.01	33.9
59084	ENPP5	ectonucleotide pyrophosphatase/phosphodiesterase 5 (putative)	0.24	down	1e-07	1e-07	242.55	1024.04
59277	NTN4	netrin 4	0.21	down	1e-07	1e-07	1612.07	7801.49
60401	EDA2R	ectodysplasin A2 receptor	4.58	up	1e-07	1e-07	279.74	61.1
60437	CDH26	cadherin 26	4.28	up	1e-07	1e-07	9.83	2.3
60482	SLC5A7	solute carrier family 5 member 7	0.12	down	1e-07	1e-07	1.26	10.08
60489	APOBEC3G	apolipoprotein B mRNA editing enzyme catalytic subunit 3G	6.75	up	1e-07	1e-07	761.79	112.94
60495	HPSE2	heparanase 2 (inactive)	0.17	down	1e-07	1e-07	1.92	11.57
60598	KCNK15	potassium two pore domain channel subfamily K member 15	0.28	down	1e-07	1e-07	3.69	13.34
60676	PAPPA2	pappalysin 2	0.015	down	1e-07	1e-07	7.52	511.12
60681	FKBP10	FK506 binding protein 10	8.25	up	1e-07	1e-07	4286.25	519.28
63876	PKNOX2	PBX/knotted 1 homeobox 2	0.26	down	1e-07	1e-07	22.75	87.52
63895	PIEZO2	piezo type mechanosensitive ion channel component 2	3.08	up	1e-07	1e-07	232.8	75.52
[truncated: 1,032 more rows]
